# Supplementary material for: Comparative Phenotypic Analysis of the Major Fungal Pathogens Candida parapsilosis and Candida albicans
Source: PLoS Pathog. 2014 Sep 18;10(9):e1004365. doi: 10.1371/journal.ppat.1004365 (PMC4169492; doi:10.1371/journal.ppat.1004365)
Supplement: Dataset S1 — Cytoscape data for Gene Set Enrichment Analysis. (ZIP) [file ppat.1004365.s001.zip]

Archive with 1 entries (1 files):
- DatasetS1.cys
