# Supplementary material for: Comparative Phenotypic Analysis of the Major Fungal Pathogens Candida parapsilosis and Candida albicans
Source: PLoS Pathog. 2014 Sep 18;10(9):e1004365. doi: 10.1371/journal.ppat.1004365 (PMC4169492; doi:10.1371/journal.ppat.1004365)
Supplement: Table S1 — List of strains used. (XLS) [file ppat.1004365.s005.xls]

## Sheet: C. parapsilosis strains
Table S1. List of strains used.
Strain Name		CPAR ID (deletion)	Genotype	Reference
CLIB214				Type Strain
CPL2H1			leu2::FRT/leu2::FRT, his1::FRT/his1::FRT	This study
CPRI			leu2::FRT/leu2::FRT, his1::FRT/his1::FRT, frt::CmLEU2/frt::CdHIS1	This study
aaf1 Δ/Δ	TF	CPAR2_404190	leu2::FRT/leu2::FRT, his1::FRT/his1::FRT, aaf1::LEU2/aaf1::HIS1	This study
ace2 Δ/Δ	TF	CPAR2_204370	leu2::FRT/leu2::FRT, his1::FRT/his1::FRT, ace2::LEU2/ace2::HIS1	This study
ada2 Δ/Δ	TF	CPAR2_210550	leu2::FRT/leu2::FRT, his1::FRT/his1::FRT, ada2::LEU2/ada2::HIS1	This study
bcr1 Δ/Δ	TF	CPAR2_205990	leu2::FRT/leu2::FRT, his1::FRT/his1::FRT, bcr1::LEU2/bcr1::HIS1	This study
bre1 Δ/Δ	TF	CPAR2_304220	leu2::FRT/leu2::FRT, his1::FRT/his1::FRT, bre1::LEU2/bre1::HIS1	This study
brg1 Δ/Δ	TF	CPAR2_107940	leu2::FRT/leu2::FRT, his1::FRT/his1::FRT, brg1::LEU2/brg1::HIS1	This study
cap1 Δ/Δ	TF	CPAR2_405030	leu2::FRT/leu2::FRT, his1::FRT/his1::FRT, cap1::LEU2/cap1::HIS1	This study
cas1 Δ/Δ	TF	CPAR2_804490	leu2::FRT/leu2::FRT, his1::FRT/his1::FRT, cas1::LEU2/cas1::HIS1	This study
cas5 Δ/Δ	TF	CPAR2_400410	leu2::FRT/leu2::FRT, his1::FRT/his1::FRT, cas5::LEU2/cas5::HIS1	This study
cat8 Δ/Δ	TF	CPAR2_207400	leu2::FRT/leu2::FRT, his1::FRT/his1::FRT, cat8::LEU2/cat8::HIS1	This study
cph1 Δ/Δ	TF	CPAR2_208600	leu2::FRT/leu2::FRT, his1::FRT/his1::FRT, cph1::LEU2/cph1::HIS1	This study
cph2 Δ/Δ	TF	CPAR2_603440	leu2::FRT/leu2::FRT, his1::FRT/his1::FRT, cph2::LEU2/cph2::HIS1	This study
crz1 Δ/Δ	TF	CPAR2_807110	leu2::FRT/leu2::FRT, his1::FRT/his1::FRT, crz1::LEU2/crz1::HIS1	This study
crz2 Δ/Δ	TF	CPAR2_203050	leu2::FRT/leu2::FRT, his1::FRT/his1::FRT, crz2::LEU2/crz2::HIS1	This study
csr1 Δ/Δ	TF	CPAR2_403080	leu2::FRT/leu2::FRT, his1::FRT/his1::FRT, csr1::LEU2/csr1::HIS1	This study
cta4 Δ/Δ	TF	CPAR2_405260	leu2::FRT/leu2::FRT, his1::FRT/his1::FRT, cta4::LEU2/cta4::HIS1	This study
cup2 Δ/Δ	TF	CPAR2_201510	leu2::FRT/leu2::FRT, his1::FRT/his1::FRT, cup2::LEU2/cup2::HIS1	This study
cup9 Δ/Δ	TF	CPAR2_301340	leu2::FRT/leu2::FRT, his1::FRT/his1::FRT, cup9::LEU2/cup9::HIS1	This study
cwt1 Δ/Δ	TF	CPAR2_204560	leu2::FRT/leu2::FRT, his1::FRT/his1::FRT, cwt1::LEU2/cwt1::HIS1	This study
czf1 Δ/Δ	TF	CPAR2_501290	leu2::FRT/leu2::FRT, his1::FRT/his1::FRT, czf1::LEU2/czf1::HIS1	This study
efg1 Δ/Δ	TF	CPAR2_701620	leu2::FRT/leu2::FRT, his1::FRT/his1::FRT, efg1::LEU2/efg1::HIS1	Connolly et al 2013
efh1 Δ/Δ	TF	CPAR2_104660	leu2::FRT/leu2::FRT, his1::FRT/his1::FRT, efh1::LEU2/efh1::HIS1	This study
fcr1 Δ/Δ	TF	CPAR2_808620	leu2::FRT/leu2::FRT, his1::FRT/his1::FRT, fcr1::LEU2/fcr1::HIS1	This study
fcr3 Δ/Δ	TF	CPAR2_303540	leu2::FRT/leu2::FRT, his1::FRT/his1::FRT, fcr3::LEU2/fcr3::HIS1	This study
fgr15 Δ/Δ	TF	CPAR2_213110	leu2::FRT/leu2::FRT, his1::FRT/his1::FRT, fgr15::LEU2/fgr15::HIS1	This study
fgr27 Δ/Δ	TF	CPAR2_302880	leu2::FRT/leu2::FRT, his1::FRT/his1::FRT, fgr27::LEU2/fgr27::HIS1	This study
flo8 Δ/Δ	TF	CPAR2_601080	leu2::FRT/leu2::FRT, his1::FRT/his1::FRT, flo8::LEU2/flo8::HIS1	This study
gat1 Δ/Δ	TF	CPAR2_500590	leu2::FRT/leu2::FRT, his1::FRT/his1::FRT, gat1::LEU2/gat1::HIS1	This study
gis2 Δ/Δ	TF	CPAR2_303450	leu2::FRT/leu2::FRT, his1::FRT/his1::FRT, gis2::LEU2/gis2::HIS1	This study
gzf3 Δ/Δ	TF	CPAR2_800210	leu2::FRT/leu2::FRT, his1::FRT/his1::FRT, gzf3::LEU2/gzf3::HIS1	This study
hal9 Δ/Δ	TF	CPAR2_303520	leu2::FRT/leu2::FRT, his1::FRT/his1::FRT, hal9::LEU2/hal9::HIS1	This study
hap1/ Δ/Δ	TF	CPAR2_501640	leu2::FRT/leu2::FRT, his1::FRT/his1::FRT, hap1::LEU2/hap1::HIS1	This study
hap2 Δ/Δ	TF	CPAR2_208290	leu2::FRT/leu2::FRT, his1::FRT/his1::FRT, hap2::LEU2/hap2::HIS1	This study
hap3 Δ/Δ	TF	CPAR2_400930	leu2::FRT/leu2::FRT, his1::FRT/his1::FRT, hap3::LEU2/hap3::HIS1	This study
hap31 Δ/Δ	TF	CPAR2_202040	leu2::FRT/leu2::FRT, his1::FRT/his1::FRT, hap31::LEU2/hap31::HIS1	This study
hap43 Δ/Δ	TF	CPAR2_209090	leu2::FRT/leu2::FRT, his1::FRT/his1::FRT, hap43::LEU2/hap43::HIS1	This study
hap5 Δ/Δ	TF	CPAR2_100540	leu2::FRT/leu2::FRT, his1::FRT/his1::FRT, hap5::LEU2/hap5::HIS1	This study
isw2 Δ/Δ	TF	CPAR2_404600	leu2::FRT/leu2::FRT, his1::FRT/his1::FRT, isw2::LEU2/isw2::HIS1	This study
kar4 Δ/Δ	TF	CPAR2_801280	leu2::FRT/leu2::FRT, his1::FRT/his1::FRT, kar4::LEU2/kar4::HIS1	This study
leu3 Δ/Δ	TF	CPAR2_101730	leu2::FRT/leu2::FRT, his1::FRT/his1::FRT, leu3::LEU2/leu3::HIS1	This study
mig1 Δ/Δ	TF	CPAR2_101340	leu2::FRT/leu2::FRT, his1::FRT/his1::FRT, mig1::LEU2/mig1::HIS1	This study
mnl1 Δ/Δ	TF	CPAR2_204380	leu2::FRT/leu2::FRT, his1::FRT/his1::FRT, mnl1::LEU2/mnl1::HIS1	This study
mrr1 Δ/Δ	TF	CPAR2_807270	leu2::FRT/leu2::FRT, his1::FRT/his1::FRT, mrr1::LEU2/mrr1::HIS1	This study
ndt80 Δ/Δ	TF	CPAR2_213640	leu2::FRT/leu2::FRT, his1::FRT/his1::FRT, ndt80::LEU2/ndt80::HIS1	This study
nrg1 Δ/Δ	TF	CPAR2_300790	leu2::FRT/leu2::FRT, his1::FRT/his1::FRT, nrg1::LEU2/nrg1::HIS1	This study
opi1 Δ/Δ	TF	CPAR2_206390	leu2::FRT/leu2::FRT, his1::FRT/his1::FRT, opi1::LEU2/opi1::HIS1	This study
rbf1 Δ/Δ	TF	CPAR2_600470	leu2::FRT/leu2::FRT, his1::FRT/his1::FRT, rbf1::LEU2/rbf1::HIS1	This study
rfg1 Δ/Δ	TF	CPAR2_801100	leu2::FRT/leu2::FRT, his1::FRT/his1::FRT, rfg1::LEU2/rfg1::HIS1	This study
rgt1 Δ/Δ	TF	CPAR2_400190	leu2::FRT/leu2::FRT, his1::FRT/his1::FRT, rgt1::LEU2/rgt1::HIS1	This study
rim101 Δ/Δ	TF	CPAR2_700450	leu2::FRT/leu2::FRT, his1::FRT/his1::FRT, rim101::LEU2/rim101::HIS1	This study
rme1 Δ/Δ	TF	CPAR2_212670	leu2::FRT/leu2::FRT, his1::FRT/his1::FRT, rme1::LEU2/rme1::HIS1	This study
rpn4 Δ/Δ	TF	CPAR2_106900	leu2::FRT/leu2::FRT, his1::FRT/his1::FRT, rpn4::LEU2/rpn4::HIS1	This study
sef1 Δ/Δ	TF	CPAR2_801430	leu2::FRT/leu2::FRT, his1::FRT/his1::FRT, sef1::LEU2/sef1::HIS1	This study
sef2 Δ/Δ	TF	CPAR2_303270	leu2::FRT/leu2::FRT, his1::FRT/his1::FRT, sef2::LEU2/sef2::HIS1	This study
sfl1 Δ/Δ	TF	CPAR2_205120	leu2::FRT/leu2::FRT, his1::FRT/his1::FRT, sfl1::LEU2/sfl1::HIS1	This study
sfl2 Δ/Δ	TF	CPAR2_101060	leu2::FRT/leu2::FRT, his1::FRT/his1::FRT, sfl2::LEU2/sfl2::HIS1	This study
sfu1 Δ/Δ	TF	CPAR2_700810	leu2::FRT/leu2::FRT, his1::FRT/his1::FRT, sfu1::LEU2/sfu1::HIS1	This study
siz1 Δ/Δ	TF	CPAR2_109320	leu2::FRT/leu2::FRT, his1::FRT/his1::FRT, siz1::LEU2/siz1::HIS1	This study
sko1 Δ/Δ	TF	CPAR2_110380	leu2::FRT/leu2::FRT, his1::FRT/his1::FRT, sko1::LEU2/sko1::HIS1	This study
ssn6 Δ/Δ	TF	CPAR2_808810	leu2::FRT/leu2::FRT, his1::FRT/his1::FRT, ssn6::LEU2/ssn6::HIS1	This study
stp4 Δ/Δ	TF	CPAR2_211740	leu2::FRT/leu2::FRT, his1::FRT/his1::FRT, stp4::LEU2/stp4::HIS1	This study
suc1 Δ/Δ	TF	CPAR2_700130	leu2::FRT/leu2::FRT, his1::FRT/his1::FRT, suc1::LEU2/suc1::HIS1	This study
tac1 Δ/Δ	TF	CPAR2_303510	leu2::FRT/leu2::FRT, his1::FRT/his1::FRT, tac1::LEU2/tac1::HIS1	This study
tea1 Δ/Δ	TF	CPAR2_405770	leu2::FRT/leu2::FRT, his1::FRT/his1::FRT, tea1::LEU2/tea1::HIS1	This study
tec1 Δ/Δ	TF	CPAR2_805930	leu2::FRT/leu2::FRT, his1::FRT/his1::FRT, tec1::LEU2/tec1::HIS1	This study
tup1 Δ/Δ	TF	CPAR2_109520	leu2::FRT/leu2::FRT, his1::FRT/his1::FRT, tup1::LEU2/tup1::HIS1	This study
ume6 Δ/Δ	TF	CPAR2_803820	leu2::FRT/leu2::FRT, his1::FRT/his1::FRT, ume6::LEU2/ume6::HIS1	This study
upc2 Δ/Δ	TF	CPAR2_207280	leu2::FRT/leu2::FRT, his1::FRT/his1::FRT, upc2::LEU2/upc2::HIS1	This study
war1 Δ/Δ	TF	CPAR2_110360	leu2::FRT/leu2::FRT, his1::FRT/his1::FRT, war1::LEU2/war1::HIS1	This study
wor1 Δ/Δ	TF	CPAR2_805000	leu2::FRT/leu2::FRT, his1::FRT/his1::FRT, wor1::LEU2/wor1::HIS1	This study
wor2 Δ/Δ	TF	CPAR2_405400	leu2::FRT/leu2::FRT, his1::FRT/his1::FRT, wor2::LEU2/wor2::HIS1	This study
yox1 Δ/Δ	TF	CPAR2_300250	leu2::FRT/leu2::FRT, his1::FRT/his1::FRT, yox1::LEU2/yox1::HIS1	This study
znc1 Δ/Δ	TF	CPAR2_303500	leu2::FRT/leu2::FRT, his1::FRT/his1::FRT, znc1::LEU2/znc1::HIS1	This study
ckb1 Δ/Δ	PK	CPAR2_213480	leu2::FRT/leu2::FRT, his1::FRT/his1::FRT, ckb1::LEU2/ckb1::HIS1	This study
ckb2 Δ/Δ	PK	CPAR2_501900	leu2::FRT/leu2::FRT, his1::FRT/his1::FRT, ckb2::LEU2/ckb2::HIS1	This study
cla4 Δ/Δ	PK	CPAR2_804640	leu2::FRT/leu2::FRT, his1::FRT/his1::FRT, cla4::LEU2/cla4::HIS1	This study
hst7 Δ/Δ	PK	CPAR2_202440	leu2::FRT/leu2::FRT, his1::FRT/his1::FRT, hst7::LEU2/hst7::HIS1	This study
kin4 Δ/Δ	PK	CPAR2_801360	leu2::FRT/leu2::FRT, his1::FRT/his1::FRT, kin4::LEU2/kin4::HIS1	This study
kis1 Δ/Δ	PK	CPAR2_806320	leu2::FRT/leu2::FRT, his1::FRT/his1::FRT, kis1::LEU2/kis1::HIS1	This study
mkc1 Δ/Δ	PK	CPAR2_800090	leu2::FRT/leu2::FRT, his1::FRT/his1::FRT, mkc1::LEU2/mkc1::HIS1	This study
mss2 Δ/Δ	PK	CPAR2_502710	leu2::FRT/leu2::FRT, his1::FRT/his1::FRT, mss2::LEU2/mss2::HIS1	This study
sip3 Δ/Δ	PK	CPAR2_108820	leu2::FRT/leu2::FRT, his1::FRT/his1::FRT, sip3::LEU2/sip3::HIS1	This study
ste11 Δ/Δ	PK	CPAR2_211250	leu2::FRT/leu2::FRT, his1::FRT/his1::FRT, ste11::LEU2/ste11::HIS1	This study
swe1 Δ/Δ	PK	CPAR2_700800	leu2::FRT/leu2::FRT, his1::FRT/his1::FRT, swe1::LEU2/swe1::HIS1	This study
tpk1 Δ/Δ	PK	CPAR2_804950	leu2::FRT/leu2::FRT, his1::FRT/his1::FRT, tpk1::LEU2/tpk1::HIS1	This study
tpk2 Δ/Δ	PK	CPAR2_406480	leu2::FRT/leu2::FRT, his1::FRT/his1::FRT, tpk2::LEU2/tpk2::HIS1	This study
vps34 Δ/Δ	PK	CPAR2_206880	leu2::FRT/leu2::FRT, his1::FRT/his1::FRT, vps34::LEU2/vps34::HIS1	This study
yck2 Δ/Δ	PK	CPAR2_806980	leu2::FRT/leu2::FRT, his1::FRT/his1::FRT, yck2::LEU2/yck2::HIS1	This study
yck3 Δ/Δ	PK	CPAR2_404320	leu2::FRT/leu2::FRT, his1::FRT/his1::FRT, yck3::LEU2/yck3::HIS1	This study
cfem1-4 Δ/Δ	CFEM1	CPAR2_402920	leu2::FRT/leu2::FRT, his1::FRT/his1::FRT, cfem1-4::LEU2/cfem1-4::HIS1	This study
	CFEM2	CPAR2_402910
	CFEM3	CPAR2_402900
	CFEM4	CPAR2_402890
cfem5,6 Δ/Δ	CFEM5	CPAR2_300110	leu2::FRT/leu2::FRT, his1::FRT/his1::FRT, cfem5,6::LEU2/cfem5,6::HIS1	This study
	CFEM6	CPAR2_300120
cfem7 Δ/Δ	CFEM7	CPAR2_500080	leu2::FRT/leu2::FRT, his1::FRT/his1::FRT, cfem7::LEU2/cfem7::HIS1	This study
CPAR2_404850 Δ/Δ		CPAR2_404850	leu2::FRT/leu2::FRT, his1::FRT/his1::FRT, CPAR2_404850::LEU2/CPAR2_404850::HIS1	This study
CPAR2_600640 Δ/Δ		CPAR2_600640	leu2::FRT/leu2::FRT, his1::FRT/his1::FRT, CPAR2_600640::LEU2/CPAR2_600640::HIS1	This study
CPAR2_703890 Δ/Δ		CPAR2_703890	leu2::FRT/leu2::FRT, his1::FRT/his1::FRT, CPAR2_703890::LEU2/CPAR2_703890::HIS1	This study
CPAR2_401970 Δ/Δ		CPAR2_401970	leu2::FRT/leu2::FRT, his1::FRT/his1::FRT, CPAR2_401970::LEU2/CPAR2_401970::HIS1	This study
CPAR2_704370 Δ/Δ		CPAR2_704370	leu2::FRT/leu2::FRT, his1::FRT/his1::FRT, CPAR2_704370::LEU2/CPAR2_704370::HIS1	This study
CPAR2_302900 Δ/Δ		CPAR2_302900	leu2::FRT/leu2::FRT, his1::FRT/his1::FRT, CPAR2_302900::LEU2/CPAR2_302900::HIS1	This study
CPAR2_800710 Δ/Δ		CPAR2_800710	leu2::FRT/leu2::FRT, his1::FRT/his1::FRT, CPAR2_800710::LEU2/CPAR2_800710::HIS1	This study
cth1Δ/Δ		CPAR2_407950	leu2::FRT/leu2::FRT, his1::FRT/his1::FRT, cth1::LEU2/cth1::HIS1	This study
ace2Δ::ACE2			leu2::FRT/leu2::FRT, his1::FRT/his1::FRT, ace2::LEU2/ace2::HIS1::pACE2	This study
cph2Δ::CPH2			leu2::FRT/leu2::FRT, his1::FRT/his1::FRT, cph2::LEU2/cph2::HIS1::pCPH2	This study
czf1Δ::CZF1			leu2::FRT/leu2::FRT, his1::FRT/his1::FRT, czf1::LEU2/czf1::HIS1::pCZF1	This study
ume6Δ::UME6			leu2::FRT/leu2::FRT, his1::FRT/his1::FRT, ume6::LEU2/ume6::HIS1::pUME6	This study
gzf3Δ::GZF3			leu2::FRT/leu2::FRT, his1::FRT/his1::FRT, gzf3::LEU2/gzf3::HIS1::pGZF3	This study
mkc1Δ::MKC1			leu2::FRT/leu2::FRT, his1::FRT/his1::FRT, mkc1::LEU2/mkc1::HIS1::pMKC1	This study

## Sheet: C. albicans strains
Gene Deletion	CPAR ID	Ca orthlog	C. albicans strain name		Reference
AAF1	CPAR2_404190	orf19.7436	128	TF	Homann et al. 2009
ACE2	CPAR2_204370	orf19.6124	59	TF	Homann et al. 2009
BCR1	CPAR2_205990	orf19.723	137	TF	Homann et al. 2009
BRG1	CPAR2_107940	orf19.4056	22	TF	Homann et al. 2009
CAP1	CPAR2_405030	orf19.1623	140	TF	Homann et al. 2009
CAS5	CPAR2_400410	orf19.4670	33	TF	Homann et al. 2009
CAT8	CPAR2_207400	orf19.5097	41	TF	Homann et al. 2009
CPH2	CPAR2_603440	orf19.1187	138	TF	Homann et al. 2009
CRZ1	CPAR2_807110	orf19.7359	68	TF	Homann et al. 2009
CRZ2	CPAR2_203050	orf19.2356	96	TF	Homann et al. 2009
CSR1	CPAR2_403080	orf19.3794	106	TF	Homann et al. 2009
CTA4	CPAR2_405260	orf19.7374	70	TF	Homann et al. 2009
CUP2	CPAR2_201510	orf19.5001	39	TF	Homann et al. 2009
CUP9	CPAR2_301340	orf19.6514	61	TF	Homann et al. 2009
CWT1	CPAR2_204560	orf19.5849	50	TF	Homann et al. 2009
CZF1	CPAR2_501290	orf19.3127	104	TF	Homann et al. 2009
EFG1	CPAR2_701620	orf19.610	156	TF	Homann et al. 2009
EFH1	CPAR2_104660	orf19.5498	47	TF	Homann et al. 2009
FCR1	CPAR2_808620	orf19.6817	122	TF	Homann et al. 2009
FCR3	CPAR2_303540	orf19.3193	129	TF	Homann et al. 2009
FGR15	CPAR2_213110	orf19.2054	152	TF	Homann et al. 2009
FGR27	CPAR2_302880	orf19.6680	119	TF	Homann et al. 2009
GAT1	CPAR2_500590	orf19.1275	139	TF	Homann et al. 2009
GIS2	CPAR2_303450	orf19.3182	144	TF	Homann et al. 2009
GZF3	CPAR2_800210	orf19.2842	101	TF	Homann et al. 2009
HAL9	CPAR2_303520	orf19.3190	11	TF	Homann et al. 2009
HAP1	CPAR2_501640	orf19.4145	23	TF	Homann et al. 2009
HAP2	CPAR2_208290	orf19.1228	87	TF	Homann et al. 2009
HAP3	CPAR2_400930	orf19.4647	108	TF	Homann et al. 2009
HAP31	CPAR2_202040	orf19.517	79	TF	Homann et al. 2009
HAP43	CPAR2_209090	orf19.681	80	TF	Homann et al. 2009
HAP5	CPAR2_100540	orf19.1973	93	TF	Homann et al. 2009
ISW2	CPAR2_404600	orf19.7401	127	TF	Homann et al. 2009
KAR4	CPAR2_801280	orf19.3736	145	TF	Homann et al. 2009
LEU3	CPAR2_101730	orf19.4225	25	TF	Homann et al. 2009
MIG1	CPAR2_101340	orf19.4318	107	TF	Homann et al. 2009
MNL1	CPAR2_204380	orf19.6121	118	TF	Homann et al. 2009
MRR1	CPAR2_807270	orf19.7372	69	TF	Homann et al. 2009
NDT80	CPAR2_213640	orf19.2119	95	TF	Homann et al. 2009
NRG1	CPAR2_300790	orf19.7150	125	TF	Homann et al. 2009
OPI1	CPAR2_206390	orf19.1543	90	TF	Homann et al. 2009
RBF1	CPAR2_600470	orf19.5558	113	TF	Homann et al. 2009
RGT1	CPAR2_400190	orf19.2747	164	TF	Homann et al. 2009
RIM101	CPAR2_700450	orf19.7247	126	TF	Homann et al. 2009
RME1	CPAR2_212670	orf19.4438	28	TF	Homann et al. 2009
RPN4	CPAR2_106900	orf19.1069	3	TF	Homann et al. 2009
SEF1	CPAR2_801430	orf19.3753	15	TF	Homann et al. 2009
SEF2	CPAR2_303270	orf19.1926	92	TF	Homann et al. 2009
SFL1	CPAR2_205120	orf19.454	1	TF	Homann et al. 2009
SFL2	CPAR2_101060	orf19.3969	20	TF	Homann et al. 2009
SFU1	CPAR2_700810	orf19.4869	147	TF	Homann et al. 2009
SKO1	CPAR2_110380	orf19.1032	84	TF	Homann et al. 2009
SSN6	CPAR2_808810	orf19.6798	121	TF	Homann et al. 2009
STP4	CPAR2_211740	orf19.909	82	TF	Homann et al. 2009
SUC1	CPAR2_700130	orf19.7319	67	TF	Homann et al. 2009
TAC1	CPAR2_303510	orf19.3188	10	TF	Homann et al. 2009
TEA1	CPAR2_405770	orf19.6985	124	TF	Homann et al. 2009
TEC1	CPAR2_805930	orf19.5908	115	TF	Homann et al. 2009
TUP1	CPAR2_109520	orf19.6109	117	TF	Homann et al. 2009
UPC2	CPAR2_207280	orf19.391	18	TF	Homann et al. 2009
WAR1	CPAR2_110360	orf19.1035	85	TF	Homann et al. 2009
WOR2	CPAR2_405400	orf19.5992	56	TF	Homann et al. 2009
YOX1	CPAR2_300250	orf19.7017	64	TF	Homann et al. 2009
ZNC1	CPAR2_303500	orf19.3187	133	TF	Homann et al. 2009
UME6	CPAR2_803820	orf19.1822	DK312	TF	Banerjee et al. 2008
MKC1	CPAR2_800090	orf19.7523	vic1175/vic1176	PK	Blankenship et al. 2010
Wild type for deletions from Homann library			SN425		Homann et al. 2009/Noble and Johnson 2005
Wild type for DK312			DK318		Banerjee et al. 2008
Wild type for vic1175/vic1176			DAY286		Blankenship et al. 2010
