# Supplementary material for: Comparative Phenotypic Analysis of the Major Fungal Pathogens Candida parapsilosis and Candida albicans
Source: PLoS Pathog. 2014 Sep 18;10(9):e1004365. doi: 10.1371/journal.ppat.1004365 (PMC4169492; doi:10.1371/journal.ppat.1004365)
Supplement: Table S2 — Phenotype scores for C. parapsilosis and C. albicans gene deletion strains. (XLS) [file ppat.1004365.s006.xls]

## Sheet: Information
Table S2 Phenotype scores for C. parapsilosis and C. albicans gene deletion strains.
Scoring of phenotypes
(1) Each screen was repeated at least twice with some conditions using varying concentrations
(2) Plates were photographed on Day 2 and Day 3 with some taking longer, e.g. BPS plates
(3) Each plate contained at least two control strains, CLIB214/RI and SN425 and DK318 for C. albicans
(4) The most severe score was taken from either Day2 or Day3 for each replicate
(5) These scores were then averaged for the final score
(6) In some conditions scores were merged for different concentrations:
§ Copper
§ Caspofungin
§ Fluconazole
§ Ketoconazole
§ CdCl2
§ Congo Red
(7) In these cases each concentration was scored as above and then the most severe defect from the averaged scores was used.
Colour code	0 è +1
	0 è -0.9
	-1 è-1.9
	-2 è -2.9
	-3 è-3.9
	-4
Screening conditions
	Condtions for C. parapsilosis	Condition for C. albicans
Lactose	2% of each carbon source
Starch
Galactose
Xylose
Sod acetate
Ethanol
Sorbitol
Glycerol
Sucrose
Maltose
Mannitol
C Absent	No carbon source added
EDTA	0.75mM	0.75mM
Congo Red	250 μg/ml	250 μg/ml
	350 μg/ml	350 μg/ml
NaCl	1M	1M
Sorbitol	1M	1M
Glycerol	0.03	0.03
LiCl	300mM	300mM
Caffeine	10mM	10mM
SDS (0.04%)	0.0004	0.0004
Acid	approx 2.1	approx 2.1
Alkaline	approx 10	approx 10
CuCl2	4mM	6mM
	8mM	8mM
	10mM	10mM
	13 mM	13 mM
CuSO4	13 mM	13 mM
	15 mM	15 mM
CdCl2	0.1 mM	0.4mM
	0.3 mM	0.6 mM
Caspofungin	0.05 μg/ml	0.05 μg/ml
	0.1 μg/ml	0.1 μg/ml
		0.025 ug/ml
Fluconazole	2 μg/ml	1 μg/ml
	4 μg/ml	2 μg/ml
Ketoconazole	0.005 μg/ml	0.005 μg/ml
	0.01 μg/ml	0.008 μg/ml
		0.01 μg/ml
BPS	150 μM	150 μM
BPS (remove all iron)	500 μm
BPS + Hemin	500 μm + 2μm hemin
H202	5 mM	5 mM
Hpoxia	1% oxygen	1% oxygen

## Sheet: GeneNames_CPAR2_ORF
Gene Name	C. para name	C. albicans ORF
AAF1	CPAR2_404190	orf19.7436	TF
ACE2	CPAR2_204370	orf19.6124	TF
ADA2	CPAR2_210550	orf19.2331	TF
BCR1	CPAR2_205990	orf19.723	TF
BRE1	CPAR2_304220	orf19.976	TF
BRG1	CPAR2_107940	orf19.4056	TF
CAP1	CPAR2_405030	orf19.1623	TF
CAS1	CPAR2_804490	orf19.1135	TF
CAS5	CPAR2_400410	orf19.4670	TF
CAT8	CPAR2_207400	orf19.5097	TF
CPH1	CPAR2_208600	orf19.4433	TF
CPH2	CPAR2_603440	orf19.1187	TF
CRZ1	CPAR2_807110	orf19.7359	TF
CRZ2	CPAR2_203050	or19.2356	TF
CSR1	CPAR2_403080	orf19.3794	TF
CTA4	CPAR2_405260	orf19.7374	TF
CUP2	CPAR2_201510	orf19.5001	TF
CUP9	CPAR2_301340	orf19.6514	TF
CWT1	CPAR2_204560	orf19.5849	TF
CZF1	CPAR2_501290	orf19.3127	TF
EFG1	CPAR2_701620	orf19.610	TF
EFH1	CPAR2_104660	orf19.5498	TF
FCR1	CPAR2_808620	orf19.6817	TF
FCR3	CPAR2_303540	orf19.3193	TF
FGR15	CPAR2_213110	orf19.2054	TF
FGR27	CPAR2_302880	orf19.6680	TF
FLO8	CPAR2_601080	orf19.1093	TF
GAT1	CPAR2_500590	orf19.1275	TF
GIS2	CPAR2_303450	orf19.3182	TF
GZF3	CPAR2_800210	orf19.2842	TF
HAL9	CPAR2_303520	orf19.3190	TF
HAP1	CPAR2_501640	orf19.4145	TF
HAP2	CPAR2_208290	orf19.1228	TF
HAP3	CPAR2_400930	orf19.4647	TF
HAP31	CPAR2_202040	orf19.517	TF
HAP43	CPAR2_209090	orf19.681	TF
HAP5	CPAR2_100540	orf19.1973	TF
ISW2	CPAR2_404600	orf19.7401	TF
KAR4	CPAR2_801280	orf19.3736	TF
LEU3	CPAR2_101730	orf19.4225	TF
MIG1	CPAR2_101340	orf19.4318	TF
MNL1	CPAR2_204380	orf19.6121	TF
MRR1	CPAR2_807270	orf19.7372	TF
NDT80	CPAR2_213640	orf19.2119	TF
NRG1	CPAR2_300790	orf19.7150	TF
OPI1	CPAR2_206390	orf19.1543	TF
RBF1	CPAR2_600470	orf19.5558	TF
RFG1	CPAR2_801100	orf19.2823	TF
RGT1	CPAR2_400190	orf19.2747	TF
RIM101	CPAR2_700450	orf19.7247	TF
RME1	CPAR2_212670	orf19.4438	TF
RPN4	CPAR2_106900	orf19.1069	TF
SEF1	CPAR2_801430	orf19.3753	TF
SEF2	CPAR2_303270	orf19.1926	TF
SFL1	CPAR2_205120	orf19.454	TF
SFL2	CPAR2_101060	orf19.3969	TF
SFU1	CPAR2_700810	orf19.4869	TF
SIZ1	CPAR2_109320	orf19.3345	TF
SKO1	CPAR2_110380	orf19.1032	TF
SSN6	CPAR2_808810	orf19.6798	TF
STP4	CPAR2_211740	orf19.909	TF
SUC1	CPAR2_700130	orf19.7319	TF
TAC1	CPAR2_303510	orf19.3188	TF
TEA1	CPAR2_405770	orf19.6985	TF
TEC1	CPAR2_805930	orf19.5908	TF
TUP1	CPAR2_109520	orf19.6109	TF
UME6	CPAR2_803820	orf19.1822	TF
UPC2	CPAR2_207280	orf19.391	TF
WAR1	CPAR2_110360	orf19.1035	TF
WOR1	CPAR2_805000	orf19.4884	TF
WOR2	CPAR2_405400	orf19.5992	TF
YOX1	CPAR2_300250	orf19.7017	TF
ZNC1	CPAR2_303500	orf19.3187	TF
TPK1	CPAR2_804950	orf19.4892	PK
TPK2	CPAR2_406480	orf19.2277	PK
VPS34	CPAR2_206880	orf19.6243	PK
SIP3	CPAR2_108820	orf19.3047	PK
STE11	CPAR2_211250	orf19.844	PK
SWE1	CPAR2_700800	orf19.4867	PK
HST7	CPAR2_202440	orf19.469	PK
KIN4	CPAR2_801360	orf19.3751	PK
KIS1	CPAR2_806320	orf19.4084	PK
MKC1	CPAR2_800090	orf19.7523	PK
MSS2	CPAR2_502710	orf19.4001	PK
CKB1	CPAR2_213480	orf19.2102	PK
CKB2	CPAR2_501900	orf19.4297	PK
CLA4	CPAR2_804640	orf19.4890	PK
YCK2	CPAR2_806980	orf19.7001	PK
YCK3	CPAR2_404320	orf19.2222	PK
CFEM1	CPAR2_402920	orf19.5636
CFEM2	CPAR2_402910
CFEM3	CPAR2_402900	orf19.5635
CFEM4	CPAR2_402890
CFEM5	CPAR2_300110	orf19.7114
CFEM6	CPAR2_300120
CFEM7	CPAR2_500080
	CPAR2_404850
	CPAR2_600640
	CPAR2_703890
	CPAR2_401970
	CPAR2_704370
	CPAR2_302900
	CPAR2_800710	orf19.2604
CTH1	CPAR2_407950	orf19.5334

## Sheet: All C. para scores
				Biofilm Defect	Acid	Alkaline	Low Iron		Copper		Cell Wall			Antifungal			Osmotic		Oxidative		ROS	Chelator	Heavy Metal	Low Oxygen	Alternative carbon source stress
Gene name	CPAR ID		Ca ortholog	Biofilm Defect	approx pH 2.1	approx pH10	BPS (0.15 mM)	0.5mM BPS/2 μm hemin	13mM/15mM CuSO4 and 13mM CuCl2	Low Copper (4/8/10 mM CuCl2)	Congor Red (250 μg/ml and 350 μg/ml)	0.04% SDS	10 mM Caffeine	Caspofungin (0.05 μug/ml and 0.1 μg/ml)	Fluconazole (2 μg/ml and 4 μg/ml)	Ketoconazole (0.005 μg/ml and 0.01 μg/ml)	1M NaCl	1M Sorbitol	Lithium Chloride (300 mM)	3% Glycerol	Hydrogen peroxide (5 mM)	EDTA (0.75 mM)	Cadmium Chloride (0.1 mM and 0.3 mM)	Hypoxia (1% Oxygen)	Ethanol (2% v/v)	Galactose (2% w/v)	Glycerol (2% v/v)	Lactose (2% w/v)	Maltose (2% w/v)	Mannitol (2% w/v)	Carbon source absent	Sodium Acetate (2% w/v)	Sorbitol (2% w/v)	Starch (2% w/v)	Sucrose (2% w/v)	Xylose (2% w/v)
AAF1	CPAR2_404190	TF	orf19.7436	NO	0	-1	0	0	0	0	0	0	0	0	0	0	0	0	0	0	0	0	0	0	0	0	0	0	0	0	0	0	0	0	0	0
BCR1	CPAR2_205990	TF	orf19.723	YES	-3.66667	0.5	-1.5	0	0	0	-2	-3	-2.5	-3	-1.5	-4	-1.5	-1.5	-1.5	0	-1.5	0	-3.5	0	-1	0	-0.5	-0.5	0	0	-1	0	0	-1	0	-1
BRE1	CPAR2_304220	TF	orf19.976	NO	-2.66667	-1.5	-2.5	0	-3	0	-4	-3.5	-1	-3.5	0	-4	0	-1	-3.5	0	0	0	-1.5	0	0	0	0	0	0	0	0	0	0	0	0	-2.5
BRG1	CPAR2_107940	TF	orf19.4056	NO	0	0	0	0	0	0	0	0	0	0	0	-1	0	0	0	0	0	0	0	0	0	0	0	0	0	0	0	0	0	0	0	0
CAP1	CPAR2_405030	TF	orf19.1623	NO	0	0	0	0	0	0	0	0	0	0	0	0	0	0	0	0	-3.5	0	-3.5	0	0	0	0	0	0	0	0	0	0	0	0	0
CAS1	CPAR2_804490	TF	orf19.1135	NO	0	0	0	0	0	0	-0.5	0	0	0	0	0	0	0	0	0	0	0	0	0	0	0	0	0	0	0	0	0	0	0	0	0
CAS5	CPAR2_400410	TF	orf19.4670	NO	-2	0	-0.5	0	-4	-1	-4	-4	0	-4	0	-4	0	0	0	0	0	0	-2.5	0	-0.5	0	0	0	0	0	-1	0	0	0	0	-1
CAT8	CPAR2_207400	TF	orf19.5097	NO	0.666667	0	0	0	0	0	0	0	0	0	-1.5	0	0	0	0	0	0	0	0	0	0	0	0	0	0	0	0	0	0	0	0	0
CPH1	CPAR2_208600	TF	orf19.4433	NO	0	0	0	0	0	0	0	0	0	0	0	0	0	0	0	0	0	0	0	0	0	0	0	0	0	0	0	0	0	0	0	0
CPH2	CPAR2_603440	TF	orf19.1187	YES	-1	-1	-2.5	0	0	-1	0	0	-1	-1	-0.5	-2	-1	-0.5	-1.5	0	0	-0.5	-1.5	-3	0	0	0	0	0	0	0	0	0	0	0	0.5
CRZ1	CPAR2_807110	TF	orf19.7359	NO	-4	0	0	0	-4	0	0	-4	0	-1	0	-3.5	0	0	0	0	0	0	-1	0	0	0	0	0	0	0	0	0	0	0	0	0
CRZ2	CPAR2_203050	TF	orf19.2356	NO	-1	-1.5	0	0	0	0	0	-1.5	-1.5	0	0	0	0	-1	-1.5	0	0	0	0	0	0	0	0	0	0	0	0	0	0	0	0	-1.5
CSR1	CPAR2_403080	TF	orf19.3794	NO	-0.333333	0	0	-4	0	0	0	-4	0	0	0	-2.5	0	0	0	0	0	-4	0	0	-0.5	0	0	0	0	0	0	0	0	0	0	0
CTA4	CPAR2_405260	TF	orf19.7374	NO	0	0	0	0	0	0	0	0	0	0	0	0	0	0	0	0	0	0	0	0	0	0	0	0	0	0	0	0	0	0	0	0
CUP2	CPAR2_201510	TF	orf19.5001	NO	0	0	0	0	-4	-4	0	0	0	0	0	0	0	0	0	0	0	0	0	0	0	0	0	0	0	0	0	0	0	0	0	0
CUP9	CPAR2_301340	TF	orf19.6514	NO	0	0.5	0	0	0	0	0	-1	0	-0.5	-1.5	-1	0	0	0	0	0	0	0	0	0	0	0	0	0	0	-0.5	0	0	0	0	0
CWT1	CPAR2_204560	TF	orf19.5849	NO	0	0	0	0	0	0	0	0	0	0	0	0	0	0	0	0	0	0	0	0	0	0	0	0	0	0	0	0	0	0	0	0
CZF1	CPAR2_501290	TF	orf19.3127	YES	0	0	0	0	1	0.5	1	0.5	0	0	-1.5	-0.5	0	0	0	0	0	0	-1	0	0	0	0	0	0	0	0	0	0	0	0	0
EFG1	CPAR2_701620	TF	orf19.610	YES	0	-2	0	1	0		-1	0	0	-3.5	1	1	0	0	0	0	0	0	0	0	0	0	0	0	0	0	0	0	0	0	0	-1
EFH1	CPAR2_104660	TF	orf19.5498	NO	0	0	0	0	0	0	0	0	0	0	0	-1.5	0	0	0	0	0	0	0	0	0	0	0	0	0	0	-0.5	0	0	0	0	0
FCR1	CPAR2_808620	TF	orf19.6817	NO	0	0	0	0	0	0	0	0	-1	0	-1	0	0	0	0	0	0	0	0	0	0	0	0	0	0	0	0	0	0	0	0	0
FCR3	CPAR2_303540	TF	orf19.3193	NO	0	0	0	0	0	0	0	0	0	0	0	-0.5	0	0	0	0	0	0	0	0	0	0	0	0	0	0	0	0	0	0	0	0
FGR15	CPAR2_213110	TF	orf19.2054	NO	-3.66667	0	-1.5	0	-3	-1	-2	-1.5	-1.5	-4	-3	-4	-2.5	-2	-3.5	0	-1	0	-1	0	0	0	0	-1	-1	0	0	-1	0	0	0	-4
FGR27	CPAR2_302880	TF	orf19.6680	NO	0	0	0	0	0	0	0	0	0	0	0	0	0	0	0	0	0	0	0	0	0	0	0	0	0	0	0	0	0	0	0	0
FLO8	CPAR2_601080	TF	orf19.1093	NO	0	0	0	0	0	0	0	0	0	0	0	0	0	0	0	0	0	0	0	0	0	0	0	0	0	0	0	0	0	0	0	0
GAT1	CPAR2_500590	TF	orf19.1275	NO	0	0	0	0	0	0	0	0	0	0	0	0	0	0	0	0	0	0	-0.5	0	0	0	0	0	0	0	0	0	0	0	0	0
GIS2	CPAR2_303450	TF	orf19.3182	NO	0	0	0	0	0	0	0	0	0	-1.5	0	0	0	0	0	0	0	0	0	0	0	0	0	0	0	0	0	0	0	0	0	0
GZF3	CPAR2_800210	TF	orf19.2842	YES	-1.33333	0	-1	0	0	0	-2	-3	-3.5	-4	-4	-4	0	0	0	0	0	0	-3.5	0	-0.5	0	0	0	-1	0	-0.5	0	0	0	0	-3
HAL9	CPAR2_303520	TF	orf19.3190	NO	0	0	0	0	0	0	0	0	0	0	0	0	0	0	0	0	0	0	-1	0	0	0	0	0	0	0	0	0	0	0	0	0
HAP1	CPAR2_501640	TF	orf19.4145	NO	0	0.5	0	1	0	0	0	0	0	-1	0	0	0	0	0	0	0	0	-1	0	0	0	0	0	0	0	0	0	0	0	0	0
HAP2	CPAR2_208290	TF	orf19.1228	NO	-3	-4	-4	-4	1	0	0	-2.5	0	-2	0	0	0	0	0	0	0	0	-4	0	-0.5	0	0	0	-1	0	-1	-3	0	-2	0	-3
HAP3	CPAR2_400930	TF	orf19.4647	NO	0	-1.5	-1.5	-3	0	0	0	0	0	-2	0	0	0	0	0	0	0	0	0	0	0	0	0	0	0	0	0	0	0	0	0	0
HAP31	CPAR2_202040	TF	orf19.517	NO	0	0	0	0	0	0	0	0	0	0	-2	0	0	0	0	0	0	0	0	0	0	0	0	0	0	0	0	0	0	0	0	0
HAP43	CPAR2_209090	TF	orf19.681	NO	0	-3	-4	-4	-2	0	0	0	0	-1	0	-1.5	0	0	0	0	0	0	-1.5	0	0	0	0	0	0	0	0	0	0	0	0	0
HAP5	CPAR2_100540	TF	orf19.1973	NO	-2.66667	-4	-4	-4	1	0	0	-2.5	0	-2	0	0	0	0	0	0	0	0	-4	0	-0.5	0	0	0	-1	0	-1	-3	0	-2	0	-3
ISW2	CPAR2_404600	TF	orf19.7401	NO	0	0	0	0	0	0	0	0	0	0	0	0	0	0	0	0	0	0	-3	0	0	0	0	0	0	0	0	0	0	0	0	0
KAR4	CPAR2_801280	TF	orf19.3736	NO	0	0	0	0	0	0	0	0	0	0	0	0	0	0	0	0	0	0	0	0	0	0	0	0	0	0	0	0	0	0	0	0
LEU3	CPAR2_101730	TF	orf19.4225	NO	0	0	0	0	0	0	0	0	0	0	0	-0.5	0	0	0	0	0	0	0	0	0	0	0	0	0	0	0	0	0	0	0	0
MIG1	CPAR2_101340	TF	orf19.4318	NO	0	0	0	0	-1	0	0	-1	0	0	-1.5	-1	0	0	0	0	-1.5	0	-3.5	0	0	0	0	0	0	0	0	0	0	0	0	-1
MNL1	CPAR2_204380	TF	orf19.6121	NO	0	0	0	0	0	0	0	0	0	0	1	0.5	0	0	0	0	0	0	0	0	0	0	0	0	0	0	0	0	0	0	0	0
MRR1	CPAR2_807270	TF	orf19.7372	NO	0	0	0	0	0	0	0	0	-1	0	0	0	0	0	0	0	0	0	0	0	0	0	0	0	0	0	0	0	0	0	0	0
OPI1	CPAR2_206390	TF	orf19.1543	NO	-1.33333	0	-0.5	0	0	0	0	-1	0	-3	1	0	0	0	-2	0	0	0	-1	0	-2	0	0	-2	0	0	-2	0	0	-2	0	-3
RBF1	CPAR2_600470	TF	orf19.5558	NO	-1.66667	-3	-2	0	-3	-1	-4	-3	-2.5	-3.5	0.5	0	-3	-1.5	-3.5	0	0	0	-3	0	0	0	0	0	0	0	0	-1	0	0	0	-2.5
RFG1	CPAR2_801100	TF	orf19.2823	NO	0	-2	-1.5	0	0	0	0	0	0	-3.5	1	0	0	0	0	0	0	0	0	0	0	0	0	0	0	0	0	0	0	0	0	0
RGT1	CPAR2_400190	TF	orf19.2747	NO	0	0	0	0	0	0	0	0	0	0	0	0	0	0	0	0	0	0	0	0	0	0	0	0	0	0	0	0	0	0	0	1
RIM101	CPAR2_700450	TF	orf19.7247	NO	0	-4	-3.5	-3	0	0	-4	-2.5	0	-3	-4	-2.5	0	0	-2	0	0	0	-3.5	0	-1	0	0	0	0	0	-1	0	0	0	0	0
RME1	CPAR2_212670	TF	orf19.4438	NO	0	0	0	0	0	0	0	0	0	-1.5	0	0	0	0	0	0	0	0	0	0	0	0	0	0	0	0	0	0	0	0	0	0
RPN4	CPAR2_106900	TF	orf19.1069	NO	-1.33333	0	0	0	0	-1	-2	-1	0	-1	-3.5	-3	0	0	-3	0	0	0	-2	0	-2	0	0	0	0	0	0	0	0	0	0	-2.5
SEF1	CPAR2_801430	TF	orf19.3753	NO	0	-4	-4	-4	-1	0	0	-4	-3.5	0	0	0	-4	-0.5	-3.5	0	0	0	-4	0	-4	0	-4	-3.5	-3.5	-3.5	-4	-4	-3.5	-4	-4	-4
SEF2	CPAR2_303270	TF	orf19.1926	NO	0	0.5	-0.5	0	0	0	0	0	0	-0.5	0	0	0	0	0	0	0	0	0	0	0	0	0	0	0	0	0	0	0	0	0	0
SFL1	CPAR2_205120	TF	orf19.454	NO	0	0	0	0	0	0	0	0	0	0	0	0	0	0	0	0	0	0	0	0	0	0	0	0	0	0	0	0	0	0	0	0
SFL2	CPAR2_101060	TF	orf19.3969	NO	0	0	0	0	0	0	-2	0	0	0	-1.5	0	0	0	0	0	0	0	-1	0	-1	0	0	0	0	0	0	0	0	0	0	-2.5
SFU1	CPAR2_700810	TF	orf19.4869	NO	0	0	0	0	-4	-2	0	-3.5	0	-4	-2	-4	0	0	-1	0	0	0	-0.5	0	0	0	0	0	0	0	0	0	0	0	0	0
SIZ1	CPAR2_109320	TF	orf19.3345	NO	0	0	0	0	0	0	0	0	0	0	0	-1	0	0	0	0	0	0	0	0	0	0	0	0	0	0	0	0	0	0	0	0
SKO1	CPAR2_110380	TF	orf19.1032	NO	0	0	0	0	0	0	-0.5	0	-0.5	0	-3	-2	0	0	0	0	0	0	-2.5	0	0	0	0	0	0	0	0	0	0	0	0	0
STP4	CPAR2_211740	TF	orf19.909	NO	0	0	0	0	0	0	0	0	0	-0.5	1	0.5	0	0	0	0	0	0	-1	0	0	0	0	0	0	0	0	0	0	0	0	0
SUC1	CPAR2_700130	TF	orf19.7319	NO	0	0	0	0	0	0	0	0	0	0	0	0	0	0	0	0	0	0	0	0	0	0	0	0	0	0	0	0	0	0	0	0
TAC1	CPAR2_303510	TF	orf19.3188	NO	0	0	0	0	0	0	0	0	0	0	0	0	0	0	0	0	0	0	-1	0	0	0	0	0	0	0	0	0	0	0	0	0
TEA1	CPAR2_405770	TF	orf19.6985	NO	0	0	-0.5	-1	0	0	-2	0	0	0	-1.5	0	0	0	0	0	0	0	0	0	0	0	0	0	0	0	0	0	0	0	0	-0.5
TEC1	CPAR2_805930	TF	orf19.5908	NO	0	0	0	0	0	0	0	0	-1	0	0	0	0	0	0	0	0	0	0	0	0	0	0	0	0	0	0	0	0	0	0	0
TUP1	CPAR2_109520	TF	orf19.6109	NO	-3.66667	-1	-3.5	-3	-4	-1.5	-1	-3	-2.5	-3	1	-4	-1.5	-2	-1	0	-1	0	-4	0	-1	-1	-0.5	-0.5	0	0	-1	0	0	-1	0	0
UME6	CPAR2_803820	TF	orf19.1822	YES	0	0	0	0	0	0	0	0	0	0.5	0	0	0	0	0	0	0	0	0	0	0	0	0	0	0	0	0	0	0	0	0	0
UPC2	CPAR2_207280	TF	orf19.391	NO	-0.666667	-2	-4	-4	0	0	-4	-3	0	0.5	-4	-4	0	0	0	0	0	0	-1	-3	0	0	0	0	0	0	0	0	0	0	0	-4
WAR1	CPAR2_110360	TF	orf19.1035	NO	-0.666667	0	0	0	0	0	0	0	0	0	0	0	0	0	0	0	0	0	-1	0	0	0	0	0	-1	0	0	0	0	0	0	0
WOR1	CPAR2_805000	TF	orf19.4884	NO	0	0	0	0	0	0	-1.5	0	0	0	0	-1	0	0	0	0	0	0	0	0	0	0	0	0	0	0	0	0	0	0	0	0
WOR2	CPAR2_405400	TF	orf19.5992	NO	-0.333333	0	0	0	0	-0.5	0	0	0	-1	0	0	-1.5	0	-1	0	0	0	-1	0	0	0	0	0	0	0	0	0	0	0	0	0
YOX1	CPAR2_300250	TF	orf19.7017	NO	0	0	0	0	0	-0.5	0	0	0	0	0	-2.5	0	0	0	0	0	0	-0.5	0	0	0	0	0	0	0	0	0	0	0	0	0
ZNC1	CPAR2_303500	TF	orf19.3187	NO	0	0	0	0	0	-0.5	0	0	0	0	0	0	0	0	0	0	0	0	-0.5	0	0	0	0	0	0	0	0	0	0	0	0	0
CKB1	CPAR2_213480	PK	orf19.2102	NO	-1.66667	-1.5	-1	-1	0	-0.5	0.5	0	-1.5	0	-1.5	-0.5	-1	0	-3	0	0	0	-3	0	-0.5	0	0	-0.5	0	0	-0.5	-0.5	0	-1	0	0
CKB2	CPAR2_501900	PK	orf19.4297	NO	-1.33333	-1.5	-0.5	-0.5	0	-0.5	-1	-0.5	-1.5	0	-0.5	-2	-1	0	-3	0	0	0	-3	0	-0.5	0	0	-0.5	0	0	-0.5	-0.5	0	-1	0	0
CLA4	CPAR2_804640	PK	orf19.4890	NO	-3	-1.5	-1.5	-2.5	-4	-2	-4	-4	-2.5	-4	-4	-4	-2.5	0	-3	0	0	0	-4	0	-0.5	-0.5	0	0	0	0	0	0	0	0	0	-1
HST7	CPAR2_202440	PK	orf19.469	NO	0	0	0	0	0	0	-0.5	0	0	0	0	0.5	0	0	0	0	0	0	0	0	0	0	0	0	0	0	0	0	0	0	0	0
KIN4	CPAR2_801360	PK	orf19.3751	NO	0	0	0	0	0	0	0	0	0	0	0	0	0	0	0	0	0	0	0	0	0	0	0	0	0	0	0	0	0	0	0	0
KIS1	CPAR2_806320	PK	orf19.4084	NO	-3	-1.5	-1	0	-4	-3.5	-4	-1	-2	-3.5	-4	-1	-4	-4	-4	-1.5	0	0	-3.5	0	-2.5	-2.5	-2	-2.5	-3	0	-2	-3	-2	-2.5	0	-4
MKC1	CPAR2_800090	PK	orf19.7523	YES	-4	0	0	0	-4	0	-2	-4	-1	-4	0	-4	0	0	0	0	0	0	-4	0	0	0	0	0	0	0	0	0	0	0	0	0
SIP3	CPAR2_108820	PK	orf19.3047	NO	0	0	0	0	-4	0	0	-4	0	0.5	0	1	0	0	0	0	0	0	0	0	0	0	0	0	0	0	0	0	0	0	0	0
STE11	CPAR2_211250	PK	orf19.844	NO	0	0	0	0	-2	0	-0.5	0	0	0	0	0.5	0	0	0	0	0	0	0	0	0	0	0	0	0	0	0	0	0	0	0	0
SWE1	CPAR2_700800	PK	orf19.4867	NO	0	0	0	0	0	0	0	1	0	0	0	-2	0	0	0	0	0	0	0	0	0	0	0	0	0	0	0	0	0	0	0	0
TPK1	CPAR2_804950	PK	orf19.4892	NO	0	0	0	0	0	0	0	0	0	0	-2	0	0	0	0	0	0	0	0.5	0	0	0	0	0	0	0	0	0	0	0	0	0
TPK2	CPAR2_406480	PK	orf19.2277	NO	-1.33333	0	0	0	-4	0	0	-1	0	-3.5	0	0	0	0	-1	0	0	0	-1	0	0	0	0	0	0	0	0	0	0	0	0	0
YCK3	CPAR2_404320	PK	orf19.2222	NO	0	0	0	0	0	0	-1	0	0	-1	-0.5	-0.5	0	0	0	0	0	0	0	0	0	0	0	0	0	0	0	0	0	0	0	0
CFEM1-4	CPAR2_402920, CPAR2_402910, CPAR2_402900, CPAR2_402890	CP		NO	0	0	-2.5	-4	0	0	0	-2	0	0	0	0	0	0	0	0	0	0	0	0	0	0	0	0	0	0	0	0	0	0	0	0
CF7	CPAR2_500080	CP		NO	0	0	0	0	0	0	0	-0.5	0	0	0	0	0	0	0	0	0	0	0	0	0	0	0	0	0	0	0	0	0	0	0	0
CEM5-6	CPAR2_300110, CPAR2_300120	CP		NO	0	0	0	-3	0	0	0	0	0	0	0	0	0	0	0	0	0	0	0	0	0	0	0	0	0	0	0	0	0	0	0	0
704370	CPAR2_704370	CP		NO	0	0	0	0	0	0	0	0	0	0	0	0	0	0	0	0	0	0	0	0	0	0	0	0	0	0	0	0	0	0	0	0
302900	CPAR2_302900	CP		NO	0	0	0	0	0	0	0	0	0	0	0	0	0	0	0	0	0	0	0	0	0	0	0	0	0	0	0	0	0	0	0	0
600640	CPAR2_600640	CP		NO	0	0	0	0	0	0	0	0	0	0	0	0	0	0	0	0	0	0	0	0	0	0	0	0	0	0	0	0	0	0	0	0
404850	CPAR2_404850	CP		NO	0	0	0	0	0	0	0	0	0	0	0	0	0	0	0	0	0	0	0	0	0	0	0	0	0	0	0	0	0	0	0	0
401970	CPAR2_401970	CP		NO	0	0	0	0	0	0	0	0	0	0	0	0	0	0	0	0	0	0	0	0	0	0	0	0	0	0	0	0	0	0	0	0
703890	CPAR2_703890	CP		NO	0	0	0	0	0	0	0	0	0	0	0	0	0	0	0	0	0	0	0	0	0	0	0	0	0	0	0	0	0	0	0	0
800710	CPAR2_800710		orf19.2604	NO	0	0	0	0	0	0	-0.5	0	0	0	0	0	0	0	0	0	0	0	0	0	0	0	0	0	0	0	0	0	0	0	0	0
CTH1	CPAR2_407950		orf19.5344	NO	0	-2	-2.5	-3	0	0	0	0	0	0	0	0	0	0	0	0	0	0	0	0	0	0	0	0	0	0	0	0	0	0	0	0
NRG1	CPAR2_300790	TF	orf19.7150	NO	difficult to score due to hyperfilamentation phenotype
SSN6	CPAR2_808810	TF	orf19.6798	NO	difficult to score due to hyperfilamentation phenotype
ACE2	CPAR2_204370	TF	orf19.6124	YES	Hyperfilamentous-hard to score
MSS2	CPAR2_502710	PK	orf19.4001	NOT TESTED	growth defect
VPS34	CPAR2_206880	PK	orf19.6243	NOT TESTED	growth defect
YCK2	CPAR2_806980	PK	orf19.7001	NOT TESTED	growth defect
ADA2	CPAR2_210550	TF	orf19.2331	NOT TESTED	growth defect
NDT80	CPAR2_213640	TF	orf19.2119	NOT TESTED	growth defect

## Sheet: All C. alb scores
	Acid	Alkaline	Low Iron	Copper		Cell Wall			Antifungal			Osmotic		Oxidative		ROS	Chelator	Heavy Metal	Low Oxygen	Alternative carbon source stress
	approx pH 2.1	approx pH10	BPS (0.15 mM)	13mM/15mM CuSO4 and 13mM CuCl2	Low Copper (6/8/10 mM CuCl2)	Congor Red (250 μg/ml and 350 μg/ml)	0.04% SDS	10 mM Caffeine	Caspofungin (0.025 μug/ml and 0.05 μg/ml)	Fluconazole (1 μg/ml and 2 μg/ml)	Ketoconazole (0.005 μg/ml and 0.008 μg/ml)	1M NaCl	1M Sorbitol	Lithium Chloride (300 mM)	3% Glycerol	Hydrogen peroxide (5 mM)	EDTA (0.75 mM)	Cadmium Chloride (0.4 mM and 0.6 mM)	Hypoxia (1% Oxygen)	Ethanol (2% v/v)	Galactose (2% w/v)	Glycerol (2% v/v)	Lactose (2% w/v)	Maltose (2% w/v)	Mannitol (2% w/v)	Carbon source absent	Sodium Acetate (2% w/v)	Sorbitol (2% w/v)	Starch (2% w/v)	Sucrose (2% w/v)	Xylose (2% w/v)
AAF1	0	0	0	0	0	0	0	0	0	-1	0	0	0	0	0	0	0	0	0	0	0	0	0	0	0	0	0	0	0	0	0
ACE2	0	0	0	-2	-0.5	0	0	0	1	0	0	-0.5	-0.5	-0.5	0	0	-0.5	-2	0	0	0	0	0	0	0	0	0	0	0	0	0
BCR1	0	0	0	0	-1.5	0	0	0	?	-1	0.5	0	0	-3	0	0	-2	-1	0	0	0	0	0	0	0	0	0	0	0	0	0
BRG1	0	0	0	0	0	0	0	0	0	0	0	0	0	0	0	0	0	0	0	0	0	0	0	0	0	0	0	0	0	0	0
CAP1	0	0	0	0	0	0	0	0	0	0	0	0	0	-0.5	0	-1	0	-4	0	0	0	0	0	0	0	0	0	0	0	0	0
CAS5	0	0	0	0	0	0	0	0	-3	0	0	0	0	0	0	0	0	0	0	0	0	0	0	0	0	0	0	0	0	0	0
CAT8	0	0	0	0	0	0	0	0	0	-1	0	0	0	0	0	0	0	0	0	0	0	0	0	0	0	0	0	0	0	0	0
CPH2	0	0	0	-2	-1.5	0	0.5	0	0	-1	0	0	0	0	0	0	-0.5	0	0	0	0	0	0	0	0	0	0	0	0	0	0
CRZ1	0	0	0	0	-0.5	0	-4	0	1	0	1	0	0	-0.5	0	0	-0.5	-0.5	0	0	0	0	0	0	0	0	0	0	0	0	0
CRZ2	0	0	0	1	1	0	0	0.5	-2	0	0	0	0	-1.5	0	0	0	0	0	0	0	0	0	0	0	0	0	0	0	0	0
CSR1	0	0	0	0	0	0	-0.5	0	0	0	0	0	0	-1	0	0	-4	0	0	0	0	0	0	0	0	0	0	0	0	0	0
CTA4	0	0	0	0	0	0	0	0	0	0	0	0	0	0	0	0	0	0	0	0	0	0	0	0	0	0	0	0	0	0	0
CUP2	0	0	0	-4	-4	0	0	0	1	0	0	0	0	0	0	0	0	0	0	0	0	0	0	0	0	0	0	0	0	0	0
CUP9	0	0	0	0	0	0	0	0	-2	-2	0	0	0	0	0	0	0	-1	0	0	0	0	0	0	0	0	0	0	0	0	0
CWT1	0	0	0	0	0	0	0	0	-2	0	0	0	0	0	0	0	0	-1	0	0	0	0	0	0	0	0	0	0	0	0	0
CZF1	0	0	0	0	0	0	-1	0	-4	0	0	0	0	-0.5	0	0	0	0	0	0	0	0	0	0	0	0	0	0	0	0	0
EFG1	0	0	0	1	0	0	0	0	-4	1	1	0	0	0	0	0	0.5	1	0	0	0	0	0	0	0	0	0	0	0	0	0
EFH1	0	0	0	0	0	0	0	0	0	0	0	0	0	0	0	0	0	0	0	0	0	0	0	0	0	0	0	0	0	0	0
FCR1	0	0	0	0	-0.5	0	0	0	0	0	1	0	0	0	0	0	0	0	0	0	0	0	0	0	0	0	0	0	0	0	0
FCR3	0	0	0	0	0	0	0	0	0	0	0	0	0	0	0	0	0	0	0	0	0	0	0	0	0	0	0	0	0	0	0
FGR15	0	-2	0	-3	-3	0	-2	-2	-4	-2	0	0	0	-1	0	0	-1	-2	0	0	0	0	0	0	0	0	0	0	0	0	0
FGR27	0	0	0	0	0	0	0	0	0	-1	0	0	0	0	0	0	0	0	0	0	0	0	0	0	0	0	0	0	0	0	0
GAT1	0	0	0	0	-0.5	0	0	0	0	0	0	0	0	0	0	0	0	0	0	0	0	0	0	0	0	0	0	0	0	0	0
GIS2	0	0	0	0	0	0	0	-1	0	1	0	-3	-3	-1.5	0	0	-0.5	-2	0	0	0	0	0	0	0	0	0	0	0	0	0
GZF3	0	-2	-1	-3	-3.5	0	-2	-2.5	1	-3	-3	0	0	-3	0	0	-3	-1	0	0	0	0	0	0	0	0	0	0	0	0	0
HAL9	0	0	0	0	0	0	0	0	0	0	0	0	0	0	0	0	0	0	0	0	0	0	0	0	0	0	0	0	0	0	0
HAP1	0	0	0	0	0	0	0	0	0	0	0	0	0	0	0	0	0	0	0	0	0	0	0	0	0	0	0	0	0	0	0
HAP2	0	-3	-3	1	1	0	0	0	0	1	1	0	0	0	0	0	0	0	0	0	0	0	0	0	0	0	0	0	0	0	0
HAP3	0	0	0	0	0	0	0	0	0	0	0	0	0	0	0	0	0	0	0	0	0	0	0	0	0	0	0	0	0	0	0
HAP31	0	0	0	0	0.5	0	0	0	0	1	1	0	0	-0.5	0	0	-2	-1	0	0	0	0	0	0	0	0	0	0	0	0	0
HAP43	0	-4	-4	0	-0.5	0	0	0	0	-2	-0.5	0	0	0	0	0	0	-2	0	0	0	0	0	0	0	0	0	0	0	0	0
HAP5	0	-3.5	-3.5	1	0.5	0	0	0	0	1	1	0	0	-1.5	0	0	-3	0	0	0	0	0	0	0	0	0	0	0	0	0	0
ISW2	0	0	0	0	0.5	0	0	-0.5	0	-2	-3.5	0	0	-0.5	0	0	-1.5	-2	0	0	0	0	0	0	0	0	0	0	0	0	0
KAR4	0	0	0	0	0	0	-0.5	0	0	0	0	0	0	0	0	0	-0.5	0	0	0	0	0	0	0	0	0	0	0	0	0	0
LEU3	0	0	0	0	0	0	0	-1	-2	0	0	0	0	0	0	0	0	0	0	0	0	0	0	0	0	0	0	0	0	0	0
MIG1	0	-3	0	0	-1	-1	-0.5	-4	-4	-4	-3.5	0	0	-1.5	0	0	0	-1	0	0	0	0	0	0	0	0	0	0	0	0	0
MNL1	-1.5	0	0	0	0	0	0	0	0	-1	1	0	0	0	0	0	0	0	0	0	0	0	0	0	0	0	0	0	0	0	0
MRR1	0	0	0	0	0	0	0	0	0	0	0	0	0	0	0	0	0	0	0	0	0	0	0	0	0	0	0	0	0	0	0
NRG1	Hyperfilamentous				0
OPI1	0	0	0	-1	0	0	0	-1	0	0	1	0	0	0	0	0	0	0	0	0	0	0	0	0	0	0	0	0	0	0	0
RBF1	Growht defect on base media
RGT1	0	0	0	-1	0	0	0	0	0	0	0	0	0	0	0	0	0	0	0	0	0	0	0	0	0	0	0	0	0	0	0
RIM101	0	-4	-1	0	-3	0	-1.5	0	-0.5	-2	1	0	0	-1.5	0	0	-3	-3	0	0	0	0	0	0	0	0	0	0	0	0	0
RME1	0	0	0	0	0	0	0	0	0	0	0	0	0	0	0	0	0	0	0	0	0	0	0	0	0	0	0	0	0	0	0
RPN4	0	0	0	-4	-1.5	-3	-1	0	-4	0	0	0	0	-2	0	0	0	-2	0	0	0	0	0	0	0	0	0	0	0	0	0
SEF1	0	-4	-3.5	0	-1	-1.5	-4	0	-3	0	0	0	0	0	0	0	0	0	0	0	0	0	0	0	0	0	0	0	0	0	0
SEF2	0	0	0	-2	-3	0	0	0	-3	-1	0	0	0	0	0	0	-0.5	-2	0	0	0	0	0	0	0	0	0	0	0	0	0
SFL1	0	0	0	-1	-0.5	0	0	0	1	1	1	0	0	-3	0	0	0	-2	0	0	0	0	0	0	0	0	0	0	0	0	0
SFL2	0	0	0	0	0	0	0	0	0	0	0	0	0	0	0	0	0	0	0	0	0	0	0	0	0	0	0	0	0	0	0
SFU1	0	0	0	-4	-4	0	-0.5	0	0	-2	0	0	0	-0.5	0	0	-0.5	0	0	0	0	0	0	0	0	0	0	0	0	0	0
SKO1	0	0	0	-2	-3	0	0	-1	-4	0	0	0	0	-0.5	0	0	0	-2	0	0	0	0	0	0	0	0	0	0	0	0	0
SSN6	Hyperfilamentous													0
STP4	0	0	0	-4	0	0	-2.5	0	-4	0	0	0	0	0	0	0	-2	-2	0	0	0	0	0	0	0	0	0	0	0	0	0
SUC1	0	0	0	0	-0.5	0	0	0	-2	0	0	0	0	-0.5	0	0	-0.5	0	0	0	0	0	0	0	0	0	0	0	0	0	0
TAC1	0	0	0	0	0	0	0	0	0	0	0	0	0	0	0	0	0	0	0	0	0	0	0	0	0	0	0	0	0	0	0
TEA1	0	-2	0	0	-0.5	0	0	0	0	0	1	0	0	-1	0	0	0	0	0	0	0	0	0	0	0	0	0	0	0	0	0
TEC1	0.5	0	0	0	0	0	0	0	0	0	0	0	0	0	0	0	0	0	0	0	0	0	0	0	0	0	0	0	0	0	0
TUP1	Hyperfilamentous
UME6 *	0	0	0	0	0	0	0	0	0	0	0	0	0	0	0	0	0	0	0	0	0	0	0	0	0	0	0	0	0	0	0
UPC2	0	0	-4	0	-1	-2	-4	-3	-1	-4	-4	-2	-1	-3	0	0	0	-3	-3	0	0	0	0	0	0	0	0	0	0	0	-4
WAR1	0	0	0	0	0	0	0	0	0	0	0	0	0	0	0	0	0	0	0	0	0	0	0	0	0	0	0	0	0	0	0
WOR2	0	0	0	0	0	0	0	0	0	0	0	0	0	-0.5	0	0	0	0	0	0	0	0	0	0	0	0	0	0	0	0	0
YOX1	0	0	0	0	0	0	0	0	1	-3	0	0	0	0	0	0	0	0	0	0	0	0	0	0	0	0	0	0	0	0	0
ZNC1	0	0	0	0	0	0	0	0	-0.5	0	0	0	0		0	0	0	0	0	0	0	0	0	0	0	0	0	0	0	0	0
*UME6 deletion strain was obtained from David Kadosh
