# Supplementary material for: Comparative Phenotypic Analysis of the Major Fungal Pathogens Candida parapsilosis and Candida albicans
Source: PLoS Pathog. 2014 Sep 18;10(9):e1004365. doi: 10.1371/journal.ppat.1004365 (PMC4169492; doi:10.1371/journal.ppat.1004365)
Supplement: Table S3 — RNA-seq profiling of C. parapsilosis biofilms. (XLS) [file ppat.1004365.s007.xls]

## Sheet:  
Table S3. RNA-seq profiling of C. parapsilosis biofilms.
Gnes differentially expressed in biofilms compared to planktonic cells.
Legend:
cpar:	Candida parapsilosis gene ID
baseMean:	Base mean expression value of samples
log2FC:	Log2 fold change
lfcSE:	Standard error estimate for log2FC
stat:	Wald statistic biofilm vs. planktonic
pvalue:	P-value
padj:	False discovery rate (Benjamini & Hochberg)
cparSymbol:	C. parapsilosis gene symbol
calb:	C. albicans ID
calbSymbol:	C. albicans gene symbol
scerOrtho:	S. cerevisiae ortholog gene symbol
desc:	C. parapsilosis gene description
cpar	baseMean	log2FoldChange	lfcSE	stat	pvalue	padj	cparSymol	calb	calbSymbol	scerOrtho	desc
CPAR2_203270	5467.49	11.3233	0.428348	26.4348	5.45862e-154	1.02393e-151		orf19.1847	ARO10	ARO10	Ortholog(s) have phenylpyruvate decarboxylase activity
CPAR2_807700	20757.7	9.6818	0.178235	54.3205	0	0		orf19.1652	POX1-3	POX1	Ortholog(s) have role in fatty acid beta-oxidation and peroxisomal matrix localization
CPAR2_503540	8271.72	9.09484	0.22508	40.4072	0	0	PTR2	orf19.6937	PTR22	PTR2	Ortholog(s) have dipeptide transmembrane transporter activity, tripeptide transporter activity and role in dipeptide transmembrane transport, tripeptide transport
CPAR2_702570	839.666	9.06049	0.541943	16.7186	9.60245e-63	2.84889e-61		orf19.6556			Ortholog of C. albicans SC5314 : orf19.6556, C. dubliniensis CD36 : Cd36_71520, Lodderomyces elongisporus NRLL YB-4239 : LELG_05069 and Candida orthopsilosis Co 90-125 : CORT_0G02670
CPAR2_402900	1541.04	8.94315	0.423209	21.1317	4.06376e-99	3.19335e-97		orf19.5635	PGA7		Putative membrane protein, member of the CFEM family; ortholog of C. albicans SC5314 orf19.5635/PGA7
CPAR2_100560	882.228	8.73245	0.449614	19.4221	5.0189e-84	2.4733e-82		orf19.4304	GAP1		Ortholog(s) have amino acid transmembrane transporter activity, role in amino acid transmembrane transport, filamentous growth of a population of unicellular organisms and cell surface, fungal-type cell wall localization
CPAR2_402910	1349.29	8.291	0.345314	24.01	2.18553e-127	2.95554e-125	NA	NA	NA		Ortholog of Candida orthopsilosis Co 90-125 : CORT_0E02945
CPAR2_801820	3182.43	8.172	0.219015	37.3125	1.0309e-304	7.49336e-302		orf19.4940			Has domain(s) with predicted amino acid transmembrane transporter activity, role in amino acid transmembrane transport, amino acid transport, transmembrane transport and integral to membrane, membrane localization
CPAR2_209930	1273.01	7.95801	0.399283	19.9308	2.20171e-88	1.26762e-86		orf19.5210		XBP1	Ortholog(s) have sequence-specific DNA binding, sequence-specific DNA binding transcription factor activity, role in response to stress and cytoplasm, nucleus localization
CPAR2_201160	1384.78	7.88095	0.278607	28.287	4.99019e-176	1.20908e-173		orf19.7279.1			Ortholog of C. albicans SC5314 : orf19.7279.1, C. dubliniensis CD36 : Cd36_26620, Candida tenuis NRRL Y-1498 : CANTEDRAFT_115461 and Debaryomyces hansenii CBS767 : DEHA2C13332g
CPAR2_402010	3886.39	7.79175	0.18517	42.079	0	0	RHD3	orf19.5305	RHD3		Ortholog(s) have role in fungal-type cell wall organization, pathogenesis and anchored to plasma membrane, cell surface, extracellular region, hyphal cell wall, yeast-form cell wall localization
CPAR2_108230	13050.5	7.57471	0.271879	27.8606	8.00944e-171	1.863e-168	NA	NA	NA		Has domain(s) with predicted ion channel activity, role in ion transport and membrane localization
CPAR2_300740	495.928	7.57305	0.400218	18.9223	7.46983e-80	3.17059e-78	NA	NA	NA		Ortholog(s) have Golgi apparatus, endoplasmic reticulum localization
CPAR2_602730	11009.7	7.47798	0.284224	26.3102	1.46737e-152	2.58569e-150	NA	NA	NA		Has domain(s) with predicted aspartic-type endopeptidase activity and role in proteolysis
CPAR2_206910	2615.37	7.31469	0.370563	19.7394	9.88958e-87	5.32481e-85		orf19.5114.1			Ortholog of C. albicans SC5314 : orf19.5114.1, C. dubliniensis CD36 : Cd36_02630, Candida tenuis NRRL Y-1498 : cten_CGOB_00051 and Pichia stipitis Pignal : psti_CGOB_00173
CPAR2_402880	1481.56	7.30288	0.336856	21.6795	3.20152e-104	2.82073e-102	FRP1	orf19.5634	FRP1		Ortholog(s) have ferric-chelate reductase activity, role in cellular response to iron ion starvation, high-affinity iron ion transport, iron assimilation by reduction and transport and endoplasmic reticulum localization
CPAR2_200890	1495.71	7.20566	0.220979	32.6079	3.17017e-233	1.31675e-230	NA	NA	NA
CPAR2_700300	1282.52	7.16406	0.241858	29.6209	8.04076e-193	2.12532e-190	NA	NA	NA		Has domain(s) with predicted Rho GDP-dissociation inhibitor activity and cytoplasm localization
CPAR2_802720	2240.83	7.12402	0.339201	21.0023	6.24259e-98	4.65393e-96		orf19.3232			Ortholog(s) have role in cellular response to drug and endoplasmic reticulum localization
CPAR2_405750	4143.34	7.04388	0.261517	26.9347	8.6277e-160	1.79179e-157		orf19.6983			Ortholog of C. albicans SC5314 : orf19.6983, C. dubliniensis CD36 : Cd36_85440, Candida tenuis NRRL Y-1498 : CANTEDRAFT_116050 and Debaryomyces hansenii CBS767 : DEHA2D16918g
CPAR2_803850	1393.9	6.95729	0.454219	15.317	5.88385e-53	1.24417e-51	NA	NA	NA		Has domain(s) with predicted catalase activity, heme binding activity and role in oxidation-reduction process, response to oxidative stress
CPAR2_213380	482.755	6.87379	0.409586	16.7823	3.28939e-63	9.85969e-62	NA	NA	NA		Ortholog of Candida orthopsilosis Co 90-125 : CORT_0A12690
CPAR2_402000	7912.46	6.84276	0.259407	26.3785	2.41694e-153	4.39204e-151	PGA30	orf19.5303	PGA30		Ortholog(s) have cell surface, hyphal cell wall, yeast-form cell wall localization
CPAR2_101230	10253.9	6.76451	0.28713	23.5591	1.01301e-122	1.25333e-120		orf19.4274	PUT1	PUT1	Ortholog(s) have proline dehydrogenase activity, role in proline catabolic process to glutamate and mitochondrion localization
CPAR2_502810	2537.83	6.7635	0.205812	32.8626	7.52831e-237	3.36747e-234		orf19.2496	ATO2		Has domain(s) with predicted membrane localization
CPAR2_204350	3717.38	6.39879	0.334402	19.135	1.2907e-81	5.7734e-80		orf19.695	RGS2	RGS2	Ortholog(s) have GTPase activator activity, role in adenylate cyclase-modulating G-protein coupled receptor signaling pathway and cytoplasm, nucleus localization
CPAR2_805760	227.793	6.33705	0.462391	13.705	9.48184e-43	1.38188e-41		orf19.2220			Ortholog of C. albicans SC5314 : orf19.2220, C. dubliniensis CD36 : Cd36_22390, Candida tenuis NRRL Y-1498 : CANTEDRAFT_104120 and Debaryomyces hansenii CBS767 : DEHA2D03740g
CPAR2_502800	1298.04	6.30882	0.461503	13.6702	1.53053e-42	2.18674e-41		orf19.6169	ATO1		Has domain(s) with predicted membrane localization
CPAR2_808460	287.689	6.13436	0.399452	15.3569	3.18284e-53	6.80449e-52	NA	NA	NA		Ortholog of Candida orthopsilosis Co 90-125 : CORT_0C00700
CPAR2_800520	974.032	6.1164	0.227823	26.8472	9.10486e-159	1.82568e-156		orf19.7512			Has domain(s) with predicted electron carrier activity, heme binding, iron ion binding, monooxygenase activity, oxidoreductase activity and acting on paired donors, more
CPAR2_203450	10905.3	6.10785	0.147164	41.5037	0	0		orf19.638	FDH1	FDH1	Ortholog(s) have formate dehydrogenase (NAD+) activity, role in formate catabolic process and cytosol localization
CPAR2_109640	3275.74	6.08687	0.209076	29.1131	2.44872e-186	6.19101e-184		orf19.6084			Ortholog of C. albicans SC5314 : orf19.6084, C. dubliniensis CD36 : Cd36_00200, Candida tenuis NRRL Y-1498 : CANTEDRAFT_114399 and Debaryomyces hansenii CBS767 : DEHA2A13068g
CPAR2_202920	2583.02	6.0793	0.225593	26.9481	5.99918e-160	1.29205e-157		orf19.4970			Ortholog of C. albicans SC5314 : orf19.4970, C. dubliniensis CD36 : Cd36_12460, Debaryomyces hansenii CBS767 : DEHA2C14146g and Pichia stipitis Pignal : PICST_66706
CPAR2_105690	11059.7	6.06879	0.261466	23.2107	3.55302e-119	4.21649e-117		orf19.6073	HMX1	HMX1	Ortholog(s) have heme oxygenase (decyclizing) activity and role in cellular iron ion homeostasis, heme catabolic process, response to carbon monoxide, response to oxidative stress
CPAR2_403820	3915.03	5.99536	0.200004	29.9762	2.00519e-197	5.83009e-195	NA	NA	NA	PUT4	Ortholog(s) have L-proline transmembrane transporter activity, role in gamma-aminobutyric acid transport, proline transport and Golgi apparatus, endoplasmic reticulum localization
CPAR2_213940	437.755	5.84601	0.293899	19.8912	4.84869e-88	2.71107e-86	CHA1	orf19.1996	CHA1		Putative serine and threonine ammonia lyase; similar but not orthologous to S. cerevisiae Cha1; not predicted to be present in mitochondrial nucleoids
CPAR2_202860	245.543	5.81843	0.409557	14.2066	8.33266e-46	1.35348e-44	NA	NA	NA		Ortholog of Lodderomyces elongisporus NRLL YB-4239 : LELG_03415 and Candida orthopsilosis Co 90-125 : CORT_0D02940
CPAR2_405470	2193.07	5.53314	0.155637	35.5516	7.85081e-277	5.0725e-274		orf19.5975	TRY4		Ortholog(s) have role in positive regulation of cell adhesion involved in single-species biofilm formation and positive regulation of cell-substrate adhesion, more
CPAR2_702640	6819.58	5.49816	0.291112	18.8867	1.46611e-79	6.1334e-78		orf19.6586			Protein of unknown function; expression increased in fluconazole and voriconazole resistant strains
CPAR2_213060	2002.84	5.45585	0.367723	14.8368	8.46428e-50	1.58773e-48	NA	NA	NA		Ortholog of Candida orthopsilosis Co 90-125 : CORT_0A12370
CPAR2_109545	56.9096	5.44723	0.547049	9.95748	2.33911e-23	1.44701e-22	NA	NA	NA		Ortholog of Lodderomyces elongisporus NRLL YB-4239 : LELG_01450, Candida orthopsilosis Co 90-125 : CORT_0B10620, Candida tropicalis MYA-3404 : CTRG_04283 and Candida albicans WO-1 : CAWG_01356
CPAR2_407140	11681.3	5.41336	0.154621	35.0105	1.55869e-268	9.06377e-266		orf19.1363		YOR338W	Ortholog(s) have role in ascospore formation, positive regulation of transcription from RNA polymerase II promoter
CPAR2_100340	4911.93	5.37905	0.21119	25.4701	4.22318e-143	7.01651e-141	FAV2	orf19.1120	FAV2		Ortholog of C. albicans SC5314 : orf19.1120/FAV2, C. dubliniensis CD36 : Cd36_53480, Lodderomyces elongisporus NRLL YB-4239 : LELG_04104 and Pichia stipitis Pignal : PICST_32059
CPAR2_103300	11506.2	5.37599	0.195005	27.5685	2.65799e-167	5.9447e-165	NA	NA	NA		Ortholog of Candida orthopsilosis Co 90-125 : CORT_0B04530
CPAR2_807600	10739.7	5.34566	0.16025	33.3583	5.52098e-244	2.91859e-241		orf19.1655	PXP2		Predicted acyl-CoA dehydrogenase and acyl-CoA oxidase; role in fatty acid beta-oxidation; similar but not orthologous to Pox1; present in purified mitochondrial nucleoids
CPAR2_212620	578.719	5.3368	0.255924	20.8531	1.43002e-96	1.02661e-94		orf19.3795	AGP3	AGP3	Ortholog(s) have amino acid transmembrane transporter activity, role in amino acid transport, transmembrane transport and Golgi apparatus, endoplasmic reticulum localization
CPAR2_300770	2182.78	5.32391	0.287066	18.546	8.78998e-77	3.38502e-75		orf19.7148	TPO2		Has domain(s) with predicted role in transmembrane transport and integral to membrane localization
CPAR2_403150	1491.35	5.31361	0.27568	19.2745	8.78643e-83	4.08745e-81		orf19.6864			Has domain(s) with predicted ubiquitin-protein ligase activity, role in protein ubiquitination and ubiquitin ligase complex localization
CPAR2_209210	52.2407	5.28098	0.561122	9.41146	4.89294e-21	2.70543e-20	NA	NA	NA		Ortholog of Lodderomyces elongisporus NRLL YB-4239 : LELG_03882 and Candida orthopsilosis Co 90-125 : CORT_0A08470
CPAR2_803890	14855.2	5.27414	0.0935481	56.3789	0	0	MLS1	orf19.4833	MLS1	MLS1	Ortholog(s) have malate synthase activity, role in glyoxylate cycle and cytosol, peroxisomal matrix localization
CPAR2_703380	178.353	5.27142	0.33159	15.8974	6.60716e-57	1.61431e-55	NA	NA	NA		Ortholog of Debaryomyces hansenii CBS767 : DEHA2B13156g
CPAR2_210410	7646.39	5.21295	0.271526	19.1987	3.79456e-82	1.73743e-80		orf19.4445			Ortholog(s) have role in filamentous growth
CPAR2_503950	370.271	5.17074	0.255724	20.22	6.5312e-91	3.99778e-89	NA	NA	NA		Has domain(s) with predicted electron carrier activity, heme binding, iron ion binding, monooxygenase activity, oxidoreductase activity and acting on paired donors, more
CPAR2_106970	524.069	5.15716	0.270144	19.0904	3.03392e-81	1.33654e-79		orf19.1066	GIG1	YPL067C	Ortholog(s) have role in N-acetylglucosamine metabolic process and cytoplasm localization
CPAR2_102400	288.343	5.14633	0.338135	15.2197	2.61561e-52	5.41272e-51	NA	NA	NA		Ortholog(s) have peptidase activity, role in cellular protein catabolic process and endoplasmic reticulum, plasma membrane localization
CPAR2_603050	27748.4	5.13334	0.206466	24.8629	1.87482e-136	2.86896e-134	NA	NA	NA		Ortholog of Candida orthopsilosis Co 90-125 : CORT_0F04020
CPAR2_401450	2190.35	5.0416	0.226551	22.2538	1.03708e-109	1.02214e-107		orf19.4682	HGT17		Has domain(s) with predicted substrate-specific transmembrane transporter activity, transmembrane transporter activity, transporter activity, role in transmembrane transport and integral to membrane, membrane localization
CPAR2_404240	9825.87	5.0095	0.436818	11.4682	1.90676e-30	1.68508e-29		orf19.1354	UCF1	RGI1	Ortholog(s) have role in energy reserve metabolic process and cell periphery, cytoplasm, nucleus localization
CPAR2_300130	531.482	5.00542	0.323573	15.4692	5.59841e-54	1.21021e-52		orf19.7112	FRP2		Ortholog(s) have ferric-chelate reductase activity, role in cellular response to iron ion starvation, iron assimilation by reduction and transport and endoplasmic reticulum localization
CPAR2_102420	71.546	4.95768	0.424143	11.6887	1.45591e-31	1.33746e-30	NA	NA	NA		Predicted aspartic-type endopeptidase
CPAR2_201190	105.409	4.95594	0.441588	11.223	3.14484e-29	2.62371e-28		orf19.7283			Ortholog of C. albicans SC5314 : orf19.7283, Lodderomyces elongisporus NRLL YB-4239 : LELG_05337, Candida orthopsilosis Co 90-125 : CORT_0D01240 and Spathaspora passalidarum NRRL Y-27907 : SPAPADRAFT_59185
CPAR2_108340	51.5662	4.95577	0.570027	8.69391	3.50162e-18	1.65126e-17	NA	NA	NA		Has domain(s) with predicted substrate-specific transmembrane transporter activity, transmembrane transporter activity, transporter activity, role in transmembrane transport and integral to membrane, membrane localization
CPAR2_804960	38.9904	4.93733	0.564852	8.74093	2.31203e-18	1.0993e-17	NA	NA	NA		Ortholog of Candida tenuis NRRL Y-1498 : CANTEDRAFT_136667, Lodderomyces elongisporus NRLL YB-4239 : LELG_00446, Debaryomyces hansenii CBS767 : DEHA2B11044g and Pichia stipitis Pignal : PICST_30030
CPAR2_500770	62.1683	4.88822	0.437127	11.1826	4.96105e-29	4.10947e-28	NA	NA	NA		Has domain(s) with predicted GTP binding activity, role in small GTPase mediated signal transduction and intracellular localization
CPAR2_109270	9414.31	4.84106	0.287266	16.8522	1.01125e-63	3.07874e-62		orf19.3338			Ortholog of C. albicans SC5314 : orf19.3338, C. dubliniensis CD36 : Cd36_01380, Candida tenuis NRRL Y-1498 : CANTEDRAFT_93810 and Debaryomyces hansenii CBS767 : DEHA2A09504g
CPAR2_704060	690.739	4.81004	0.278963	17.2425	1.27313e-66	4.20638e-65	NA	NA	NA		Ortholog of Candida orthopsilosis Co 90-125 : CORT_0G04240 and Spathaspora passalidarum NRRL Y-27907 : SPAPADRAFT_63493
CPAR2_800970	6800.73	4.76707	0.221324	21.5389	6.73305e-103	5.6743e-101	SADH	orf19.2608	ADH5		Carbonyl reductase, stereospecific secondary alcohol dehydrogenase
CPAR2_703560	26.5049	4.76562	0.651787	7.31163	2.63929e-13	9.10829e-13	NA	NA	NA		Ortholog of Lodderomyces elongisporus NRLL YB-4239 : LELG_05155 and Candida orthopsilosis Co 90-125 : CORT_0G03740
CPAR2_600270	494.163	4.76094	0.31373	15.1753	5.15336e-52	1.05517e-50		orf19.5615	AYR2		Has domain(s) with predicted oxidoreductase activity and role in metabolic process
CPAR2_808340	31.9234	4.72295	0.562609	8.39472	4.67014e-17	2.04187e-16	NA	NA	NA		Ortholog of Candida orthopsilosis Co 90-125 : CORT_0C00830
CPAR2_102200	675.026	4.68952	0.363189	12.9121	3.84798e-38	4.74068e-37		orf19.265			Has domain(s) with predicted RNA binding, ribonuclease III activity and role in RNA processing
CPAR2_301390	3230.64	4.66319	0.230902	20.1955	1.07223e-90	6.42785e-89		orf19.7093	HGT13		Has domain(s) with predicted substrate-specific transmembrane transporter activity, transmembrane transporter activity, transporter activity, role in transmembrane transport and integral to membrane, membrane localization
CPAR2_100710	1436.52	4.608	0.213105	21.6232	1.08775e-103	9.30182e-102	ECM331	orf19.4255	ECM331		Ortholog(s) have cell surface, fungal-type cell wall, plasma membrane localization
CPAR2_106690	5325.17	4.59251	0.198953	23.0834	6.79297e-118	7.74531e-116		orf19.2942	DIP5	DIP5	Ortholog(s) have amino acid transmembrane transporter activity, role in amino acid transport, cellular response to drug and fungal-type vacuole membrane, plasma membrane localization
CPAR2_806550	6815.89	4.52637	0.234254	19.3225	3.47366e-83	1.62898e-81		orf19.3606		SNA4	Ortholog(s) have fungal-type vacuole lumen, fungal-type vacuole membrane localization
CPAR2_101170	3184.71	4.52555	0.24043	18.8228	4.91497e-79	1.98476e-77		orf19.3954.1			Ortholog of C. albicans SC5314 : orf19.3954.1, Candida tenuis NRRL Y-1498 : CANTEDRAFT_113855, Debaryomyces hansenii CBS767 : DEHA2G20240g and Pichia stipitis Pignal : psti_CGOB_00174
CPAR2_500330	277.013	4.51917	0.394227	11.4634	2.01498e-30	1.77802e-29	NA	NA	NA		Ortholog(s) have superoxide dismutase activity, role in cell redox homeostasis, cellular zinc ion homeostasis, removal of superoxide radicals and cytosol, nucleus localization
CPAR2_600940	643.325	4.50857	0.376083	11.9883	4.09456e-33	4.01516e-32	NA	NA	NA		Ortholog of Candida orthopsilosis Co 90-125 : CORT_0F01980
CPAR2_808410	62.0978	4.49359	0.559243	8.03514	9.34731e-16	3.73571e-15		orf19.7447	JEN1	JEN1	Ortholog(s) have lactate transmembrane transporter activity, secondary active monocarboxylate transmembrane transporter activity, selenite:hydrogen symporter activity
CPAR2_204550	805.31	4.48748	0.223024	20.1211	4.82342e-90	2.86206e-88		orf19.5848			Ortholog(s) have Golgi apparatus, fungal-type vacuole localization
CPAR2_207890	134.642	4.47595	0.362854	12.3354	5.83798e-35	6.32176e-34		orf19.669	PRM1	PRM1	Ortholog(s) have role in plasma membrane fusion involved in cytogamy, response to pheromone and cytoplasm, mating projection tip localization
CPAR2_202420	1674.24	4.47397	0.227918	19.6297	8.61799e-86	4.43483e-84		orf19.473	TPO4	TPO4	Ortholog(s) have spermidine transmembrane transporter activity, spermine transmembrane transporter activity, role in spermidine transport, spermine transport and fungal-type vacuole membrane, plasma membrane localization
CPAR2_800250	369.99	4.46944	0.233666	19.1275	1.49188e-81	6.62235e-80	NA	NA	NA		Has domain(s) with predicted role in transmembrane transport
CPAR2_702930	265.402	4.44027	0.268752	16.5218	2.55552e-61	7.1444e-60	NA	NA	NA
CPAR2_105270	12329.2	4.39869	0.133716	32.8958	2.52305e-237	1.22263e-234	ICL1	orf19.6844	ICL1	ICL1	Ortholog(s) have isocitrate lyase activity, role in glyoxylate cycle, pathogenesis and cytosol, peroxisome localization
CPAR2_102150	181.363	4.3927	0.355726	12.3486	4.9591e-35	5.38006e-34		orf19.270			Ortholog of C. albicans SC5314 : orf19.270, C. dubliniensis CD36 : Cd36_82780, Pichia stipitis Pignal : psti_CGOB_00155 and Candida orthopsilosis Co 90-125 : CORT_0B03450
CPAR2_204220	502.577	4.37814	0.212942	20.5602	6.23275e-94	4.11857e-92		orf19.10	ALK8		Ortholog(s) have alkane 1-monooxygenase activity, oxygen binding activity and role in fatty acid omega-oxidation, lauric acid metabolic process
CPAR2_108320	1702.03	4.37495	0.685934	6.37809	1.79313e-10	5.07895e-10		orf19.4526	HSP30	HSP30	Ortholog(s) have role in negative regulation of ATPase activity, response to stress and plasma membrane localization
CPAR2_106680	296.446	4.36651	0.2384	18.3159	6.17673e-75	2.31727e-73		orf19.2945	PUT4		Has domain(s) with predicted amino acid transmembrane transporter activity, role in amino acid transmembrane transport, transmembrane transport and membrane localization
CPAR2_102480	336.189	4.35019	0.230621	18.863	2.29909e-79	9.34909e-78		orf19.278			Ortholog(s) have role in cell-abiotic substrate adhesion
CPAR2_400230	305.718	4.33715	0.234166	18.5217	1.38089e-76	5.2828e-75	NA	NA	NA		Has domain(s) with predicted role in transmembrane transport and integral to membrane localization
CPAR2_302890	2756.97	4.3195	0.216392	19.9614	1.19263e-88	6.93517e-87		orf19.6679			Ortholog(s) have cytosol, nucleus localization
CPAR2_200820	299.125	4.31791	0.259766	16.6223	4.80676e-62	1.37016e-60		orf19.7567		YDR124W	Ortholog of S. cerevisiae : YDR124W, C. albicans SC5314 : orf19.7567, C. dubliniensis CD36 : Cd36_35030, Candida tenuis NRRL Y-1498 : CANTEDRAFT_135457 and Debaryomyces hansenii CBS767 : DEHA2G06380g
CPAR2_404500	38.1333	4.29768	0.481905	8.91811	4.74314e-19	2.34131e-18	NA	NA	NA		Ortholog of Lodderomyces elongisporus NRLL YB-4239 : LELG_04867 and Candida orthopsilosis Co 90-125 : CORT_0C03920
CPAR2_200830	20227.3	4.27368	0.24853	17.1959	2.85141e-66	9.36778e-65		orf19.7566			Has domain(s) with predicted amino acid transmembrane transporter activity, role in amino acid transmembrane transport, transmembrane transport and membrane localization
CPAR2_213800	15.4121	4.2709	0.653485	6.53557	6.33673e-11	1.84633e-10		orf19.2010			Ortholog of C. albicans SC5314 : orf19.2010, C. dubliniensis CD36 : Cd36_16030, Debaryomyces hansenii CBS767 : DEHA2A01320g and Pichia stipitis Pignal : PICST_29434
CPAR2_703260	34.0463	4.2673	0.65732	6.49197	8.47209e-11	2.44735e-10	NA	NA	NA		Has domain(s) with predicted membrane localization
CPAR2_109380	1236.85	4.25205	0.254062	16.7363	7.12915e-63	2.12595e-61		orf19.3351			Ortholog of C. albicans SC5314 : orf19.3351, C. dubliniensis CD36 : Cd36_01480, Candida tenuis NRRL Y-1498 : CANTEDRAFT_112177 and Debaryomyces hansenii CBS767 : DEHA2G07458g
CPAR2_209850	1987.73	4.2478	0.200505	21.1855	1.29823e-99	1.03414e-97		orf19.5215	TES15		Has domain(s) with predicted acyl-CoA hydrolase activity and role in acyl-CoA metabolic process
CPAR2_808400	23.6999	4.22593	0.70183	6.02131	1.73011e-09	4.57715e-09	NA	NA	NA		Has domain(s) with predicted role in transmembrane transport and integral to membrane localization
CPAR2_807240	1538.35	4.20996	0.142124	29.6218	7.82283e-193	2.12532e-190	NA	NA	NA		Has domain(s) with predicted catalytic activity and role in metabolic process
CPAR2_207830	4906.26	4.19745	0.326232	12.8664	6.95307e-38	8.51202e-37		orf19.673			Has domain(s) with predicted FMN binding, catalytic activity, oxidoreductase activity and role in oxidation-reduction process
CPAR2_503530	6905.63	4.15983	0.215147	19.3348	2.73737e-83	1.29413e-81	GAP2	orf19.6993	GAP2	GAP1	Ortholog(s) have L-proline transmembrane transporter activity, polyamine transmembrane transporter activity and role in amino acid transport, polyamine transport, regulation of nitrogen utilization
CPAR2_105740	111.787	4.15275	0.299744	13.8543	1.198e-43	1.78625e-42	NA	NA	NA
CPAR2_302610	989.731	4.13253	0.219075	18.8635	2.27509e-79	9.31666e-78		orf19.1943			Ortholog of C. albicans SC5314 : orf19.1943, C. dubliniensis CD36 : Cd36_51070, Candida orthopsilosis Co 90-125 : CORT_0E04770 and Spathaspora passalidarum NRRL Y-27907 : SPAPADRAFT_50634
CPAR2_807660	112.643	4.1294	0.326672	12.6408	1.2577e-36	1.4745e-35		orf19.1647		MUM3	Ortholog(s) have role in ascospore wall assembly
CPAR2_803030	156.457	4.11697	0.300926	13.681	1.31866e-42	1.90273e-41	NA	NA	NA
CPAR2_700570	819.323	4.10355	0.23777	17.2584	9.66879e-67	3.23126e-65	FTR1	orf19.7219	FTR1	FTR1	Ortholog(s) have ferrous iron transmembrane transporter activity, iron ion transmembrane transporter activity
CPAR2_701390	285.456	4.08599	0.306006	13.3526	1.1433e-40	1.54253e-39	NA	NA	NA		Ortholog of Candida orthopsilosis Co 90-125 : CORT_0G01560
CPAR2_104820	35.3145	4.07658	0.463652	8.79234	1.4648e-18	7.0805e-18		orf19.5479	FGR12		Ortholog(s) have role in cellular response to biotic stimulus, cellular response to starvation and filamentous growth of a population of unicellular organisms in response to biotic stimulus, more
CPAR2_100820	2661.03	4.07279	0.369847	11.0121	3.34163e-28	2.64016e-27		orf19.3934	CAR1	CAR1	Ortholog(s) have arginase activity, manganese ion binding, ornithine carbamoyltransferase inhibitor activity, zinc ion binding activity and role in arginine catabolic process to ornithine, regulation of ornithine metabolic process
CPAR2_210620	1188.89	4.06902	0.192861	21.0982	8.2685e-99	6.32649e-97		orf19.1496			Has domain(s) with predicted DNA binding, zinc ion binding activity, role in transcription, DNA-dependent and nucleus localization
CPAR2_207090	940.849	4.06665	0.166774	24.3842	2.51594e-131	3.65755e-129		orf19.857	FMO2		Ortholog of C. albicans SC5314 : orf19.857/FMO2, Candida orthopsilosis Co 90-125 : CORT_0A06440 and Candida albicans WO-1 : CAWG_04126
CPAR2_203780	183.165	4.05679	0.289429	14.0165	1.23473e-44	1.89946e-43	NA	NA	NA		Has domain(s) with predicted electron carrier activity, heme binding, iron ion binding, monooxygenase activity, oxidoreductase activity and acting on paired donors, more
CPAR2_600460	15776.9	4.05555	0.24694	16.4232	1.30428e-60	3.49511e-59	NA	NA	NA		Has domain(s) with predicted substrate-specific transmembrane transporter activity, transmembrane transporter activity, role in transmembrane transport and integral to membrane, membrane localization
CPAR2_104590	1227.6	4.05204	0.257887	15.7124	1.24304e-55	2.85702e-54		orf19.17	SCP1	SCP1	Ortholog(s) have actin filament binding, protein binding, bridging activity and role in actin crosslink formation, chronological cell aging, negative regulation of cytokinesis
CPAR2_203500	68.6969	4.04973	0.585497	6.91674	4.62144e-12	1.46212e-11		orf19.5023	DAL7		Has domain(s) with predicted role in transmembrane transport and integral to membrane localization
CPAR2_401110	820.465	4.0258	0.193508	20.8043	3.95643e-96	2.77189e-94		orf19.4157	SPS20	SPS19	Ortholog(s) have 2,4-dienoyl-CoA reductase (NADPH) activity, role in ascospore formation, fatty acid catabolic process and peroxisomal matrix localization
CPAR2_703450	10600.4	4.01664	0.204308	19.6597	4.77258e-86	2.47791e-84		orf19.6527		PRM10	Ortholog of S. cerevisiae : PRM10, C. albicans SC5314 : orf19.6527, C. glabrata CBS138 : CAGL0G04433g, C. dubliniensis CD36 : Cd36_71750 and Candida tenuis NRRL Y-1498 : CANTEDRAFT_102771
CPAR2_808100	4123	4.00883	0.211752	18.9317	6.25269e-80	2.67348e-78		orf19.6713			Has domain(s) with predicted nucleic acid binding, zinc ion binding activity
CPAR2_809060	68.8164	3.98804	0.385473	10.3458	4.37185e-25	2.95952e-24	NA	NA	NA		Ortholog of Candida orthopsilosis Co 90-125 : CORT_0C00110
CPAR2_110150	627.113	3.98684	0.248175	16.0646	4.51622e-58	1.12712e-56	NA	NA	NA		Has domain(s) with predicted oxidoreductase activity and role in oxidation-reduction process
CPAR2_108070	267.955	3.97891	0.229917	17.3059	4.2489e-67	1.42817e-65	NA	NA	NA		Ortholog(s) have fungal-type vacuole localization
CPAR2_110400	4228.47	3.95426	0.192745	20.5155	1.56625e-93	1.01197e-91		orf19.4551	CTN1	YAT1	Ortholog(s) have role in alcohol metabolic process, carnitine metabolic process, cellular respiration and cytosol, mitochondrion localization
CPAR2_402890	11.1869	3.92457	0.728696	5.38574	7.21459e-08	1.67879e-07	NA	NA	NA		Putative membrane protein, member of the CFEM family
CPAR2_301450	793.508	3.90818	0.276393	14.1399	2.15508e-45	3.41644e-44		orf19.113	CIP1		Ortholog(s) have role in cellular response to oxidative stress
CPAR2_101750	42.3465	3.89892	0.410704	9.49326	2.23923e-21	1.25808e-20	NA	NA	NA		Ortholog of Candida orthopsilosis Co 90-125 : CORT_0E04255 and Candida guilliermondii ATCC 6260 : PGUG_03613
CPAR2_207100	463.84	3.88801	0.31419	12.3747	3.5809e-35	3.97384e-34		orf19.856	IFK2		Ortholog of C. albicans SC5314 : orf19.856/IFK2, C. dubliniensis CD36 : Cd36_18330, Candida tenuis NRRL Y-1498 : CANTEDRAFT_112921 and Debaryomyces hansenii CBS767 : DEHA2E07546g
CPAR2_600870	11784.7	3.888	0.171882	22.6201	2.74555e-113	2.80094e-111		orf19.5728			Has domain(s) with predicted electron carrier activity, heme binding, iron ion binding, monooxygenase activity, oxidoreductase activity and acting on paired donors, more
CPAR2_207130	572.537	3.8851	0.233716	16.6232	4.73725e-62	1.357e-60	NA	NA	NA		Ortholog of Candida orthopsilosis Co 90-125 : CORT_0A06480
CPAR2_203550	3420.42	3.83269	0.279866	13.6948	1.09129e-42	1.58646e-41		orf19.5282			Ortholog of C. albicans SC5314 : orf19.5282, C. dubliniensis CD36 : Cd36_11100, Candida tenuis NRRL Y-1498 : CANTEDRAFT_113695 and Debaryomyces hansenii CBS767 : DEHA2F10164g
CPAR2_107580	122.949	3.82422	0.277159	13.798	2.6219e-43	3.8404e-42		orf19.2461	PRN4		Ortholog of C. albicans SC5314 : orf19.2461/PRN4, C. dubliniensis CD36 : Cd36_05540, Pichia stipitis Pignal : PICST_28358 and Candida guilliermondii ATCC 6260 : PGUG_05543
CPAR2_600710	97.77	3.81229	0.303837	12.5472	4.11984e-36	4.7628e-35	NA	NA	NA		Has domain(s) with predicted FMN binding, catalytic activity, oxidoreductase activity and role in oxidation-reduction process
CPAR2_201290	1919.05	3.77909	0.34033	11.1042	1.19702e-28	9.76255e-28	NA	NA	NA		Ortholog of Candida orthopsilosis Co 90-125 : CORT_0D01340 and Spathaspora passalidarum NRRL Y-27907 : SPAPADRAFT_61600
CPAR2_102580	124.256	3.77255	0.410413	9.19207	3.85337e-20	2.00603e-19	NA	NA	NA		Secreted aspartic protease; constitutively expressed
CPAR2_800230	359.863	3.75162	0.388351	9.66039	4.44164e-22	2.56486e-21	NA	NA	NA		Has domain(s) with predicted role in transmembrane transport
CPAR2_101760	1365.13	3.74288	0.18043	20.7442	1.38318e-95	9.57524e-94		orf19.6659	GAP6		Ortholog(s) have amino acid transmembrane transporter activity
CPAR2_704320	23.2349	3.72463	0.529251	7.03755	1.95644e-12	6.39859e-12	NA	NA	NA		Predicted monooxygenase; 3-hydroxybenzoate 6-hydroxylase; catalyzes the first step in the gentisate pathway; transcriptionally induced by hydroxyaromatic substrates present in cultivation media
CPAR2_406250	1058.18	3.72002	0.219804	16.9243	2.9791e-64	9.16584e-63		orf19.1867			Has domain(s) with predicted role in transmembrane transport and integral to membrane localization
CPAR2_503040	13866.6	3.69938	0.0873433	42.3544	0	0		orf19.1288	FOX2	FOX2	Ortholog(s) have 3-hydroxyacyl-CoA dehydrogenase activity, enoyl-CoA hydratase activity and role in fatty acid beta-oxidation, glyoxylate cycle, pathogenesis
CPAR2_209830	657.788	3.69463	0.231409	15.9658	2.2122e-57	5.45081e-56		orf19.5217	TES1		Has domain(s) with predicted acyl-CoA hydrolase activity and role in acyl-CoA metabolic process
CPAR2_100940	154.198	3.68879	0.239432	15.4064	1.4823e-53	3.18065e-52	NA	NA	NA		Has domain(s) with predicted nucleic acid binding activity
CPAR2_804200	6022.77	3.68439	0.146306	25.1827	6.19696e-140	1.00098e-137		orf19.986	GLY1		Ortholog(s) have threonine aldolase activity and cytosol, nucleus localization
CPAR2_404080	585.556	3.67846	0.262788	13.9978	1.60763e-44	2.4601e-43		orf19.5860			Protein of unknown function; expression increased in fluconazole and voriconazole resistant strains
CPAR2_301340	8388.96	3.67055	0.249674	14.7014	6.31723e-49	1.16989e-47	CUP9	orf19.6514	CUP9	TOS8	Ortholog(s) have chromatin binding, sequence-specific DNA binding activity, role in filamentous growth and nuclear chromatin localization
CPAR2_107450	201.45	3.66488	0.359531	10.1935	2.12015e-24	1.38524e-23		orf19.2481			Ortholog of C. albicans SC5314 : orf19.2481, C. dubliniensis CD36 : Cd36_05370, Lodderomyces elongisporus NRLL YB-4239 : LELG_01723 and Candida orthopsilosis Co 90-125 : CORT_0B08650
CPAR2_500080	45.7665	3.66099	0.378067	9.68344	3.54563e-22	2.05973e-21	NA	NA	NA		Ortholog of Lodderomyces elongisporus NRLL YB-4239 : LELG_04606 and Candida orthopsilosis Co 90-125 : CORT_0B00170
CPAR2_702730	130.228	3.64357	0.252055	14.4554	2.31656e-47	3.95038e-46	NA	NA	NA		Has domain(s) with predicted aspartic-type endopeptidase activity and role in proteolysis
CPAR2_704330	6.69491	3.62885	0.728498	4.98128	6.31657e-07	1.37363e-06	NA	NA	NA		Has domain(s) with predicted role in transmembrane transport and integral to membrane localization
CPAR2_207780	18237.6	3.62578	0.189938	19.0893	3.1003e-81	1.35551e-79		orf19.6229	CAT1	CTA1	Ortholog(s) have catalase activity
CPAR2_704070	1387.59	3.59472	0.640667	5.61091	2.01271e-08	4.89497e-08		orf19.1344			Ortholog of C. albicans SC5314 : orf19.1344, C. dubliniensis CD36 : Cd36_72960, Candida tenuis NRRL Y-1498 : CANTEDRAFT_93045 and Debaryomyces hansenii CBS767 : DEHA2C13288g
CPAR2_700100	6934.47	3.59276	0.165938	21.6511	5.9287e-104	5.14558e-102	DAC1	orf19.2157	DAC1		Ortholog(s) have N-acetylglucosamine-6-phosphate deacetylase activity
CPAR2_402080	34980.2	3.5915	0.217621	16.5035	3.46502e-61	9.64072e-60		orf19.787.1			Ortholog of C. albicans SC5314 : orf19.787.1, Candida tenuis NRRL Y-1498 : CANTEDRAFT_114944, Debaryomyces hansenii CBS767 : DEHA2C09328g and Candida orthopsilosis Co 90-125 : CORT_0E02130
CPAR2_204430	852.557	3.58908	0.134996	26.5865	9.71498e-156	1.88309e-153		orf19.6143			Has domain(s) with predicted flavin adenine dinucleotide binding, long-chain-alcohol oxidase activity, oxidoreductase activity, acting on CH-OH group of donors activity and role in oxidation-reduction process
CPAR2_207300	1457.72	3.5837	0.189903	18.8712	1.96761e-79	8.17262e-78		orf19.4907		YCR061W	Protein of unknown function; expression increased in fluconazole and voriconazole resistant strains
CPAR2_102550	5183.95	3.58168	0.148817	24.0677	5.45507e-128	7.55268e-126		orf19.272	FAA21	FAA2	Ortholog(s) have long-chain fatty acid-CoA ligase activity, medium-chain fatty acid-CoA ligase activity, very long-chain fatty acid-CoA ligase activity and role in long-chain fatty acid metabolic process
CPAR2_208870	5940.69	3.56721	0.213771	16.687	1.62904e-62	4.78428e-61		orf19.2781			Has domain(s) with predicted ATP binding, protein kinase activity, protein serine/threonine kinase activity, transferase activity, transferring phosphorus-containing groups activity and role in protein phosphorylation
CPAR2_203540	15517	3.56644	0.206734	17.2514	1.09306e-66	3.63209e-65		orf19.5026		TDA9	Ortholog(s) have sequence-specific DNA binding activity and nucleus localization
CPAR2_407290	307.672	3.56228	0.188542	18.8939	1.2809e-79	5.3974e-78	NA	NA	NA		Has domain(s) with predicted transporter activity, role in transmembrane transport and integral to membrane, membrane localization
CPAR2_801830	345.241	3.53931	0.223663	15.8243	2.11381e-56	5.01705e-55	NA	NA	NA		Ortholog of Debaryomyces hansenii CBS767 : DEHA2E15906g
CPAR2_214150	1628.97	3.53428	0.20555	17.1943	2.93145e-66	9.57662e-65		orf19.1461			Ortholog(s) have cytosol, nucleus localization
CPAR2_407640	349.362	3.51874	0.248932	14.1354	2.29971e-45	3.63391e-44		orf19.34	GIT1	GIT1	Ortholog(s) have glycerophosphodiester transmembrane transporter activity, role in glycerophosphodiester transport, transmembrane transport and plasma membrane localization
CPAR2_800510	3582.71	3.49951	0.200801	17.4278	5.07961e-68	1.76874e-66		orf19.7513	ALK2		Has domain(s) with predicted electron carrier activity, heme binding, iron ion binding, monooxygenase activity, oxidoreductase activity and acting on paired donors, more
CPAR2_100510	89.2031	3.49834	0.314354	11.1287	9.09856e-29	7.44137e-28		orf19.1976	TRX2		Has domain(s) with predicted electron carrier activity, protein disulfide oxidoreductase activity and role in cell redox homeostasis, glycerol ether metabolic process
CPAR2_601180	1191.53	3.49103	0.206255	16.9258	2.90469e-64	8.98445e-63		orf19.5565			Has domain(s) with predicted 3-hydroxyisobutyrate dehydrogenase activity, coenzyme binding, oxidoreductase activity, oxidoreductase activity, acting on the CH-OH group of donors and NAD or NADP as acceptor, more
CPAR2_808390	32.2642	3.48052	0.433313	8.03234	9.56337e-16	3.81944e-15	NA	NA	NA		Has domain(s) with predicted role in transmembrane transport and integral to membrane localization
CPAR2_406200	26.5566	3.46857	0.499005	6.95097	3.62771e-12	1.16163e-11		orf19.1863			Has domain(s) with predicted Rho guanyl-nucleotide exchange factor activity, role in regulation of Rho protein signal transduction and intracellular localization
CPAR2_403650	556.055	3.4664	0.369625	9.37815	6.71391e-21	3.67968e-20		orf19.1307			Has domain(s) with predicted membrane localization
CPAR2_100100	4186.21	3.46454	0.336953	10.282	8.49893e-25	5.66758e-24		orf19.4041	PEX4	PEX4	Ortholog(s) have ubiquitin-protein ligase activity, role in protein autoubiquitination, protein import into peroxisome matrix, receptor recycling, protein monoubiquitination and cytosol, nucleus, peroxisome localization
CPAR2_104460	474.04	3.45016	0.223401	15.4438	8.30401e-54	1.78844e-52		orf19.6868			Ortholog(s) have role in filamentous growth
CPAR2_800440	7270.42	3.43731	0.175418	19.595	1.70567e-85	8.70041e-84		orf19.7539	INO2		Ortholog(s) have DNA binding, sequence-specific DNA binding transcription factor activity and role in positive regulation of transcription from RNA polymerase II promoter
CPAR2_209820	1976.33	3.43725	0.247418	13.8925	7.03659e-44	1.05458e-42		orf19.4122		TES1	Ortholog(s) have acyl-CoA hydrolase activity, role in fatty acid beta-oxidation and mitochondrion, peroxisome localization
CPAR2_407560	66.9844	3.43151	0.398479	8.6115	7.21079e-18	3.3252e-17		orf19.2179	SIT1	ARN1	Ortholog(s) have ferrichrome transporter activity, siderophore transmembrane transporter activity and role in cellular response to drug, ferrichrome transport
CPAR2_806190	96.206	3.42649	0.343817	9.96601	2.14686e-23	1.33092e-22		orf19.3589	SPO11	SPO11	Ortholog(s) have endodeoxyribonuclease activity, producing 3'-phosphomonoesters activity
CPAR2_701310	492.136	3.4212	0.171802	19.9136	3.09989e-88	1.75008e-86		orf19.7323	CBP1		Ortholog(s) have steroid binding activity
CPAR2_302910	1565.34	3.3939	0.160632	21.1284	4.36017e-99	3.38058e-97		orf19.1124			Ortholog of C. albicans SC5314 : orf19.1124, C. dubliniensis CD36 : Cd36_53450, Candida tenuis NRRL Y-1498 : CANTEDRAFT_115875 and Debaryomyces hansenii CBS767 : DEHA2D18832g
CPAR2_100520	374.846	3.38534	0.202889	16.6856	1.66747e-62	4.87253e-61		orf19.1975		DIB1	Ortholog(s) have role in mRNA splicing, via spliceosome and U4/U6 x U5 tri-snRNP complex, U5 snRNP localization
CPAR2_400530	48.736	3.38363	0.362067	9.34531	9.16211e-21	4.98388e-20		orf19.4596		TDA11	Ortholog(s) have cytoplasm localization
CPAR2_301880	3288.84	3.38188	0.250168	13.5184	1.21811e-41	1.67454e-40		orf19.5536		AMD2	Has domain(s) with predicted carbon-nitrogen ligase activity, with glutamine as amido-N-donor, hydrolase activity, acting on carbon-nitrogen (but not peptide) bonds, in linear amides activity
CPAR2_700610	1082.93	3.37537	0.375799	8.98186	2.66226e-19	1.32998e-18		orf19.7225			Ortholog of C. albicans SC5314 : orf19.7225, C. dubliniensis CD36 : Cd36_13150, Candida tenuis NRRL Y-1498 : CANTEDRAFT_135418 and Debaryomyces hansenii CBS767 : DEHA2B01298g
CPAR2_407260	48.7585	3.35913	0.382122	8.79073	1.48597e-18	7.16496e-18		orf19.4789			Has domain(s) with predicted metal ion binding activity
CPAR2_602450	3858.48	3.35149	0.225452	14.8656	5.50885e-50	1.04686e-48		orf19.3434	TRY5	YGR067C	Ortholog(s) have sequence-specific DNA binding activity
CPAR2_209840	1340.55	3.34674	0.150919	22.1757	5.90088e-109	5.71894e-107		orf19.5216			Has domain(s) with predicted acyl-CoA hydrolase activity and role in acyl-CoA metabolic process
CPAR2_403470	4683.01	3.33553	0.228874	14.5737	4.13099e-48	7.23545e-47		orf19.3369	MOH1	MOH1	Ortholog of S. cerevisiae : MOH1, C. albicans SC5314 : orf19.3369/MOH1, C. glabrata CBS138 : CAGL0F04631g, C. dubliniensis CD36 : Cd36_43220 and Candida tenuis NRRL Y-1498 : CANTEDRAFT_113777
CPAR2_206990	49.3834	3.33095	0.365765	9.10681	8.48414e-20	4.35439e-19		orf19.6574	ALK6		Has domain(s) with predicted electron carrier activity, heme binding, iron ion binding, monooxygenase activity, oxidoreductase activity and acting on paired donors, more
CPAR2_702180	49.5738	3.32585	0.421133	7.89738	2.84829e-15	1.11684e-14		orf19.6405		RRT8	Ortholog(s) have lipid particle localization
CPAR2_204210	48.7508	3.31087	0.554218	5.97396	2.31562e-09	6.05729e-09	NA	NA	NA		Has domain(s) with predicted electron carrier activity, heme binding, iron ion binding, monooxygenase activity, oxidoreductase activity and acting on paired donors, more
CPAR2_502870	5139.91	3.30018	0.138736	23.7875	4.50072e-125	5.68949e-123		orf19.2515			Has domain(s) with predicted zinc ion binding activity
CPAR2_801040	537.924	3.29287	0.277502	11.8661	1.7752e-32	1.69504e-31		orf19.164		LPX1	Ortholog(s) have lipase activity and peroxisomal matrix localization
CPAR2_301730	6841.68	3.28003	0.186443	17.5927	2.80186e-69	9.93464e-68		orf19.4752	MSN4	MSN2	Ortholog(s) have RNA polymerase II core promoter proximal region sequence-specific DNA binding transcription factor activity, core promoter proximal region sequence-specific DNA binding activity
CPAR2_803190	63.1912	3.27907	0.329357	9.95598	2.37474e-23	1.46749e-22	NA	NA	NA		Ortholog of Candida orthopsilosis Co 90-125 : CORT_0A03280
CPAR2_202930	2984.83	3.25631	0.208995	15.5808	9.82734e-55	2.14835e-53		orf19.4972			Has domain(s) with predicted nucleic acid binding, zinc ion binding activity
CPAR2_208500	1819.94	3.24181	0.196511	16.4969	3.86531e-61	1.07032e-59		orf19.5069		SAE3	Ortholog(s) have role in meiotic DNA recombinase assembly, reciprocal meiotic recombination and condensed nuclear chromosome localization
CPAR2_803020	189.214	3.24065	0.243205	13.3248	1.66185e-40	2.23179e-39	NA	NA	NA	SIT1	Ortholog(s) have siderophore uptake transmembrane transporter activity, role in siderophore transport, transmembrane transport and cytoplasmic membrane-bounded vesicle, endosome localization
CPAR2_202880	81.846	3.23054	0.33482	9.64859	4.98356e-22	2.86641e-21	NA	NA	NA		Ortholog of Candida orthopsilosis Co 90-125 : CORT_0D02960
CPAR2_201540	3209.18	3.2277	0.124431	25.9397	2.37887e-148	4.06856e-146		orf19.5005	OSM2	OSM1	Ortholog(s) have fumarate reductase (NADH) activity, role in cellular response to anoxia and cytosol, mitochondrion, nucleus localization
CPAR2_102060	6252.11	3.21049	0.244254	13.1441	1.84077e-39	2.39464e-38		orf19.3156			Ortholog of C. albicans SC5314 : orf19.3156, C. dubliniensis CD36 : Cd36_81080, Candida tenuis NRRL Y-1498 : CANTEDRAFT_135965 and Debaryomyces hansenii CBS767 : DEHA2F18128g
CPAR2_101770	10419.6	3.20976	0.216049	14.8566	6.30548e-50	1.19047e-48		orf19.6660		YHR131C	Ortholog(s) have cytoplasm localization
CPAR2_600160	279.758	3.20473	0.20493	15.6382	3.99957e-55	8.94519e-54	NA	NA	NA		Has domain(s) with predicted oxidoreductase activity and role in metabolic process
CPAR2_403610	24.6072	3.2019	0.444153	7.209	5.63627e-13	1.90885e-12		orf19.1311	SPO75	SPO75	Ortholog(s) have role in ascospore wall assembly
CPAR2_211420	42402.7	3.20063	0.247846	12.9138	3.76373e-38	4.64673e-37		orf19.868	ADAEC		Has domain(s) with predicted DNA binding, methyltransferase activity, zinc ion binding activity and role in DNA repair, regulation of transcription, DNA-dependent
CPAR2_407570	8.28809	3.1956	0.657531	4.85999	1.17389e-06	2.4913e-06	NA	NA	NA		Ortholog(s) have siderophore transmembrane transporter activity, role in siderophore transport and endoplasmic reticulum localization
CPAR2_806940	22.7342	3.18904	0.53251	5.98869	2.11542e-09	5.56111e-09		orf19.359	GTT12	GTT1	Ortholog(s) have glutathione peroxidase activity, glutathione transferase activity, role in glutathione metabolic process and endoplasmic reticulum, mitochondrial outer membrane, plasma membrane localization
CPAR2_402040	2147.48	3.18778	0.241926	13.1767	1.19529e-39	1.56546e-38		orf19.5307	JEN2		Ortholog(s) have dicarboxylic acid transmembrane transporter activity, role in dicarboxylic acid transport and plasma membrane localization
CPAR2_401180	8426.48	3.1849	0.271376	11.7361	8.32361e-32	7.73192e-31		orf19.4166	ZCF21		Has domain(s) with predicted sequence-specific DNA binding RNA polymerase II transcription factor activity, zinc ion binding activity, role in regulation of transcription, DNA-dependent and nucleus localization
CPAR2_207520	3507.87	3.17178	0.241832	13.1156	2.67877e-39	3.46927e-38		orf19.4795			Ortholog of C. albicans SC5314 : orf19.4795, C. dubliniensis CD36 : Cd36_08810, Candida tenuis NRRL Y-1498 : CANTEDRAFT_96026 and Debaryomyces hansenii CBS767 : DEHA2F10824g
CPAR2_603080	6504.03	3.16748	0.192675	16.4395	9.97143e-61	2.68444e-59		orf19.97	CAN1		Ortholog(s) have L-histidine transmembrane transporter activity, L-lysine transmembrane transporter activity, arginine transmembrane transporter activity, role in basic amino acid transport and plasma membrane localization
CPAR2_202450	3572.97	3.16278	0.298051	10.6115	2.63431e-26	1.91721e-25		orf19.467	WOR3		Ortholog(s) have sequence-specific DNA binding activity, role in establishment or maintenance of cell type involved in phenotypic switching, positive regulation of phenotypic switching and nucleus localization
CPAR2_102560	190.731	3.14985	0.275962	11.4141	3.55672e-30	3.11481e-29	NA	NA	NA		Has domain(s) with predicted catalytic activity and role in metabolic process
CPAR2_401500	3078.97	3.13365	0.198881	15.7564	6.20236e-56	1.4543e-54		orf19.2691			Ortholog of C. albicans SC5314 : orf19.2691, C. dubliniensis CD36 : Cd36_42870, Candida orthopsilosis Co 90-125 : CORT_0E01550 and Candida tropicalis MYA-3404 : CTRG_00285
CPAR2_103260	6849.37	3.13337	0.199364	15.7168	1.15999e-55	2.67671e-54		orf19.2809	CTN3	YAT2	Ortholog(s) have carnitine O-acetyltransferase activity
CPAR2_301020	16325.5	3.12365	0.240029	13.0136	1.02344e-38	1.28816e-37		orf19.7053	GAC1	GAC1	Ortholog(s) have heat shock protein binding activity, role in glycogen metabolic process, meiosis, mitotic spindle assembly checkpoint, response to heat and protein phosphatase type 1 complex localization
CPAR2_205680	170.151	3.12263	0.267531	11.6721	1.77076e-31	1.61902e-30		orf19.6366			Has domain(s) with predicted RNA binding activity
CPAR2_702540	5.9245	3.10671	0.703014	4.41913	9.90997e-06	1.93442e-05	NA	NA	NA		Ortholog of Spathaspora passalidarum NRRL Y-27907 : SPAPADRAFT_52860
CPAR2_102760	584.983	3.10024	0.19652	15.7757	4.57156e-56	1.07626e-54		orf19.341			Ortholog(s) have endoplasmic reticulum, plasma membrane localization
CPAR2_804420	7.4275	3.09723	0.765692	4.045	5.23227e-05	9.60103e-05	NA	NA	NA		Has domain(s) with predicted catalytic activity and role in metabolic process
CPAR2_807720	9156.79	3.08171	0.227102	13.5697	6.05525e-42	8.44395e-41	NA	NA	NA		Has domain(s) with predicted acyl-CoA dehydrogenase activity, acyl-CoA oxidase activity, flavin adenine dinucleotide binding, oxidoreductase activity, acting on the CH-CH group of donors activity
CPAR2_401360	464.994	3.07989	0.263288	11.6978	1.30808e-31	1.20738e-30	NA	NA	NA		Has domain(s) with predicted amino acid transmembrane transporter activity, role in amino acid transmembrane transport, transmembrane transport and membrane localization
CPAR2_801100	26708	3.04652	0.258597	11.7809	4.89481e-32	4.58347e-31		orf19.2823	RFG1	ROX1	Ortholog(s) have DNA binding, bending and RNA polymerase II core promoter proximal region sequence-specific DNA binding transcription factor activity involved in negative regulation of transcription, more
CPAR2_301760	32.0414	3.02673	0.400071	7.56549	3.86394e-14	1.40342e-13	MDR1	orf19.5604	MDR1	FLR1	Member of the MDR family of major facilitator transporter superfamily; putative drug transporter; expression increased in fluconazole and voriconazole resistant strains
CPAR2_210150	10.7176	3.01702	0.60337	5.00029	5.72434e-07	1.24811e-06	NA	NA	NA		Has domain(s) with predicted substrate-specific transmembrane transporter activity, transmembrane transporter activity, transporter activity, role in transmembrane transport and integral to membrane, membrane localization
CPAR2_405460	1240.97	3.00623	0.180745	16.6324	4.05861e-62	1.16836e-60		orf19.5976		URN1	Ortholog(s) have nucleus localization
CPAR2_804280	1278.35	3.00596	0.200188	15.0157	5.79715e-51	1.13503e-49		orf19.6976		YJL163C	Has domain(s) with predicted role in transmembrane transport and integral to membrane localization
CPAR2_206730	952.466	3.00578	0.14409	20.8604	1.22746e-96	8.92208e-95		orf19.6254	ANT1	ANT1	Ortholog(s) have adenine nucleotide transmembrane transporter activity, role in ATP transport, fatty acid beta-oxidation, peroxisome organization and integral to peroxisomal membrane localization
CPAR2_103140	739.702	2.99996	0.160506	18.6906	5.90143e-78	2.33448e-76	NA	NA	NA
CPAR2_402710	4443.53	2.99784	0.204135	14.6856	7.97638e-49	1.454e-47		orf19.5640	PEX5	PEX5	Ortholog(s) have peroxisome matrix targeting signal-1 binding, protein binding, bridging activity, role in fatty acid beta-oxidation, protein import into peroxisome matrix, docking and cytosol, peroxisomal membrane localization
CPAR2_401900	7.01169	2.98751	0.666011	4.48567	7.26842e-06	1.43323e-05		orf19.2916			Ortholog of C. albicans SC5314 : orf19.2916, C. dubliniensis CD36 : Cd36_45740, Candida tenuis NRRL Y-1498 : CANTEDRAFT_116046 and Pichia stipitis Pignal : PICST_28890
CPAR2_703360	40.9617	2.98707	0.364883	8.18638	2.69207e-16	1.1254e-15	NA	NA	NA		Ortholog of Candida orthopsilosis Co 90-125 : CORT_0G03500
CPAR2_806780	5693.88	2.98441	0.205288	14.5376	6.99667e-48	1.21813e-46		orf19.7385		LEE1	Has domain(s) with predicted nucleic acid binding, zinc ion binding activity
CPAR2_800020	2929.5	2.97847	0.0993382	29.9831	1.63007e-197	4.98888e-195		orf19.7520	POT1	POT1	Ortholog(s) have acetyl-CoA C-acyltransferase activity, mRNA binding activity, role in fatty acid beta-oxidation and mitochondrial intermembrane space, peroxisomal matrix localization
CPAR2_404550	1678.38	2.97456	0.220297	13.5025	1.51199e-41	2.07364e-40		orf19.5925		AIM6	Ortholog of S. cerevisiae : AIM6, C. albicans SC5314 : orf19.5925, C. glabrata CBS138 : CAGL0C05533g, C. dubliniensis CD36 : Cd36_84610 and Candida tenuis NRRL Y-1498 : CANTEDRAFT_115337
CPAR2_700920	109.33	2.96517	0.271119	10.9368	7.68723e-28	6.01632e-27	NA	NA	NA		Ortholog of Debaryomyces hansenii CBS767 : DEHA2A03564g, Pichia stipitis Pignal : PICST_43699, Candida orthopsilosis Co 90-125 : CORT_0G01080 and Spathaspora passalidarum NRRL Y-27907 : SPAPADRAFT_139118
CPAR2_803380	19.8698	2.96309	0.484644	6.11395	9.71932e-10	2.62996e-09		orf19.6267			Ortholog of C. albicans SC5314 : orf19.6267, C. dubliniensis CD36 : Cd36_06020, Candida tenuis NRRL Y-1498 : CANTEDRAFT_91858 and Pichia stipitis Pignal : PICST_30337
CPAR2_807580	838.9	2.96138	0.280437	10.5599	4.57123e-26	3.26958e-25		orf19.5929			Ortholog of C. albicans SC5314 : orf19.5929, C. dubliniensis CD36 : Cd36_84650, Candida tenuis NRRL Y-1498 : CANTEDRAFT_125158 and Debaryomyces hansenii CBS767 : DEHA2G13464g
CPAR2_208420	91.3264	2.96012	0.348435	8.49548	1.97113e-17	8.83741e-17	NA	NA	NA		Has domain(s) with predicted hydrolase activity
CPAR2_500730	5591.9	2.95619	0.152685	19.3614	1.63495e-83	7.7928e-82		orf19.3822	SCS7	SCS7	Ortholog(s) have fatty acid alpha-hydroxylase activity, role in cellular response to cadmium ion, detoxification of cadmium ion, mannosyl-inositol phosphorylceramide metabolic process and endoplasmic reticulum, membrane localization
CPAR2_212850	166.022	2.94457	0.322329	9.13529	6.52346e-20	3.35996e-19		orf19.2021	HGT8		Ortholog(s) have plasma membrane localization
CPAR2_303750	797.563	2.93605	0.373224	7.86671	3.64095e-15	1.41525e-14		orf19.921	HMS1		Ortholog(s) have transcription regulatory region DNA binding activity
CPAR2_106700	193.364	2.93532	0.233113	12.5918	2.34175e-36	2.71802e-35	NA	NA	NA		Ortholog(s) have Golgi apparatus, endoplasmic reticulum localization
CPAR2_407230	121.536	2.92709	0.247616	11.8211	3.03847e-32	2.87296e-31	NA	NA	NA
CPAR2_602440	1922.82	2.92429	0.16834	17.3713	1.36033e-67	4.62591e-66		orf19.3437			Has domain(s) with predicted catalytic activity
CPAR2_200150	33.3113	2.91879	0.50312	5.80138	6.577e-09	1.66284e-08		orf19.7648			Has domain(s) with predicted antiporter activity, drug transmembrane transporter activity, role in drug transmembrane transport and membrane localization
CPAR2_600950	2063.26	2.91589	0.255815	11.3984	4.25708e-30	3.70029e-29		orf19.5587		YLR224W	Ortholog(s) have role in cellular response to methylmercury and SCF ubiquitin ligase complex localization
CPAR2_503880	2290.04	2.91507	0.141582	20.5893	3.42354e-94	2.28826e-92		orf19.5392	NGT1		Ortholog(s) have N-acetylglucosamine transmembrane transporter activity, role in N-acetylglucosamine transport and cytoplasm, plasma membrane localization
CPAR2_502460	857.775	2.90913	0.177157	16.4212	1.34893e-60	3.59818e-59		orf19.3902		YDL218W	Ortholog(s) have cytoplasm localization
CPAR2_300020	122.257	2.90668	0.2599	11.1838	4.89208e-29	4.05812e-28	NA	NA	NA
CPAR2_210850	250.13	2.905	0.206533	14.0656	6.18061e-45	9.63545e-44		orf19.1557		RKM5	Ortholog(s) have S-adenosylmethionine-dependent methyltransferase activity and role in protein methylation
CPAR2_401300	5874	2.89662	0.165378	17.5151	1.09818e-68	3.84694e-67		orf19.4591	CAT2	CAT2	Ortholog(s) have carnitine O-acetyltransferase activity and role in acetyl-CoA metabolic process, carnitine metabolic process, cellular respiration, fatty acid beta-oxidation, single-species biofilm formation on inanimate substrate
CPAR2_107690	2094.91	2.865	0.19963	14.3515	1.04212e-46	1.74136e-45		orf19.419			Ortholog of C. albicans SC5314 : orf19.419, C. dubliniensis CD36 : Cd36_05170, Debaryomyces hansenii CBS767 : DEHA2A02376g and Pichia stipitis Pignal : PICST_28394
CPAR2_300680	45.7523	2.86183	0.363657	7.86959	3.55808e-15	1.38489e-14	NA	NA	NA		Has domain(s) with predicted role in transmembrane transport and integral to membrane localization
CPAR2_100460	232.326	2.85677	0.246288	11.5993	4.1541e-31	3.75678e-30	NA	NA	NA		Has domain(s) with predicted role in transmembrane transport and integral to membrane localization
CPAR2_102790	93.33	2.85584	0.397427	7.18583	6.68005e-13	2.24795e-12	NA	NA	NA		Predicted monooxygenase; 4-hydroxybenzoate 1-hydroxylase; 3-oxoadipate pathway enzyme; transcriptionally induced by hydroxyaromatic substrates present in cultivation media
CPAR2_703590	351.73	2.85439	0.250284	11.4046	3.9645e-30	3.45631e-29	NA	NA	NA		Has domain(s) with predicted carbon-nitrogen ligase activity, with glutamine as amido-N-donor, hydrolase activity, acting on carbon-nitrogen (but not peptide) bonds, in linear amides activity
CPAR2_704370	788.938	2.84758	0.163642	17.4013	8.06984e-68	2.77669e-66	NA	NA	NA		Has domain(s) with predicted DNA binding, sequence-specific DNA binding RNA polymerase II transcription factor activity, zinc ion binding activity and role in regulation of transcription, DNA-dependent, transcription, DNA-dependent
CPAR2_213840	796.354	2.83875	0.190758	14.8814	4.35044e-50	8.34911e-49		orf19.2006.1	COX17	COX17	Ortholog(s) have copper chaperone activity, role in intracellular copper ion transport, mitochondrial respiratory chain complex IV assembly and cytosol, mitochondrial intermembrane space localization
CPAR2_406450	221.087	2.8267	0.196147	14.4112	4.40203e-47	7.41966e-46		orf19.2281			Has domain(s) with predicted CoA-transferase activity and role in ketone body catabolic process, metabolic process
CPAR2_504080	5905.04	2.82608	0.137783	20.5111	1.71468e-93	1.08379e-91		orf19.5447	HGT19		Ortholog(s) have plasma membrane localization
CPAR2_702590	47.6765	2.82419	0.444533	6.35316	2.10943e-10	5.94011e-10		orf19.6551.1	STE18	STE18	Ortholog(s) have signal transducer activity, role in heterotrimeric G-protein complex cycle, pheromone-dependent signal transduction involved in conjugation with cellular fusion and cytoplasm, heterotrimeric G-protein complex localization
CPAR2_501010	274.466	2.81989	0.417342	6.75677	1.41099e-11	4.3161e-11		orf19.2882	XUT1		Ortholog(s) have fungal-type vacuole localization
CPAR2_302730	1116.4	2.81908	0.136798	20.6077	2.34116e-94	1.58301e-92		orf19.6681			Ortholog of C. albicans SC5314 : orf19.6681, C. dubliniensis CD36 : Cd36_53400, Candida tenuis NRRL Y-1498 : CANTEDRAFT_118757 and Debaryomyces hansenii CBS767 : DEHA2F11990g
CPAR2_603790	75.4751	2.81797	0.349483	8.06327	7.4281e-16	2.99338e-15	NA	NA	NA
CPAR2_213370	238.91	2.81343	0.202284	13.9083	5.63691e-44	8.46993e-43	NA	NA	NA
CPAR2_501150	15.1195	2.81089	0.527307	5.33065	9.78632e-08	2.25109e-07	NA	NA	NA
CPAR2_700010	116.442	2.80469	0.269688	10.3997	2.48596e-25	1.70671e-24	NA	NA	NA		Has domain(s) with predicted role in transmembrane transport and integral to membrane localization
CPAR2_808110	399.304	2.79944	0.200706	13.948	3.23594e-44	4.91305e-43		orf19.1932	CFL4	FRE2	Ortholog(s) have ferric-chelate reductase activity, role in copper ion import, iron ion transport and plasma membrane localization
CPAR2_407310	414.484	2.7973	0.173843	16.091	2.95185e-58	7.43073e-57	NA	NA	NA		Has domain(s) with predicted transporter activity, role in transmembrane transport and integral to membrane, membrane localization
CPAR2_402700	4220.21	2.79706	0.239274	11.6898	1.43688e-31	1.32206e-30		orf19.5641	CAR2	CAR2	Ortholog(s) have ornithine-oxo-acid transaminase activity, role in arginine catabolic process, cellular response to drug, ornithine metabolic process and cytosol, nucleus localization
CPAR2_301160	4232.18	2.79347	0.190114	14.6937	7.07796e-49	1.29837e-47		orf19.6492			Has domain(s) with predicted ATP binding, protein kinase activity, protein serine/threonine kinase activity, transferase activity, transferring phosphorus-containing groups activity and role in protein phosphorylation
CPAR2_103150	185.886	2.76735	0.25812	10.7212	8.09797e-27	6.06826e-26	NA	NA	NA
CPAR2_805420	989.327	2.76019	0.115347	23.9293	1.51735e-126	2.00531e-124		orf19.7156	FAA2-3		Has domain(s) with predicted catalytic activity and role in metabolic process
CPAR2_211650	1985.52	2.75964	0.23481	11.7526	6.84553e-32	6.37929e-31		orf19.5784	AMO1		Ortholog(s) have primary amine oxidase activity, role in amine catabolic process, cellular copper ion homeostasis, cellular nitrogen compound metabolic process and ascospore-type prospore, cytosol localization
CPAR2_807520	2097.09	2.75771	0.365417	7.54675	4.46243e-14	1.61475e-13		orf19.1656			Has domain(s) with predicted metal ion binding activity
CPAR2_301030	408.899	2.74927	0.154738	17.7672	1.26807e-70	4.60866e-69	NA	NA	NA		Ortholog of Candida orthopsilosis Co 90-125 : CORT_0H01050
CPAR2_401490	470.022	2.74384	0.238933	11.4837	1.59306e-30	1.41214e-29	NA	NA	NA		GST2/URE2 family protein; expression increased in fluconazole and voriconazole resistant strains
CPAR2_700110	205.828	2.74025	0.261231	10.4898	9.62756e-26	6.79421e-25	NAG4	orf19.2158	NAG3		Ortholog(s) have role in cellular response to drug, hexose transport, pathogenesis
CPAR2_205120	142.434	2.73586	0.374008	7.31497	2.5744e-13	8.90018e-13		orf19.454	SFL1	SFL1	Ortholog(s) have RNA polymerase II core promoter proximal region sequence-specific DNA binding and RNA polymerase II repressing transcription factor binding, more
CPAR2_203590	760.153	2.71259	0.184739	14.6833	8.24338e-49	1.49331e-47	MUP1	orf19.5280	MUP1	MUP1	Ortholog(s) have L-methionine secondary active transmembrane transporter activity and role in cysteine transport, methionine transport
CPAR2_807230	952.222	2.71079	0.166785	16.2531	2.12227e-59	5.41272e-58		orf19.7379	FAA2		Has domain(s) with predicted catalytic activity and role in metabolic process
CPAR2_300670	23.2825	2.70717	0.42563	6.36039	2.01248e-10	5.67534e-10	NA	NA	NA		Has domain(s) with predicted role in transmembrane transport and integral to membrane localization
CPAR2_303550	1649.9	2.70679	0.135597	19.962	1.17893e-88	6.9247e-87	HIP1	orf19.3195	HIP1		Ortholog(s) have amino acid transmembrane transporter activity
CPAR2_804840	971.472	2.69805	0.335732	8.03632	9.258e-16	3.70256e-15		orf19.4843		FRE8	Ortholog(s) have oxidoreductase activity, oxidizing metal ions activity and role in cellular metal ion homeostasis
CPAR2_102140	49.7141	2.69585	0.307495	8.76714	1.8327e-18	8.76408e-18		orf19.271	ADH4		Has domain(s) with predicted oxidoreductase activity and role in metabolic process
CPAR2_503990	15253.5	2.68376	0.153072	17.5327	8.06906e-69	2.84373e-67		orf19.5437	RHR2	RHR2	Ortholog(s) have glycerol-1-phosphatase activity and role in cell-abiotic substrate adhesion, cellular response to osmotic stress, glycerol biosynthetic process, single-species biofilm formation on inanimate substrate
CPAR2_504220	554.034	2.68163	0.132742	20.2018	9.43823e-91	5.71701e-89	NA	NA	NA		Has domain(s) with predicted role in transmembrane transport and integral to membrane localization
CPAR2_802710	276.116	2.67923	0.159346	16.8139	1.93005e-63	5.81516e-62	NA	NA	NA		Has domain(s) with predicted role in transmembrane transport and integral to membrane localization
CPAR2_213280	678.153	2.67023	0.288215	9.26469	1.95639e-20	1.04275e-19		orf19.2077	ZCF9		Ortholog(s) have role in cellular response to drug
CPAR2_109930	619.983	2.6678	0.15075	17.6969	4.42755e-70	1.57952e-68		orf19.3982			Ortholog(s) have maltose alpha-glucosidase activity and intracellular localization
CPAR2_403000	90.5929	2.66651	0.308384	8.64672	5.30003e-18	2.47349e-17	NA	NA	NA		Ortholog of Candida orthopsilosis Co 90-125 : CORT_0E03030
CPAR2_103550	2031.41	2.66564	0.14659	18.1844	6.86505e-74	2.54269e-72		orf19.2808	ZCF16	SIP4	Ortholog(s) have RNA polymerase II core promoter proximal region sequence-specific DNA binding, more
CPAR2_701900	768.563	2.66262	0.214949	12.3872	3.066e-35	3.40895e-34		orf19.1985			Has domain(s) with predicted protein serine/threonine kinase activity, transferase activity, transferring phosphorus-containing groups activity and role in protein phosphorylation
CPAR2_209970	482.445	2.66183	0.141065	18.8696	2.02969e-79	8.37067e-78		orf19.5205			Ortholog of C. albicans SC5314 : orf19.5205, C. dubliniensis CD36 : Cd36_20260, Pichia stipitis Pignal : PICST_59330, Candida tropicalis MYA-3404 : CTRG_01526 and Candida albicans WO-1 : CAWG_04328
CPAR2_205500	657.156	2.65907	0.126368	21.0422	2.69616e-98	2.03613e-96		orf19.6445	ECI1	ECI1	Ortholog(s) have dodecenoyl-CoA delta-isomerase activity, role in fatty acid beta-oxidation, filamentous growth and peroxisome localization
CPAR2_107460	2916.45	2.65636	0.173046	15.3505	3.51211e-53	7.45361e-52		orf19.2480.1	AUT7	ATG8	Ortholog(s) have protein tag activity
CPAR2_102570	284.962	2.65277	0.196989	13.4666	2.45911e-41	3.35675e-40	NA	NA	NA		Has domain(s) with predicted catalytic activity and role in metabolic process
CPAR2_602830	206.102	2.64958	0.214336	12.3618	4.20692e-35	4.59835e-34		orf19.4195			Has domain(s) with predicted zinc ion binding activity
CPAR2_203610	3607.18	2.64474	0.208769	12.6683	8.86497e-37	1.04776e-35		orf19.1168	ZCF3		Ortholog(s) have role in cellular response to drug, growth of unicellular organism as a thread of attached cells, regulation of growth of unicellular organism as a thread of attached cells
CPAR2_407170	14232.8	2.6421	0.349198	7.5662	3.84308e-14	1.39672e-13		orf19.1756	GPD1	GPD1	Ortholog(s) have glycerol-3-phosphate dehydrogenase [NAD+] activity and role in NADH oxidation, cell-abiotic substrate adhesion, glycerol biosynthetic process, intracellular accumulation of glycerol
CPAR2_211180	644.909	2.63791	0.157873	16.7091	1.12569e-62	3.32279e-61		orf19.837.1	INO4	INO4	Ortholog(s) have DNA binding, RNA polymerase II core promoter proximal region sequence-specific DNA binding transcription factor activity involved in positive regulation of transcription activity
CPAR2_800340	101.06	2.63346	0.246139	10.6991	1.02791e-26	7.64363e-26	NA	NA	NA		Has domain(s) with predicted oxidoreductase activity and role in metabolic process
CPAR2_206630	351.559	2.63165	0.164625	15.9857	1.60668e-57	3.97568e-56		orf19.3544		YML131W	Protein of unknown function; expression increased in fluconazole and voriconazole resistant strains
CPAR2_503690	2692.62	2.62858	0.120123	21.8825	3.81713e-106	3.5801e-104		orf19.1704	FOX3		Has domain(s) with predicted catalytic activity, transferase activity, transferring acyl groups other than amino-acyl groups activity and role in metabolic process
CPAR2_703500	2503.5	2.62402	0.127923	20.5125	1.66455e-93	1.06366e-91		orf19.7131		AIM17	Ortholog(s) have gamma-butyrobetaine dioxygenase activity, role in carnitine biosynthetic process and mitochondrion localization
CPAR2_202890	142.221	2.62373	0.235566	11.138	8.19576e-29	6.72191e-28	NA	NA	NA		Ortholog of Candida orthopsilosis Co 90-125 : CORT_0D02970
CPAR2_500880	3707.74	2.62348	0.120377	21.7939	2.65157e-105	2.44745e-103		orf19.742	ALD6		Has domain(s) with predicted methylmalonate-semialdehyde dehydrogenase (acylating) activity, oxidoreductase activity, oxidoreductase activity, acting on the aldehyde or oxo group of donors, NAD or NADP as acceptor activity
CPAR2_200970	27.1177	2.6234	0.58947	4.45045	8.56911e-06	1.68059e-05		orf19.7336			Ortholog(s) have endoplasmic reticulum localization
CPAR2_703190	281.652	2.60902	0.219899	11.8646	1.8072e-32	1.72277e-31	NA	NA	NA		Predicted triglyceride lipase; expression S. cerevisiae yields an inactive protein; sequence has two CUG codons
CPAR2_208410	234.54	2.5969	0.252194	10.2973	7.24969e-25	4.85679e-24	NA	NA	NA
CPAR2_200220	83.3623	2.59502	0.252787	10.2657	1.00621e-24	6.68702e-24		orf19.7666			Has domain(s) with predicted role in transmembrane transport and integral to membrane localization
CPAR2_211740	14211.5	2.58014	0.296991	8.6876	3.70172e-18	1.74154e-17	STP4	orf19.909	STP4	STP3	Putative transcription factor with zinc finger DNA-binding motif; expression increased in fluconazole and voriconazole resistant strains
CPAR2_806540	1223.7	2.57127	0.292057	8.804	1.32028e-18	6.39252e-18		orf19.3607			Ortholog of C. albicans SC5314 : orf19.3607, C. dubliniensis CD36 : Cd36_22860, Candida tenuis NRRL Y-1498 : CANTEDRAFT_108823 and Debaryomyces hansenii CBS767 : DEHA2B13596g
CPAR2_301130	14.7261	2.57076	0.549933	4.67469	2.94402e-06	6.02587e-06		orf19.7056			Has domain(s) with predicted amino acid transmembrane transporter activity, role in amino acid transmembrane transport, transmembrane transport and membrane localization
CPAR2_211830	2508.15	2.5681	0.159703	16.0805	3.49821e-58	8.76815e-57		orf19.905	AVT7	AVT7	Ortholog(s) have fungal-type vacuole, plasma membrane localization
CPAR2_104430	2859.09	2.5632	0.379849	6.74794	1.49962e-11	4.57517e-11		orf19.3152	AMO2		Ortholog(s) have role in cellular response to drug
CPAR2_804070	1467.25	2.56213	0.299366	8.5585	1.14341e-17	5.20667e-17		orf19.7468		VHR1	Ortholog(s) have RNA polymerase II regulatory region sequence-specific DNA binding, sequence-specific transcription regulatory region DNA binding RNA polymerase II transcription factor recruiting transcription factor activity
CPAR2_105470	156.196	2.55897	0.242711	10.5433	5.45533e-26	3.88283e-25		orf19.776		REC8	Ortholog(s) have role in meiotic sister chromatid cohesion, protein localization to chromosome, centromeric region, reciprocal meiotic recombination, synaptonemal complex assembly
CPAR2_702970	5.68829	2.55202	0.710307	3.59284	0.000327095	0.000551381		orf19.6522			Ortholog of C. albicans SC5314 : orf19.6522, C. dubliniensis CD36 : Cd36_71800, Pichia stipitis Pignal : PICST_46242 and Candida orthopsilosis Co 90-125 : CORT_0G03090
CPAR2_701650	2181.28	2.54895	0.306294	8.3219	8.65621e-17	3.72125e-16		orf19.2633	HGT14		Has domain(s) with predicted substrate-specific transmembrane transporter activity, transmembrane transporter activity, transporter activity, role in transmembrane transport and integral to membrane, membrane localization
CPAR2_208020	19991.3	2.54801	0.290896	8.7592	1.96632e-18	9.38766e-18		orf19.4450.1			Ortholog of C. albicans SC5314 : orf19.4450.1, Candida tenuis NRRL Y-1498 : cten_CGOB_00033, Pichia stipitis Pignal : psti_CGOB_00090 and Candida tropicalis MYA-3404 : CTRG_03962
CPAR2_600150	360.202	2.54651	0.170603	14.9265	2.21611e-50	4.26711e-49		orf19.5763			Has domain(s) with predicted oxidoreductase activity and role in metabolic process
CPAR2_700090	3349.19	2.53909	0.124843	20.3383	5.89288e-92	3.64544e-90		orf19.2156	NAG1		Ortholog(s) have glucosamine-6-phosphate deaminase activity
CPAR2_404210	963.98	2.53659	0.185382	13.6831	1.28153e-42	1.85838e-41		orf19.7437		YJL218W	Ortholog(s) have cytosol, nucleus localization
CPAR2_405810	7892.14	2.53323	0.170684	14.8416	7.8821e-50	1.48331e-48		orf19.1743	ACS1	ACS1	Ortholog(s) have acetate-CoA ligase activity, acid-ammonia (or amide) ligase activity, role in acetate fermentation, acetyl-CoA biosynthetic process, histone acetylation and cytosol, mitochondrion localization
CPAR2_104530	441.676	2.53183	0.204338	12.3904	2.94555e-35	3.2813e-34		orf19.541			Has domain(s) with predicted oxidoreductase activity, acting on paired donors, with incorporation or reduction of molecular oxygen, 2-oxoglutarate as one donor, and incorporation of one atom each of oxygen into both donors activity
CPAR2_301680	7.51138	2.53161	0.624802	4.05186	5.08124e-05	9.32684e-05		orf19.4814			Ortholog of C. albicans SC5314 : orf19.4814, C. dubliniensis CD36 : Cd36_08960, Candida tenuis NRRL Y-1498 : cten_CGOB_00021 and Debaryomyces hansenii CBS767 : DEHA2F11088g
CPAR2_503210	973.258	2.52948	0.161936	15.6202	5.30194e-55	1.18126e-53		orf19.6943			Ortholog of C. albicans SC5314 : orf19.6943, C. dubliniensis CD36 : Cd36_83730, Pichia stipitis Pignal : PICST_66908 and Candida orthopsilosis Co 90-125 : CORT_0D06740
CPAR2_700020	31.7241	2.52554	0.371411	6.79984	1.04739e-11	3.24311e-11	NA	NA	NA		Has domain(s) with predicted oxidoreductase activity and role in oxidation-reduction process
CPAR2_601780	1738	2.52251	0.182079	13.8539	1.2048e-43	1.7918e-42		orf19.692			Ortholog of C. albicans SC5314 : orf19.692, C. dubliniensis CD36 : Cd36_62150, Candida tenuis NRRL Y-1498 : CANTEDRAFT_92389 and Debaryomyces hansenii CBS767 : DEHA2E08184g
CPAR2_403960	5534.6	2.52112	0.235596	10.701	1.00647e-26	7.50333e-26		orf19.4883		COS111	Ortholog(s) have role in signal transduction and mitochondrion localization
CPAR2_101480	4926.45	2.51771	0.14918	16.877	6.64168e-64	2.0327e-62		orf19.3974	PUT2	PUT2	Ortholog(s) have 1-pyrroline-5-carboxylate dehydrogenase activity, role in glutamate biosynthetic process, proline catabolic process to glutamate and cytosol, mitochondrial matrix localization
CPAR2_203090	117.373	2.51607	0.241743	10.408	2.27899e-25	1.56832e-24		orf19.699			Ortholog of C. albicans SC5314 : orf19.699, C. dubliniensis CD36 : Cd36_32180, Lodderomyces elongisporus NRLL YB-4239 : LELG_03423 and Candida orthopsilosis Co 90-125 : CORT_0D03180
CPAR2_805410	158.022	2.51498	0.367006	6.85267	7.24824e-12	2.26362e-11	NA	NA	NA		Has domain(s) with predicted catalytic activity and role in metabolic process
CPAR2_201800	1545.08	2.51205	0.170882	14.7005	6.39387e-49	1.18033e-47	BUL1	orf19.5094	BUL1		Ortholog of C. albicans SC5314 : orf19.5094/BUL1, C. dubliniensis CD36 : Cd36_07700, Candida tenuis NRRL Y-1498 : CANTEDRAFT_136492 and Debaryomyces hansenii CBS767 : DEHA2C03608g
CPAR2_805910	96.4079	2.50688	0.369457	6.78532	1.15832e-11	3.57139e-11	NA	NA	NA
CPAR2_404070	159.209	2.50298	0.318586	7.85653	3.94921e-15	1.53098e-14	NA	NA	NA		Has domain(s) with predicted role in (1->6)-beta-D-glucan biosynthetic process, cell wall biogenesis and extracellular region localization
CPAR2_602930	61.1927	2.50221	0.407559	6.1395	8.27809e-10	2.2452e-09		orf19.3655			Ortholog of C. albicans SC5314 : orf19.3655, C. dubliniensis CD36 : Cd36_60640, Candida tenuis NRRL Y-1498 : CANTEDRAFT_115038 and Pichia stipitis Pignal : PICST_31932
CPAR2_203440	581.155	2.49903	0.249248	10.0263	1.16807e-23	7.31142e-23	NA	NA	NA		Has domain(s) with predicted NAD binding, cofactor binding, oxidoreductase activity, acting on the CH-OH group of donors, NAD or NADP as acceptor activity and role in oxidation-reduction process
CPAR2_102600	12.5474	2.49877	0.556416	4.49082	7.09492e-06	1.39999e-05	NA	NA	NA		Has domain(s) with predicted aspartic-type endopeptidase activity and role in proteolysis
CPAR2_211130	7554.33	2.49795	0.224683	11.1177	1.02933e-28	8.40672e-28		orf19.792			Has domain(s) with predicted ATP binding, protein kinase activity, protein serine/threonine kinase activity, transferase activity, transferring phosphorus-containing groups activity and role in protein phosphorylation
CPAR2_603220	447.917	2.4894	0.150945	16.4921	4.18285e-61	1.15276e-59		orf19.100			Has domain(s) with predicted triglyceride lipase activity and role in lipid metabolic process
CPAR2_209780	4348.67	2.48935	0.163919	15.1865	4.34332e-52	8.92453e-51		orf19.4118	CNT		Ortholog(s) have drug transmembrane transporter activity, nucleoside transmembrane transporter activity, against a concentration gradient, symporter activity and role in cellular response to drug, drug transport, nucleoside transport
CPAR2_302750	221.735	2.48619	0.178314	13.9428	3.48223e-44	5.27322e-43	NA	NA	NA		Ortholog of Candida guilliermondii ATCC 6260 : PGUG_00880
CPAR2_807290	2584.51	2.48482	0.221272	11.2297	2.91396e-29	2.43458e-28		orf19.6003		GIS3	Ortholog(s) have role in intracellular signal transduction and cytoplasm, nucleus localization
CPAR2_102590	17.7556	2.48341	0.451278	5.50305	3.73273e-08	8.88855e-08	NA	NA	NA		Has domain(s) with predicted aspartic-type endopeptidase activity and role in proteolysis
CPAR2_805800	3811.43	2.47947	0.195328	12.6939	6.39439e-37	7.63519e-36		orf19.7445		VID24	Ortholog(s) have role in negative regulation of gluconeogenesis, proteasomal ubiquitin-dependent protein catabolic process, protein targeting to vacuole, vacuolar protein catabolic process, vesicle fusion with vacuole
CPAR2_704340	446.872	2.47448	0.170015	14.5545	5.47214e-48	9.5557e-47	NA	NA	NA		Putative gentisate dioxygenase; transcriptionally induced by hydroxyaromatic substrates present in cultivation media
CPAR2_301690	144.189	2.45931	0.261311	9.41143	4.89444e-21	2.70543e-20		orf19.4749			Ortholog of C. albicans SC5314 : orf19.4749, C. dubliniensis CD36 : Cd36_08400, Candida tenuis NRRL Y-1498 : CANTEDRAFT_105172 and Debaryomyces hansenii CBS767 : DEHA2A00550g
CPAR2_602940	3716.41	2.45889	0.13883	17.7115	3.42029e-70	1.22772e-68		orf19.3653	FAT1	FAT1	Ortholog(s) have long-chain fatty acid transporter activity, very long-chain fatty acid-CoA ligase activity and role in long-chain fatty acid transport, very long-chain fatty acid metabolic process
CPAR2_210400	1282.21	2.45156	0.119412	20.5303	1.15498e-93	7.54629e-92		orf19.1476		IME4	Ortholog(s) have mRNA (N6-adenosine)-methyltransferase activity and role in mRNA methylation, meiosis
CPAR2_302120	220.15	2.44358	0.186446	13.1061	3.03755e-39	3.92324e-38		orf19.2910	PGA43		Ortholog of C. albicans SC5314 : orf19.2910/PGA43, C. dubliniensis CD36 : Cd36_45780, Candida tenuis NRRL Y-1498 : cten_CGOB_00126 and Pichia stipitis Pignal : PICST_30971
CPAR2_403910	6287.2	2.4435	0.24534	9.95965	2.28861e-23	1.41728e-22		orf19.1297		ATG20	Ortholog(s) have phosphatidylinositol-3-phosphate binding activity and role in CVT pathway, early endosome to Golgi transport, macroautophagy, mitochondrion degradation
CPAR2_700640	157.195	2.44288	0.215784	11.3209	1.03361e-29	8.82588e-29	NA	NA	NA		Ortholog of Candida orthopsilosis Co 90-125 : CORT_0G00790 and Candida tropicalis MYA-3404 : CTRG_03688
CPAR2_201020	5172.56	2.43813	0.244125	9.98724	1.7335e-23	1.07926e-22		orf19.7341.1			Ortholog of C. albicans SC5314 : orf19.7341.1, Candida tenuis NRRL Y-1498 : CANTEDRAFT_112678, Debaryomyces hansenii CBS767 : DEHA2E02618g and Pichia stipitis Pignal : PICST_66548
CPAR2_803870	3476.8	2.43277	0.186417	13.0501	6.34385e-39	8.01945e-38		orf19.6276			Ortholog of C. albicans SC5314 : orf19.6276, C. dubliniensis CD36 : Cd36_05930, Candida tenuis NRRL Y-1498 : CANTEDRAFT_112418 and Debaryomyces hansenii CBS767 : DEHA2G15246g
CPAR2_407630	15906.9	2.43072	0.223317	10.8847	1.36418e-27	1.05769e-26		orf19.35			Has domain(s) with predicted ATP binding, protein kinase activity, protein serine/threonine kinase activity, transferase activity, transferring phosphorus-containing groups activity and role in protein phosphorylation
CPAR2_701420	1011.13	2.43069	0.161935	15.0103	6.28768e-51	1.22694e-49		orf19.7310		MSC1	Ortholog(s) have role in reciprocal meiotic recombination and endoplasmic reticulum, mitochondrion, plasma membrane localization
CPAR2_501210	280.327	2.42314	0.23958	10.1141	4.78311e-24	3.05982e-23		orf19.3142			Ortholog of C. albicans SC5314 : orf19.3142, C. dubliniensis CD36 : Cd36_46140, Candida tenuis NRRL Y-1498 : CANTEDRAFT_97195 and Debaryomyces hansenii CBS767 : DEHA2E08800g
CPAR2_405850	1541.54	2.42039	0.195771	12.3634	4.12465e-35	4.52544e-34		orf19.1748			Ortholog of C. albicans SC5314 : orf19.1748, C. dubliniensis CD36 : Cd36_24360, Candida tenuis NRRL Y-1498 : CANTEDRAFT_108665 and Debaryomyces hansenii CBS767 : DEHA2E05588g
CPAR2_103200	548.142	2.41953	0.472982	5.11547	3.12963e-07	6.93815e-07	NA	NA	NA
CPAR2_804590	4109.76	2.40742	0.12552	19.1795	5.4901e-82	2.49414e-80		orf19.1152			Ortholog of C. albicans SC5314 : orf19.1152, C. dubliniensis CD36 : Cd36_10980, Candida tenuis NRRL Y-1498 : CANTEDRAFT_116635 and Debaryomyces hansenii CBS767 : DEHA2F10428g
CPAR2_211040	1558.03	2.40456	0.110712	21.7191	1.35382e-104	1.23008e-102		orf19.802	UGA1	UGA1	Ortholog(s) have 4-aminobutyrate transaminase activity and role in gamma-aminobutyric acid catabolic process
CPAR2_300750	356.657	2.40418	0.148454	16.1948	5.48979e-59	1.39402e-57	NA	NA	NA		Has domain(s) with predicted role in transmembrane transport and integral to membrane localization
CPAR2_201240	2610.7	2.39115	0.121446	19.689	2.67689e-86	1.4151e-84		orf19.7288			Has domain(s) with predicted acyl-CoA dehydrogenase activity, flavin adenine dinucleotide binding, oxidoreductase activity, acting on the CH-CH group of donors activity and role in oxidation-reduction process
CPAR2_105060	1233.53	2.39087	0.123475	19.3632	1.57678e-83	7.57769e-82		orf19.4464	SEN15	SEN15	Ortholog(s) have tRNA-intron endonuclease activity, role in tRNA-type intron splice site recognition and cleavage and tRNA-intron endonuclease complex localization
CPAR2_404100	1606.52	2.38427	0.192702	12.3728	3.66784e-35	4.04716e-34		orf19.346		ALT1	Ortholog(s) have L-alanine:2-oxoglutarate aminotransferase activity, role in alanine biosynthetic process, alanine catabolic process, cellular response to drug, chronological cell aging and cytosol, mitochondrion, nucleus localization
CPAR2_202700	1264.06	2.38358	0.215899	11.0402	2.44359e-28	1.95993e-27		orf19.4960		SPE4	Ortholog(s) have spermine synthase activity, role in pantothenate biosynthetic process, spermine biosynthetic process and cytoplasm localization
CPAR2_404790	5128.73	2.38333	0.346984	6.86871	6.47831e-12	2.02862e-11		orf19.7414	ALS6		Ortholog(s) have role in cell adhesion involved in multi-species biofilm formation, cell adhesion involved in single-species biofilm formation
CPAR2_303190	26.7679	2.3797	0.389974	6.10221	1.04613e-09	2.82417e-09	NA	NA	NA		Ortholog of Candida orthopsilosis Co 90-125 : CORT_0E05330
CPAR2_109460	12.7024	2.3712	0.547642	4.32984	1.4922e-05	2.86468e-05	NA	NA	NA		Ortholog of Candida orthopsilosis Co 90-125 : CORT_0B10520
CPAR2_603530	3624.01	2.37063	0.155813	15.2146	2.83035e-52	5.83635e-51		orf19.1193	GNP1	AGP1	Ortholog(s) have L-proline transmembrane transporter activity and role in amino acid transport, transmembrane transport
CPAR2_201500	1110.87	2.36652	0.190365	12.4315	1.76334e-35	1.9795e-34		orf19.5000	CYB2	CYB2	Ortholog(s) have L-lactate dehydrogenase (cytochrome) activity, role in entry into host through natural portals, lactate metabolic process, metabolism by symbiont of substance in host and mitochondrial intermembrane space localization
CPAR2_201900	13.4859	2.36067	0.521006	4.53098	5.87117e-06	1.16881e-05	NA	NA	NA		Has domain(s) with predicted nucleobase transmembrane transporter activity, role in nucleobase transport and membrane localization
CPAR2_104190	10387.9	2.35985	0.141731	16.6502	3.01606e-62	8.7692e-61		orf19.2192	GDH2	GDH2	Ortholog(s) have glutamate dehydrogenase (NAD+) activity, role in nitrogen compound metabolic process and cytosol, mitochondrion localization
CPAR2_206620	1291.48	2.35985	0.144379	16.3448	4.73407e-60	1.24003e-58		orf19.3139			Has domain(s) with predicted oxidoreductase activity, zinc ion binding activity and role in oxidation-reduction process
CPAR2_805200	575.867	2.34675	0.215029	10.9137	9.91634e-28	7.74007e-27		orf19.5270			Has domain(s) with predicted peroxiredoxin activity and role in oxidation-reduction process
CPAR2_602420	5825.39	2.34232	0.159788	14.6589	1.18177e-48	2.12099e-47		orf19.3439			Ortholog of C. albicans SC5314 : orf19.3439, C. dubliniensis CD36 : Cd36_61560, Lodderomyces elongisporus NRLL YB-4239 : LELG_04738 and Candida orthopsilosis Co 90-125 : CORT_0F03400
CPAR2_210390	1819.35	2.33473	0.154159	15.145	8.17694e-52	1.651e-50		orf19.1477		YGL010W	Ortholog(s) have endoplasmic reticulum localization
CPAR2_704350	503.929	2.3338	0.243707	9.57627	1.00608e-21	5.71326e-21	FPH1	orf19.2184			Putative fumarylpyruvate hydrolase
CPAR2_209690	372.126	2.33355	0.142271	16.4021	1.84669e-60	4.88115e-59	NA	NA	NA		Has domain(s) with predicted role in transmembrane transport and integral to membrane localization
CPAR2_407460	291.007	2.33058	0.192028	12.1366	6.75439e-34	6.90277e-33		orf19.1766			Has domain(s) with predicted catalytic activity
CPAR2_503840	707.195	2.32946	0.228928	10.1755	2.54983e-24	1.66225e-23		orf19.1728			Ortholog of C. albicans SC5314 : orf19.1728, C. dubliniensis CD36 : Cd36_81190, Debaryomyces hansenii CBS767 : DEHA2A09042g and Pichia stipitis Pignal : PICST_42519
CPAR2_100330	882.753	2.32919	0.180767	12.885	5.46434e-38	6.71779e-37		orf19.4337		ESBP6	Ortholog(s) have endoplasmic reticulum, mitochondrion localization
CPAR2_600260	4454.07	2.32621	0.101013	23.0287	2.40291e-117	2.63639e-115		orf19.5754		IZH3	Ortholog(s) have role in cellular zinc ion homeostasis and Golgi apparatus, endoplasmic reticulum localization
CPAR2_602270	443.181	2.32402	0.153707	15.1198	1.19815e-51	2.41081e-50		orf19.3418			Ortholog(s) have endoplasmic reticulum, fungal-type vacuole localization
CPAR2_100480	11.0484	2.32272	0.557008	4.17	3.04606e-05	5.70462e-05	NA	NA	NA		Similar to S. cerevisiae Gre2p (methylglyoxal reductase); expression increased in fluconazole and voriconazole resistant strains
CPAR2_600990	672.787	2.32027	0.158791	14.6121	2.35006e-48	4.15368e-47	NA	NA	NA
CPAR2_208960	547.924	2.31667	0.158794	14.5891	3.29304e-48	5.78521e-47		orf19.6219			Ortholog of C. albicans SC5314 : orf19.6219, C. dubliniensis CD36 : Cd36_06470, Candida tenuis NRRL Y-1498 : CANTEDRAFT_114040 and Pichia stipitis Pignal : PICST_51125
CPAR2_109800	6546.14	2.31207	0.224338	10.3062	6.60492e-25	4.43506e-24		orf19.3302			Ortholog of C. albicans SC5314 : orf19.3302, C. dubliniensis CD36 : Cd36_01070, Candida tenuis NRRL Y-1498 : CANTEDRAFT_114209 and Debaryomyces hansenii CBS767 : DEHA2D14674g
CPAR2_202940	3003.18	2.30564	0.186504	12.3624	4.17389e-35	4.57084e-34		orf19.4979	KNS1	KNS1	Ortholog(s) have protein serine/threonine kinase activity, protein tyrosine kinase activity, role in negative regulation of transcription from RNA polymerase III promoter, protein autophosphorylation and cytoplasm, nucleus localization
CPAR2_202870	14.8528	2.30456	0.473988	4.86206	1.16172e-06	2.46637e-06	NA	NA	NA		Ortholog of Candida orthopsilosis Co 90-125 : CORT_0D02950
CPAR2_103130	489.571	2.30041	0.181259	12.6913	6.60658e-37	7.85629e-36		orf19.321		MUP3	Ortholog(s) have L-methionine transmembrane transporter activity and role in amino acid transport
CPAR2_110490	202.576	2.30019	0.213762	10.7605	5.28755e-27	4.00353e-26	NA	NA	NA		Ortholog of Candida orthopsilosis Co 90-125 : CORT_0B11590
CPAR2_105480	2478.4	2.29179	0.144472	15.8632	1.13916e-56	2.73728e-55		orf19.6838			Protein of unknown function; expression increased in fluconazole and voriconazole resistant strains
CPAR2_700390	1234.97	2.28584	0.165376	13.8221	1.87581e-43	2.77553e-42		orf19.7257		MLH3	Ortholog(s) have role in mismatch repair, reciprocal meiotic recombination and MutLbeta complex localization
CPAR2_807170	921.829	2.28248	0.126291	18.0732	5.18174e-73	1.89508e-71		orf19.7365		FYV10	Ortholog(s) have ubiquitin-protein ligase activity and role in negative regulation of apoptotic process, negative regulation of gluconeogenesis, proteasomal ubiquitin-dependent protein catabolic process
CPAR2_106260	1593.21	2.28226	0.116743	19.5494	4.17613e-85	2.11167e-83		orf19.3684			Ortholog(s) have cytosol, nucleus localization
CPAR2_107630	785.406	2.28207	0.260889	8.74725	2.1862e-18	1.04203e-17		orf19.413.1	RPS27A	RPS27A	Ortholog(s) have structural constituent of ribosome activity and role in maturation of SSU-rRNA from tricistronic rRNA transcript (SSU-rRNA, 5.8S rRNA, LSU-rRNA), ribosomal small subunit assembly
CPAR2_407240	667.175	2.27778	0.192749	11.8173	3.17623e-32	2.99834e-31	NA	NA	NA		Has domain(s) with predicted role in transmembrane transport and integral to membrane localization
CPAR2_806930	37.7606	2.26947	0.352021	6.44696	1.14119e-10	3.27057e-10		orf19.6998	GTT1		Ortholog of C. albicans SC5314 : orf19.6998/GTT1, C. dubliniensis CD36 : Cd36_85600, Lodderomyces elongisporus NRLL YB-4239 : LELG_02800 and Candida orthopsilosis Co 90-125 : CORT_0C02240
CPAR2_101620	7669.77	2.26816	0.324055	6.99932	2.57212e-12	8.34647e-12		orf19.3171	ACH1	ACH1	Ortholog(s) have acetate CoA-transferase activity, acetyl-CoA hydrolase activity, role in acetate metabolic process, cellular response to alkalinity and cytosol, mitochondrion localization
CPAR2_209680	265.264	2.26615	0.377361	6.00525	1.91041e-09	5.03811e-09		orf19.6956	DAL9		Ortholog(s) have Golgi apparatus, cell division site, cell tip, endoplasmic reticulum localization
CPAR2_603350	21568.7	2.26482	0.243714	9.29296	1.50057e-20	8.05707e-20		orf19.6322	ARD		Ortholog(s) have L-arabinitol 2-dehydrogenase activity, role in D-arabinose catabolic process, D-arabitol catabolic process to xylulose 5-phosphate and cellular_component localization
CPAR2_105530	1953.57	2.26416	0.357038	6.34152	2.27509e-10	6.3819e-10		orf19.781	DUR31	DUR3	Ortholog(s) have putrescine transmembrane transporter activity, spermidine transmembrane transporter activity, urea transmembrane transporter activity and role in putrescine transport, spermidine transport, urea transport
CPAR2_209810	565.868	2.26205	0.155765	14.5222	8.76326e-48	1.51212e-46		orf19.4121			Has domain(s) with predicted acyl-CoA hydrolase activity and role in acyl-CoA metabolic process
CPAR2_203960	143.654	2.25757	0.233951	9.64975	4.92756e-22	2.837e-21		orf19.3820			Has domain(s) with predicted nucleic acid binding activity
CPAR2_302720	10.55	2.25622	0.559768	4.03063	5.56273e-05	0.000101817	NA	NA	NA
CPAR2_102410	322.522	2.25445	0.183107	12.3122	7.78753e-35	8.32435e-34	SAPP1	orf19.242	SAP8		Secreted aspartic protease; activated by autocatalytic cleavage of a pro-sequence; induced by exogenous proteins
CPAR2_402410	800.449	2.24939	0.141774	15.866	1.08971e-56	2.64027e-55		orf19.4174		FUN26	Ortholog(s) have nicotinamide riboside transmembrane transporter activity, role in nicotinamide riboside transport, transmembrane transport and fungal-type vacuole membrane localization
CPAR2_403890	294.458	2.24839	0.212828	10.5643	4.35989e-26	3.12226e-25	NA	NA	NA		Has domain(s) with predicted transporter activity, role in transmembrane transport and integral to membrane, membrane localization
CPAR2_213810	1375.47	2.24799	0.189517	11.8617	1.87227e-32	1.77896e-31		orf19.2009	PEX12	PEX12	Ortholog(s) have ubiquitin-protein ligase activity, role in protein import into peroxisome matrix and integral to peroxisomal membrane localization
CPAR2_501870	891.033	2.24787	0.209261	10.7419	6.46879e-27	4.86624e-26		orf19.1971	TRY3		Ortholog(s) have role in positive regulation of cell adhesion involved in single-species biofilm formation and positive regulation of cell-substrate adhesion, more
CPAR2_802300	1005.32	2.24628	0.159965	14.0423	8.5837e-45	1.33105e-43		orf19.2401		ATG4	Ortholog(s) have cysteine-type endopeptidase activity
CPAR2_404920	707.584	2.24596	0.297625	7.54627	4.47902e-14	1.61974e-13		orf19.1641			Ortholog(s) have cytosol, nucleus localization
CPAR2_108540	682.444	2.24483	0.169762	13.2234	6.43206e-40	8.46209e-39		orf19.3009		YDR179W-A	Ortholog of S. cerevisiae : YDR179W-A, C. albicans SC5314 : orf19.3009, C. glabrata CBS138 : CAGL0F05819g, C. dubliniensis CD36 : Cd36_02970 and Candida tenuis NRRL Y-1498 : CANTEDRAFT_132957
CPAR2_207380	581.325	2.2437	0.155234	14.4537	2.3766e-47	4.04092e-46		orf19.4901			Has domain(s) with predicted methyltransferase activity and role in metabolic process
CPAR2_300200	166.769	2.24188	0.194078	11.5514	7.25931e-31	6.5244e-30		orf19.7105	FAR1	FAR1	Ortholog(s) have cyclin-dependent protein serine/threonine kinase inhibitor activity
CPAR2_208240	137.637	2.23562	0.283693	7.88042	3.26291e-15	1.27341e-14		orf19.4456	GAP4		Ortholog(s) have amino acid transmembrane transporter activity and plasma membrane localization
CPAR2_806010	3876.12	2.23096	0.101187	22.0478	1.00253e-107	9.55686e-106		orf19.5902	RAS2		Ortholog(s) have GTPase activity
CPAR2_808370	1191.09	2.22119	0.390946	5.68157	1.33463e-08	3.2885e-08		orf19.6484			Ortholog of C. albicans SC5314 : orf19.6484, C. dubliniensis CD36 : Cd36_72070, Candida orthopsilosis Co 90-125 : CORT_0C00800 and Candida albicans WO-1 : CAWG_05577
CPAR2_806140	657.913	2.22068	0.163599	13.5739	5.7163e-42	7.99046e-41		orf19.5876			Ortholog of C. albicans SC5314 : orf19.5876, C. dubliniensis CD36 : Cd36_84270, Candida tenuis NRRL Y-1498 : CANTEDRAFT_116670 and Debaryomyces hansenii CBS767 : DEHA2F11528g
CPAR2_500680	1322.06	2.21931	0.183966	12.0637	1.64199e-33	1.63777e-32		orf19.1272		YGR111W	Ortholog(s) have role in regulation of cell size and cytoplasm, nucleus localization
CPAR2_300730	344.161	2.21877	0.177108	12.5278	5.2591e-36	6.03188e-35		orf19.6577	FLU1	TPO1	Ortholog(s) have drug transmembrane transporter activity, spermidine transmembrane transporter activity, spermine transmembrane transporter activity
CPAR2_302790	347.634	2.21191	0.19022	11.6281	2.96505e-31	2.69403e-30	NA	NA	NA		Ortholog(s) have endoplasmic reticulum localization
CPAR2_701020	432.345	2.21159	0.181267	12.2007	3.0799e-34	3.19814e-33		orf19.5236		SRT1	Ortholog(s) have dehydrodolichyl diphosphate synthase activity, role in protein glycosylation and lipid particle localization
CPAR2_500580	668.869	2.20998	0.300693	7.34964	1.98739e-13	6.94093e-13	NA	NA	NA		Ortholog of Candida tenuis NRRL Y-1498 : CANTEDRAFT_114095, Debaryomyces hansenii CBS767 : DEHA2D03256g, Pichia stipitis Pignal : PICST_86494 and Candida orthopsilosis Co 90-125 : CORT_0B00720
CPAR2_500640	197.048	2.20917	0.252892	8.73565	2.42268e-18	1.14722e-17		orf19.1267.1		ISD11	Ortholog(s) have enzyme activator activity, role in iron-sulfur cluster assembly and extrinsic to mitochondrial inner membrane, mitochondrial matrix localization
CPAR2_212370	8.96459	2.20863	0.562378	3.92731	8.58996e-05	0.000154636	NA	NA	NA		Has domain(s) with predicted amino acid transmembrane transporter activity, role in amino acid transmembrane transport and membrane localization
CPAR2_702920	334.37	2.19874	0.147891	14.8673	5.3722e-50	1.02424e-48	NA	NA	NA		Ortholog of Lodderomyces elongisporus NRLL YB-4239 : LELG_05486 and Candida orthopsilosis Co 90-125 : CORT_0G03030
CPAR2_203280	170.157	2.19709	0.184792	11.8896	1.34101e-32	1.29105e-31	NA	NA	NA		Ortholog of Candida orthopsilosis Co 90-125 : CORT_0D03370
CPAR2_402370	9.11779	2.19577	0.581637	3.77515	0.000159913	0.000278912		orf19.4179			Ortholog of C. albicans SC5314 : orf19.4179, C. dubliniensis CD36 : Cd36_40690, Lodderomyces elongisporus NRLL YB-4239 : LELG_04293 and Candida orthopsilosis Co 90-125 : CORT_0E02420
CPAR2_802220	803.29	2.18936	0.177799	12.3137	7.64507e-35	8.18713e-34		orf19.2397.3		YGR127W	Ortholog(s) have role in filamentous growth
CPAR2_100830	1680.63	2.18777	0.203661	10.7422	6.44747e-27	4.85648e-26		orf19.3932.1			Has domain(s) with predicted nucleic acid binding, nucleotide binding activity
CPAR2_212210	7686.5	2.18566	0.166768	13.106	3.04279e-39	3.92324e-38	ALD5	orf19.5806	ALD5	ALD5	Putative aldehyde dehydrogenase [NAD(P)+]; role in acetate biosynthesis; expression increased in fluconazole and voriconazole resistant strains
CPAR2_105550	2148.55	2.1817	0.191523	11.3913	4.61952e-30	4.00933e-29		orf19.767	ERG3	ERG3	Ortholog(s) have C-5 sterol desaturase activity
CPAR2_407220	171.629	2.18028	0.259712	8.39499	4.65915e-17	2.0386e-16		orf19.1366			Has domain(s) with predicted oxidoreductase activity, acting on paired donors, with incorporation or reduction of molecular oxygen, 2-oxoglutarate as one donor, and incorporation of one atom each of oxygen into both donors activity
CPAR2_601120	1672.34	2.17907	0.213581	10.2026	1.93119e-24	1.2632e-23		orf19.1089	PEX11	PEX11	Ortholog(s) have role in fatty acid oxidation, peroxisome fission and endoplasmic reticulum, mitochondrion, peroxisomal membrane localization
CPAR2_402140	324.212	2.17796	0.176989	12.3056	8.44921e-35	8.99857e-34		orf19.5673	OPT7		Ortholog(s) have tripeptide transporter activity and role in glutathione transmembrane transport
CPAR2_700430	1787.1	2.17698	0.27219	7.99799	1.26472e-15	5.04066e-15		orf19.7250			Ortholog of C. albicans SC5314 : orf19.7250, C. dubliniensis CD36 : Cd36_13320, Candida tenuis NRRL Y-1498 : CANTEDRAFT_115109 and Debaryomyces hansenii CBS767 : DEHA2D04730g
CPAR2_205800	356.197	2.17318	0.14604	14.8807	4.39573e-50	8.40828e-49	NA	NA	NA		Ortholog of Candida orthopsilosis Co 90-125 : CORT_0D05920
CPAR2_205340	886.724	2.17288	0.114336	19.0044	1.56967e-80	6.7612e-79		orf19.6635			Ortholog of C. albicans SC5314 : orf19.6635, C. dubliniensis CD36 : Cd36_31170, Candida tenuis NRRL Y-1498 : CANTEDRAFT_133521 and Debaryomyces hansenii CBS767 : DEHA2E21868g
CPAR2_206560	1539.87	2.17036	0.377673	5.74667	9.10198e-09	2.27843e-08	NA	NA	NA		Has domain(s) with predicted role in response to stress
CPAR2_301310	250.679	2.16884	0.185556	11.6883	1.46217e-31	1.34109e-30	NA	NA	NA
CPAR2_804320	563.656	2.16164	0.166598	12.9752	1.69259e-38	2.11211e-37		orf19.5076.1			Ortholog of C. albicans SC5314 : orf19.5076.1, Candida tenuis NRRL Y-1498 : CANTEDRAFT_114112, Debaryomyces hansenii CBS767 : DEHA2G14938g and Candida orthopsilosis Co 90-125 : CORT_0A04360
CPAR2_600970	349.608	2.15518	0.206137	10.4551	1.38882e-25	9.7067e-25	NA	NA	NA
CPAR2_402800	1273.04	2.15152	0.179121	12.0115	3.09075e-33	3.0514e-32		orf19.5663	RCH1	YMR034C	Ortholog(s) have role in calcium ion import and plasma membrane localization
CPAR2_209070	530.75	2.14905	0.184099	11.6733	1.74461e-31	1.59762e-30		orf19.679	FGR39		Ortholog(s) have role in cellular response to biotic stimulus, cellular response to starvation and filamentous growth of a population of unicellular organisms in response to biotic stimulus, more
CPAR2_102020	381.011	2.14685	0.178221	12.046	2.0352e-33	2.01957e-32	NA	NA	NA
CPAR2_802100	642.67	2.14464	0.126435	16.9624	1.55832e-64	4.89818e-63		orf19.4399		NCS2	Ortholog(s) have role in invasive growth in response to glucose limitation, protein urmylation, pseudohyphal growth, tRNA wobble position uridine thiolation and cytosolic tRNA wobble base thiouridylase complex, nucleus localization
CPAR2_102430	241.123	2.1444	0.158326	13.5442	8.57299e-42	1.18978e-40	NA	NA	NA		Has domain(s) with predicted aspartic-type endopeptidase activity and role in proteolysis
CPAR2_603010	1337.22	2.14336	0.289984	7.39132	1.45382e-13	5.11432e-13	NA	NA	NA		Protein of unknown function; expression increased in fluconazole and voriconazole resistant strains; ortholog(s) localize to the endoplasmic reticulum
CPAR2_501810	24.0491	2.14038	0.38711	5.52913	3.21814e-08	7.70736e-08	NA	NA	NA
CPAR2_602540	3592.72	2.1378	0.205142	10.421	1.98772e-25	1.37276e-24		orf19.3425			Has domain(s) with predicted zinc ion binding activity
CPAR2_403210	144.086	2.13666	0.271205	7.87838	3.31663e-15	1.29351e-14		orf19.2762	AHP1	AHP1	Ortholog(s) have thioredoxin peroxidase activity, role in cell redox homeostasis, cellular response to oxidative stress, response to metal ion and cytosol, hyphal cell wall, plasma membrane localization
CPAR2_502850	484.748	2.13318	0.178407	11.9568	5.97926e-33	5.7949e-32		orf19.6923.1			Ortholog of C. albicans SC5314 : orf19.6923.1, Candida tenuis NRRL Y-1498 : CANTEDRAFT_135869, Debaryomyces hansenii CBS767 : DEHA2F18260g and Pichia stipitis Pignal : psti_CGOB_00119
CPAR2_205450	34.9746	2.13227	0.365522	5.83348	5.42821e-09	1.3808e-08		orf19.2366			Ortholog of C. albicans SC5314 : orf19.2366, C. dubliniensis CD36 : Cd36_32520, Pichia stipitis Pignal : PICST_66968, Candida tropicalis MYA-3404 : CTRG_00707 and Candida albicans WO-1 : CAWG_01996
CPAR2_109690	403.033	2.12751	0.269398	7.89728	2.85057e-15	1.11699e-14		orf19.6077		PNS1	Ortholog(s) have plasma membrane localization
CPAR2_800330	120.653	2.12707	0.294011	7.23467	4.66653e-13	1.59248e-12		orf19.5879			Has domain(s) with predicted oxidoreductase activity and role in metabolic process
CPAR2_213530	13983.2	2.12056	0.383929	5.52332	3.3265e-08	7.95379e-08		orf19.2107.1	STF2	TMA10	Ortholog(s) have cytoplasm, nucleus, ribosome localization
CPAR2_704100	384.761	2.11767	0.155374	13.6295	2.67512e-42	3.77569e-41		orf19.5129			Ortholog of C. albicans SC5314 : orf19.5129, C. dubliniensis CD36 : Cd36_72910, Candida tenuis NRRL Y-1498 : CANTEDRAFT_113193 and Debaryomyces hansenii CBS767 : DEHA2E23100g
CPAR2_100270	21.0593	2.11632	0.423849	4.99311	5.94159e-07	1.29402e-06		orf19.4017			Ortholog of C. albicans SC5314 : orf19.4017, C. dubliniensis CD36 : Cd36_54840, Candida tenuis NRRL Y-1498 : cten_CGOB_00242 and Debaryomyces hansenii CBS767 : DEHA2D14058g
CPAR2_405270	2130.92	2.11515	0.23536	8.98689	2.54328e-19	1.27493e-18	NA	NA	NA		Has domain(s) with predicted DNA binding, sequence-specific DNA binding RNA polymerase II transcription factor activity, zinc ion binding activity and role in regulation of transcription, DNA-dependent, transcription, DNA-dependent
CPAR2_302490	2702.28	2.11512	0.135481	15.6119	6.03913e-55	1.33527e-53		orf19.2653			Ortholog of C. albicans SC5314 : orf19.2653, C. dubliniensis CD36 : Cd36_53040, Candida tenuis NRRL Y-1498 : CANTEDRAFT_123782 and Debaryomyces hansenii CBS767 : DEHA2E13112g
CPAR2_704080	7355.73	2.11498	0.20906	10.1166	4.66297e-24	2.98625e-23		orf19.5125		YLR149C	Ortholog of S. cerevisiae : YLR149C, C. albicans SC5314 : orf19.5125, C. glabrata CBS138 : CAGL0K10824g, C. dubliniensis CD36 : Cd36_72930 and Candida tenuis NRRL Y-1498 : CANTEDRAFT_112372
CPAR2_807440	634.067	2.1141	0.172665	12.2439	1.8102e-34	1.90005e-33		orf19.5942		ITT1	Ortholog(s) have role in regulation of translational termination and cytosol, nucleus localization
CPAR2_703330	1466.94	2.11275	0.199861	10.5711	4.05702e-26	2.91254e-25		orf19.6691		ERC1	Ortholog(s) have role in S-adenosylmethionine biosynthetic process
CPAR2_301460	683.913	2.10963	0.266786	7.90758	2.62433e-15	1.03181e-14		orf19.7029		GUD1	Ortholog(s) have guanine deaminase activity, role in cellular response to drug and cytosol localization
CPAR2_103090	846.49	2.1081	0.136163	15.4821	4.58082e-54	9.93935e-53		orf19.1608			Ortholog(s) have cytosol, nucleus localization
CPAR2_100370	931.348	2.10789	0.240014	8.78235	1.60096e-18	7.70021e-18		orf19.4235	PDE1	PDE1	Ortholog(s) have 3',5'-cyclic-AMP phosphodiesterase activity, 3',5'-cyclic-GMP phosphodiesterase activity
CPAR2_804650	466.105	2.10422	0.2082	10.1067	5.15805e-24	3.28882e-23	NA	NA	NA	NGL1	Ortholog(s) have mitochondrion localization
CPAR2_407990	682.896	2.10386	0.239325	8.7908	1.48493e-18	7.16496e-18	NA	NA	NA		Has domain(s) with predicted serine-type carboxypeptidase activity, role in proteolysis and vacuole localization
CPAR2_105440	544.282	2.09865	0.248287	8.45252	2.85072e-17	1.26541e-16		orf19.772.1			Ortholog of C. albicans SC5314 : orf19.772.1, Lodderomyces elongisporus NRLL YB-4239 : LELG_01504, Pichia stipitis Pignal : psti_CGOB_00118 and Candida orthopsilosis Co 90-125 : CORT_0B06660
CPAR2_302580	4284.04	2.09851	0.209326	10.0251	1.18249e-23	7.39375e-23		orf19.1945	AUR1	AUR1	Ortholog(s) have inositol phosphoceramide synthase activity, role in cellular response to drug, inositolphosphoceramide metabolic process, sphingolipid biosynthetic process and inositol phosphoceramide synthase complex localization
CPAR2_102360	310.233	2.0952	0.193995	10.8003	3.43152e-27	2.61524e-26		orf19.296			Ortholog of C. albicans SC5314 : orf19.296, C. dubliniensis CD36 : Cd36_82980, Candida tenuis NRRL Y-1498 : cten_CGOB_00165 and Debaryomyces hansenii CBS767 : DEHA2G00990g
CPAR2_405060	160.288	2.09309	0.186295	11.2354	2.73274e-29	2.28975e-28		orf19.1624.1			Ortholog of C. albicans SC5314 : orf19.1624.1 and Candida orthopsilosis Co 90-125 : CORT_0C04470
CPAR2_800720	12875.5	2.09059	0.120448	17.3568	1.75343e-67	5.92803e-66		orf19.2602	OPT1	OPT1	Ortholog(s) have proton-dependent oligopeptide secondary active transmembrane transporter activity, tetrapeptide transmembrane transporter activity
CPAR2_104450	4924.08	2.09001	0.216711	9.64425	5.19875e-22	2.98723e-21		orf19.1224	FRP3	ATO2	Ortholog(s) have ammonium transmembrane transporter activity, role in ammonium transport, nitrogen utilization and Golgi apparatus, endoplasmic reticulum, fungal-type vacuole membrane, mitochondrion, plasma membrane localization
CPAR2_602240	567.352	2.08649	0.256851	8.12338	4.53389e-16	1.85405e-15		orf19.3498			Ortholog of C. albicans SC5314 : orf19.3498, C. dubliniensis CD36 : Cd36_62270, Candida tenuis NRRL Y-1498 : CANTEDRAFT_114419 and Debaryomyces hansenii CBS767 : DEHA2E04884g
CPAR2_502820	584.361	2.08615	0.13954	14.9501	1.5544e-50	3.01295e-49	NA	NA	NA		Has domain(s) with predicted role in transmembrane transport and integral to membrane localization
CPAR2_300120	93.8617	2.08452	0.312091	6.6792	2.40243e-11	7.21225e-11		orf19.7114	CSA1		Ortholog(s) have heme binding activity, role in cellular iron ion homeostasis, single-species biofilm formation on inanimate substrate and anchored to plasma membrane, cell surface, cellular bud, hyphal cell wall localization
CPAR2_303010	2900.98	2.08295	0.255068	8.16624	3.18156e-16	1.31678e-15		orf19.1107		PAR32	Ortholog(s) have cytoplasm localization
CPAR2_211790	1682.38	2.08155	0.233765	8.90446	5.3647e-19	2.63477e-18		orf19.899			Ortholog of C. albicans SC5314 : orf19.899, C. dubliniensis CD36 : Cd36_18040, Candida tenuis NRRL Y-1498 : CANTEDRAFT_109928 and Debaryomyces hansenii CBS767 : DEHA2E21010g
CPAR2_210560	138.843	2.08079	0.20151	10.326	5.37519e-25	3.62607e-24		orf19.2332			Ortholog of C. albicans SC5314 : orf19.2332, C. dubliniensis CD36 : Cd36_10180, Candida orthopsilosis Co 90-125 : CORT_0A09890 and Candida tropicalis MYA-3404 : CTRG_04072
CPAR2_800380	731.28	2.07389	0.121567	17.0596	2.96614e-65	9.52934e-64		orf19.7499.1			Ortholog of C. albicans SC5314 : orf19.7499.1, Candida tenuis NRRL Y-1498 : CANTEDRAFT_114079, Pichia stipitis Pignal : psti_CGOB_00127 and Candida orthopsilosis Co 90-125 : CORT_0A00460
CPAR2_702310	151.791	2.07133	0.186688	11.0952	1.32425e-28	1.07549e-27		orf19.7173			Ortholog of C. albicans SC5314 : orf19.7173, C. dubliniensis CD36 : Cd36_73730, Lodderomyces elongisporus NRLL YB-4239 : LELG_04029 and Candida orthopsilosis Co 90-125 : CORT_0G02490
CPAR2_700120	9.34938	2.07003	0.569652	3.63385	0.000279229	0.000474631		orf19.2160	NAG4		Ortholog(s) have role in cellular response to drug, hexose transport, pathogenesis
CPAR2_801250	1548.3	2.06935	0.147668	14.0135	1.28922e-44	1.97805e-43		orf19.3733	IDP2	IDP2	Ortholog(s) have role in isocitrate metabolic process and cytosol localization
CPAR2_701890	147.118	2.06665	0.277634	7.4438	9.78323e-14	3.47311e-13	NA	NA	NA		Has domain(s) with predicted aspartic-type endopeptidase activity and role in proteolysis
CPAR2_403220	204.343	2.0635	0.233026	8.85521	8.35301e-19	4.07148e-18	NA	NA	NA		Has domain(s) with predicted transporter activity, role in transmembrane transport, transport and membrane localization
CPAR2_407610	840.198	2.05788	0.124796	16.4899	4.33348e-61	1.18864e-59		orf19.225			Ortholog(s) have cytosol, nucleus localization
CPAR2_701830	4316.83	2.0542	0.179656	11.4341	2.8245e-30	2.48104e-29		orf19.6287	AAT21	AAT2	Ortholog(s) have L-aspartate:2-oxoglutarate aminotransferase activity, role in aspartate biosynthetic process and cytosol, nucleus, peroxisome localization
CPAR2_301530	1394.41	2.05055	0.15814	12.9666	1.89127e-38	2.35498e-37		orf19.7032			Ortholog of C. albicans SC5314 : orf19.7032, C. dubliniensis CD36 : Cd36_70790, Candida tenuis NRRL Y-1498 : CANTEDRAFT_94947 and Debaryomyces hansenii CBS767 : DEHA2A05258g
CPAR2_402150	30.6385	2.05055	0.385151	5.32401	1.01504e-07	2.33115e-07		orf19.5644		SMA2	Ortholog(s) have role in ascospore wall assembly, spore membrane bending pathway and cytoplasm, prospore membrane localization
CPAR2_104670	1018.37	2.04734	0.210854	9.70972	2.74098e-22	1.60511e-21		orf19.5496	AVT1		Ortholog of C. albicans SC5314 : orf19.5496/AVT1, C. dubliniensis CD36 : Cd36_20720, Candida tenuis NRRL Y-1498 : CANTEDRAFT_113420 and Debaryomyces hansenii CBS767 : DEHA2F01936g
CPAR2_403190	3155.02	2.04617	0.216747	9.44039	3.71387e-21	2.06662e-20	NA	NA	NA		Ortholog of Candida orthopsilosis Co 90-125 : CORT_0E03230
CPAR2_405690	1131.38	2.04401	0.200632	10.1879	2.24628e-24	1.46601e-23		orf19.6977	GPI1	GPI1	Ortholog(s) have role in GPI anchor biosynthetic process, cytokinesis and glycosylphosphatidylinositol-N-acetylglucosaminyltransferase (GPI-GnT) complex localization
CPAR2_209550	1851.8	2.04074	0.131803	15.4832	4.50412e-54	9.80954e-53		orf19.5204		BOP3	Ortholog(s) have role in cellular response to methylmercury and cytoplasm, nucleus localization
CPAR2_104520	43.6893	2.03948	0.305115	6.68431	2.32019e-11	6.97618e-11	NA	NA	NA
CPAR2_110420	1112.95	2.03564	0.204737	9.9427	2.71367e-23	1.66807e-22		orf19.6048			Ortholog of C. albicans SC5314 : orf19.6048, C. dubliniensis CD36 : Cd36_00510, Candida tenuis NRRL Y-1498 : CANTEDRAFT_115299 and Debaryomyces hansenii CBS767 : DEHA2D08998g
CPAR2_106710	317.814	2.03553	0.171604	11.8618	1.86914e-32	1.7789e-31		orf19.3665		SET6	Ortholog of S. cerevisiae : SET6, C. albicans SC5314 : orf19.3665/SET6, C. glabrata CBS138 : CAGL0M02002g, C. dubliniensis CD36 : Cd36_01940 and Candida tenuis NRRL Y-1498 : CANTEDRAFT_117784
CPAR2_703780	417.126	2.03533	0.166025	12.2592	1.50044e-34	1.58637e-33	NA	NA	NA		Ortholog of Lodderomyces elongisporus NRLL YB-4239 : LELG_05172 and Candida orthopsilosis Co 90-125 : CORT_0G03940
CPAR2_809010	38.7143	2.03436	0.365193	5.57065	2.53798e-08	6.13142e-08	NA	NA	NA		Ortholog of Candida orthopsilosis Co 90-125 : CORT_0G00110
CPAR2_406120	1410.67	2.03242	0.251158	8.09221	5.85918e-16	2.37761e-15		orf19.1397			Has domain(s) with predicted heme binding activity
CPAR2_803280	535.085	2.02952	0.166357	12.1998	3.11715e-34	3.23106e-33	NA	NA	NA	RTC5	Ortholog(s) have cytoplasm localization
CPAR2_101510	1680.8	2.02828	0.263668	7.69255	1.44237e-14	5.35934e-14		orf19.3984		YGR237C	Ortholog(s) have cytoplasm localization
CPAR2_700080	1151.38	2.02537	0.179005	11.3146	1.11109e-29	9.45969e-29		orf19.2154	HXK1	HXK1	Ortholog(s) have N-acetylglucosamine kinase activity, hexokinase activity
CPAR2_400100	800.844	2.01809	0.127468	15.8322	1.86669e-56	4.46699e-55	NA	NA	NA		Has domain(s) with predicted transporter activity, role in transmembrane transport and integral to membrane, membrane localization
CPAR2_300320	1755.86	2.01704	0.205775	9.80218	1.10179e-22	6.57795e-22	NA	NA	NA		Has domain(s) with predicted catalytic activity, coenzyme binding activity and role in cellular metabolic process
CPAR2_302555	7322.38	2.0165	0.262126	7.69289	1.4385e-14	5.34838e-14		orf19.4342		SUT1	Ortholog(s) have RNA polymerase II repressing transcription factor binding activity, role in positive regulation of sterol import by positive regulation of transcription from RNA polymerase II promoter and cytoplasm, nucleus localization
CPAR2_500960	1668.92	2.00522	0.207711	9.65387	4.73356e-22	2.72801e-21		orf19.1800		TDA6	Ortholog of S. cerevisiae : TDA6, C. albicans SC5314 : orf19.1800, C. glabrata CBS138 : CAGL0I10296g, C. dubliniensis CD36 : Cd36_45100 and Candida tenuis NRRL Y-1498 : CANTEDRAFT_113515
CPAR2_700380	18905.4	2.00378	0.153502	13.0537	6.0502e-39	7.68165e-38		orf19.4980	HSP70	SSA4	Ortholog(s) have peptide binding, unfolded protein binding activity
CPAR2_400870	2771.44	2.00113	0.136652	14.644	1.4714e-48	2.63267e-47		orf19.2703		EAR1	Ortholog(s) have role in protein targeting to vacuole involved in ubiquitin-dependent protein catabolic process via the multivesicular body sorting pathway and endosome localization
CPAR2_407390	3089.23	1.99643	0.137376	14.5327	7.52303e-48	1.30198e-46		orf19.1764			Ortholog of C. albicans SC5314 : orf19.1764, C. dubliniensis CD36 : Cd36_24220, Candida tenuis NRRL Y-1498 : CANTEDRAFT_95056 and Debaryomyces hansenii CBS767 : DEHA2F09504g
CPAR2_100840	22.7609	1.99409	0.446056	4.4705	7.80377e-06	1.53359e-05	NA	NA	NA
CPAR2_300620	160.447	1.98742	0.23165	8.5794	9.53674e-18	4.36319e-17		orf19.7077		FRE7	Ortholog(s) have ferric-chelate reductase activity, role in copper ion import, iron ion transport and plasma membrane localization
CPAR2_805650	1999.04	1.98628	0.10431	19.042	7.65155e-81	3.32043e-79		orf19.6896			Ortholog of C. albicans SC5314 : orf19.6896, Candida orthopsilosis Co 90-125 : CORT_0H01980, Spathaspora passalidarum NRRL Y-27907 : SPAPADRAFT_143912 and Candida albicans WO-1 : CAWG_05466
CPAR2_402690	2912.73	1.98182	0.131735	15.0439	3.78406e-51	7.48446e-50		orf19.5642		DIF1	Ortholog(s) have cytoplasm localization
CPAR2_801030	1611.28	1.97849	0.126823	15.6004	7.23104e-55	1.59275e-53		orf19.163		PAN6	Ortholog(s) have pantoate-beta-alanine ligase activity, role in pantothenate biosynthetic process and cytosol, nucleus localization
CPAR2_301000	783.575	1.97274	0.125936	15.6646	2.64102e-55	5.99904e-54	NA	NA	NA		Has domain(s) with predicted electron carrier activity, heme binding, iron ion binding, monooxygenase activity, oxidoreductase activity and acting on paired donors, more
CPAR2_702980	3275.08	1.97164	0.10827	18.2105	4.26235e-74	1.58882e-72		orf19.6518			Has domain(s) with predicted aldehyde dehydrogenase [NAD(P)+] activity, oxidoreductase activity, oxidoreductase activity, acting on the aldehyde or oxo group of donors, NAD or NADP as acceptor activity
CPAR2_208560	1026.86	1.97161	0.144142	13.6783	1.36822e-42	1.96935e-41		orf19.4428			Ortholog of C. albicans SC5314 : orf19.4428, C. dubliniensis CD36 : Cd36_06910, Candida tenuis NRRL Y-1498 : CANTEDRAFT_95854 and Debaryomyces hansenii CBS767 : DEHA2F25982g
CPAR2_602990	234.116	1.96662	0.27149	7.24382	4.36218e-13	1.49212e-12		orf19.3646	CTR1	CTR1	Ortholog(s) have copper uptake transmembrane transporter activity, role in copper ion import, high-affinity iron ion transport and cytoplasm, nucleus, plasma membrane localization
CPAR2_302880	4205.98	1.96513	0.204534	9.60785	7.40814e-22	4.22751e-21		orf19.6680	FGR27		Ortholog(s) have role in cellular response to biotic stimulus, cellular response to starvation and filamentous growth of a population of unicellular organisms in response to biotic stimulus, more
CPAR2_602150	486.093	1.96311	0.148372	13.231	5.80935e-40	7.66017e-39		orf19.687			Ortholog of C. albicans SC5314 : orf19.687, C. dubliniensis CD36 : Cd36_62090, Candida tenuis NRRL Y-1498 : CANTEDRAFT_112751 and Debaryomyces hansenii CBS767 : DEHA2F11814g
CPAR2_201910	326.52	1.95927	0.154765	12.6596	9.90314e-37	1.16809e-35	NA	NA	NA
CPAR2_800760	733.681	1.9589	0.276455	7.08579	1.38254e-12	4.54722e-12		orf19.2583	PTR2		Ortholog(s) have dipeptide transporter activity, tripeptide transporter activity and role in dipeptide transport, tripeptide transport
CPAR2_602590	12409.1	1.95785	0.252194	7.76326	8.27744e-15	3.1296e-14		orf19.3415	PTK2	PTK2	Ortholog(s) have protein kinase activity and role in G1/S transition of mitotic cell cycle, cellular ion homeostasis, cellular response to drug, polyamine transport, protein phosphorylation, regulation of cell size
CPAR2_405190	15767	1.95201	0.128682	15.1693	5.65178e-52	1.15316e-50		orf19.4077	MIT1	SUR1	Ortholog(s) have mannosyltransferase activity and role in glycosphingolipid biosynthetic process, mannosyl-inositol phosphorylceramide metabolic process, pathogenesis
CPAR2_501570	3363.66	1.95028	0.162112	12.0305	2.45755e-33	2.43038e-32		orf19.2647	ZCF14		Ortholog(s) have role in growth of unicellular organism as a thread of attached cells, regulation of growth of unicellular organism as a thread of attached cells
CPAR2_807750	2557.25	1.95005	0.257572	7.57087	3.70742e-14	1.35079e-13		orf19.6754			Ortholog of C. albicans SC5314 : orf19.6754, C. dubliniensis CD36 : Cd36_87280, Candida tenuis NRRL Y-1498 : CANTEDRAFT_116906 and Debaryomyces hansenii CBS767 : DEHA2F06908g
CPAR2_502790	281.444	1.94718	0.192633	10.1082	5.07962e-24	3.24237e-23	NA	NA	NA		Has domain(s) with predicted membrane localization
CPAR2_303860	2655.59	1.946	0.127422	15.272	1.17513e-52	2.46693e-51		orf19.1957	CYC3	CYC3	Ortholog(s) have holocytochrome-c synthase activity and role in aerobic respiration, cytochrome c-heme linkage, filamentous growth of a population of unicellular organisms
CPAR2_703530	1558.62	1.94066	0.166818	11.6334	2.78794e-31	2.54105e-30		orf19.7140			Ortholog(s) have cytosol, nucleus localization
CPAR2_402470	179.825	1.94049	0.229779	8.44503	3.0397e-17	1.3452e-16		orf19.4189			Has domain(s) with predicted hydrolase activity
CPAR2_213700	38.4701	1.93594	0.372316	5.19972	1.99587e-07	4.48109e-07		orf19.5677	DUR4		Has domain(s) with predicted transporter activity, role in transmembrane transport and membrane localization
CPAR2_100470	257.364	1.93084	0.212235	9.09765	9.2307e-20	4.72921e-19	NA	NA	NA		Has domain(s) with predicted role in transmembrane transport and integral to membrane localization
CPAR2_102920	913.228	1.93004	0.296841	6.50195	7.92834e-11	2.29712e-10	NA	NA	NA		Ortholog of Candida tenuis NRRL Y-1498 : CANTEDRAFT_127364, Debaryomyces hansenii CBS767 : DEHA2B10076g, Pichia stipitis Pignal : PICST_29713 and Candida orthopsilosis Co 90-125 : CORT_0B04190
CPAR2_401990	2130.83	1.92741	0.0974883	19.7707	5.32368e-87	2.8932e-85		orf19.5295			Ortholog of C. albicans SC5314 : orf19.5295, C. dubliniensis CD36 : Cd36_43730, Candida tenuis NRRL Y-1498 : CANTEDRAFT_116595 and Debaryomyces hansenii CBS767 : DEHA2E03124g
CPAR2_407950	1036.69	1.92711	0.421272	4.57451	4.77341e-06	9.58805e-06		orf19.5334		TIS11	Ortholog(s) have mRNA binding activity, role in cellular iron ion homeostasis, nuclear-transcribed mRNA catabolic process and cytoplasm, nucleus localization
CPAR2_805390	704.243	1.92595	0.14413	13.3626	1.00069e-40	1.35326e-39	NA	NA	NA		Has domain(s) with predicted catalytic activity and role in metabolic process
CPAR2_406360	804.425	1.92038	0.151338	12.6894	6.77424e-37	8.03922e-36		orf19.1886	RCL1	RCL1	Ortholog(s) have endoribonuclease activity, enzyme activator activity
CPAR2_201700	201.687	1.917	0.202841	9.45076	3.36383e-21	1.87363e-20		orf19.6359		SOM1	Ortholog(s) have endopeptidase activity, role in mitochondrial respiratory chain complex assembly, proteolysis and mitochondrial inner membrane peptidase complex localization
CPAR2_208910	345.344	1.91299	0.223524	8.55832	1.1452e-17	5.21073e-17		orf19.6222.1			Ortholog of C. albicans SC5314 : orf19.6222.1, Candida tenuis NRRL Y-1498 : CANTEDRAFT_114047, Debaryomyces hansenii CBS767 : DEHA2D14388g and Pichia stipitis Pignal : PICST_37629
CPAR2_203630	471.012	1.91287	0.159929	11.9608	5.70402e-33	5.53738e-32		orf19.1158		YFT2	Ortholog(s) have role in phospholipid biosynthetic process
CPAR2_703160	504.095	1.90856	0.218584	8.73145	2.5143e-18	1.18867e-17		orf19.6517	RAD14	RAD14	Ortholog(s) have damaged DNA binding, zinc ion binding activity and role in UV-damage excision repair, nucleotide-excision repair involved in interstrand cross-link repair, nucleotide-excision repair, DNA damage recognition
CPAR2_401580	96.3205	1.90737	0.224305	8.50348	1.83991e-17	8.28745e-17	NA	NA	NA		Has domain(s) with predicted amino acid transmembrane transporter activity, role in amino acid transmembrane transport and membrane localization
CPAR2_801070	743.326	1.90499	0.245045	7.77407	7.60067e-15	2.87747e-14		orf19.2853			Ortholog of C. albicans SC5314 : orf19.2853, C. dubliniensis CD36 : Cd36_28040, Candida tenuis NRRL Y-1498 : CANTEDRAFT_112987 and Debaryomyces hansenii CBS767 : DEHA2E09152g
CPAR2_701250	12.0756	1.89992	0.546634	3.47567	0.000509588	0.000842552		orf19.7330		PET18	Ortholog(s) have cytosol localization
CPAR2_702090	4452.45	1.89962	0.206982	9.17771	4.40355e-20	2.28631e-19		orf19.589	VPS21	VPS21	Ortholog(s) have GTPase activity
CPAR2_500820	1081.12	1.8984	0.171119	11.094	1.34129e-28	1.08781e-27	NA	NA	NA		Has domain(s) with predicted catalytic activity and role in metabolic process
CPAR2_106170	2952.74	1.89796	0.277795	6.83223	8.36043e-12	2.59978e-11	GAL7	orf19.3675	GAL7	GAL7	Ortholog(s) have UDP-glucose:hexose-1-phosphate uridylyltransferase activity, role in UDP-D-galactose biosynthetic process, galactose catabolic process via UDP-galactose, protein galactosylation and cytosol, nucleus localization
CPAR2_108570	2573.1	1.89499	0.204428	9.26972	1.86628e-20	9.95636e-20		orf19.3012	ARO80	ARO80	Ortholog(s) have sequence-specific DNA binding, sequence-specific DNA binding RNA polymerase II transcription factor activity
CPAR2_400970	5457.46	1.89146	0.192579	9.82174	9.07638e-23	5.44676e-22		orf19.4631	ERG251		Ortholog(s) have plasma membrane localization
CPAR2_101800	1159.53	1.89073	0.21838	8.65798	4.80181e-18	2.25e-17		orf19.6166			Ortholog of C. albicans SC5314 : orf19.6166, C. dubliniensis CD36 : Cd36_80810, Candida tenuis NRRL Y-1498 : CANTEDRAFT_103482 and Debaryomyces hansenii CBS767 : DEHA2F17864g
CPAR2_806500	1297.71	1.88997	0.157774	11.9789	4.5809e-33	4.47697e-32		orf19.217		CMR3	Ortholog(s) have sequence-specific DNA binding activity
CPAR2_207510	1547.68	1.88834	0.179024	10.548	5.18968e-26	3.70737e-25		orf19.4801		MOD5	Ortholog(s) have tRNA dimethylallyltransferase activity, role in tRNA modification and cytosol, mitochondrion, nucleolus localization
CPAR2_302780	131.3	1.88622	0.208441	9.04919	1.44027e-19	7.30815e-19	NA	NA	NA		Ortholog of Candida orthopsilosis Co 90-125 : CORT_0E04930
CPAR2_301320	271.707	1.88603	0.183829	10.2597	1.07041e-24	7.08933e-24	NA	NA	NA
CPAR2_212510	12.5452	1.88574	0.506804	3.72085	0.000198551	0.000343112		orf19.812			Ortholog of C. albicans SC5314 : orf19.812, C. dubliniensis CD36 : Cd36_18730, Candida tenuis NRRL Y-1498 : CANTEDRAFT_135843 and Debaryomyces hansenii CBS767 : DEHA2D06732g
CPAR2_210960	1530.45	1.88523	0.0972838	19.3787	1.16803e-83	5.6601e-82		orf19.539	LAP3	LAP3	Ortholog(s) have RNA polymerase II core promoter proximal region sequence-specific DNA binding, cysteine-type peptidase activity, double-stranded DNA binding, mRNA binding, single-stranded DNA binding activity
CPAR2_805240	7319.84	1.88482	0.20624	9.13895	6.30592e-20	3.25367e-19		orf19.4818			Ortholog of C. albicans SC5314 : orf19.4818, C. dubliniensis CD36 : Cd36_09000, Candida tenuis NRRL Y-1498 : CANTEDRAFT_116653 and Debaryomyces hansenii CBS767 : DEHA2F10978g
CPAR2_207870	2479.3	1.8752	0.314891	5.95507	2.59953e-09	6.76949e-09		orf19.670.2			Ortholog of C. albicans SC5314 : orf19.670.2, C. dubliniensis CD36 : Cd36_10620, Candida tenuis NRRL Y-1498 : CANTEDRAFT_113152 and Debaryomyces hansenii CBS767 : DEHA2E13882g
CPAR2_101370	1199.4	1.86977	0.171514	10.9015	1.13351e-27	8.82377e-27		orf19.4315		GYP8	Ortholog(s) have Rab GTPase activator activity, role in vesicle-mediated transport and intracellular localization
CPAR2_205970	1037.87	1.86914	0.228917	8.16513	3.21088e-16	1.32703e-15	MNX3	orf19.604			Predicted monooxygenase; transcriptionally induced by hydroxyaromatic substrates present in cultivation media
CPAR2_303840	4169.22	1.86867	0.145579	12.8362	1.02828e-37	1.25094e-36		orf19.1960	CLN3	CLN3	Ortholog(s) have cyclin-dependent protein serine/threonine kinase regulator activity
CPAR2_101050	306.455	1.86731	0.249339	7.48906	6.93673e-14	2.48994e-13		orf19.3970		NOP19	Ortholog(s) have role in endonucleolytic cleavage in 5'-ETS of tricistronic rRNA transcript (SSU-rRNA, 5.8S rRNA and LSU-rRNA), more
CPAR2_200860	1674.58	1.86709	0.131193	14.2316	5.83086e-46	9.55111e-45		orf19.6601			Ortholog of C. albicans SC5314 : orf19.6601, C. dubliniensis CD36 : Cd36_34810, Candida tenuis NRRL Y-1498 : CANTEDRAFT_114997 and Debaryomyces hansenii CBS767 : DEHA2G07128g
CPAR2_807710	3731.75	1.86681	0.176635	10.5688	4.15902e-26	2.98208e-25	NA	NA	NA		Has domain(s) with predicted acyl-CoA dehydrogenase activity, acyl-CoA oxidase activity, flavin adenine dinucleotide binding, oxidoreductase activity, acting on the CH-CH group of donors activity
CPAR2_504090	738.161	1.86529	0.172224	10.8306	2.46469e-27	1.89079e-26		orf19.5449			Has domain(s) with predicted integral to membrane localization
CPAR2_212130	3904.06	1.86522	0.165396	11.2773	1.69792e-29	1.43509e-28		orf19.849		MNN4	Ortholog(s) have role in protein N-linked glycosylation, protein O-linked glycosylation, response to stress
CPAR2_206740	418.44	1.86512	0.1762	10.5853	3.48786e-26	2.51949e-25		orf19.5276		THP1	Ortholog(s) have RNA binding, double-stranded DNA binding activity
CPAR2_105070	3695.73	1.86321	0.159989	11.6459	2.40748e-31	2.19772e-30		orf19.4459		YNL234W	Ortholog(s) have heme binding activity
CPAR2_108880	806.26	1.86021	0.131308	14.1667	1.47239e-45	2.35866e-44		orf19.4550		YCR023C	Ortholog(s) have fungal-type vacuole membrane localization
CPAR2_803700	474.625	1.85964	0.23053	8.0668	7.21647e-16	2.91415e-15		orf19.7488		IMP3	Ortholog(s) have snoRNA binding activity and Mpp10 complex, small-subunit processome localization
CPAR2_501750	284.284	1.85945	0.179767	10.3437	4.47173e-25	3.02362e-24		orf19.6296	VPS22	SNF8	Ortholog(s) have role in cellular response to alkalinity, cellular response to lithium ion and filamentous growth of a population of unicellular organisms in response to neutral pH, more
CPAR2_702910	1754.85	1.8593	0.188125	9.88334	4.9167e-23	2.96891e-22		orf19.7159		RTP1	Ortholog(s) have role in RNA polymerase II complex localization to nucleus and intracellular localization
CPAR2_205690	2252.62	1.85599	0.148148	12.5279	5.25478e-36	6.03188e-35		orf19.6365	PTP1	PTP1	Ortholog(s) have protein tyrosine phosphatase activity and role in invasive growth in response to glucose limitation, positive regulation of G2/M transition of mitotic cell cycle, protein dephosphorylation, pseudohyphal growth
CPAR2_802010	17575.3	1.85299	0.0889456	20.8328	2.1826e-96	1.54778e-94	CIT1	orf19.4393	CIT1	CIT1	Citrate synthase; role in citrate metabolism and the tricarboxylic acid cycle; expression increased in fluconazole and voriconazole resistant strains
CPAR2_103920	113.05	1.8502	0.2785	6.64344	3.06443e-11	9.15238e-11	NA	NA	NA	PCH2	Ortholog(s) have role in meiotic DNA double-strand break formation, meiotic recombination checkpoint, reciprocal meiotic recombination and nucleolus localization
CPAR2_304040	20.3476	1.84888	0.406723	4.54579	5.47293e-06	1.09365e-05		orf19.942	KRE62		Ortholog of C. albicans SC5314 : orf19.942/KRE62, C. dubliniensis CD36 : Cd36_50480, Candida orthopsilosis Co 90-125 : CORT_0E06220 and Candida tropicalis MYA-3404 : CTRG_05265
CPAR2_407440	512.98	1.84432	0.135856	13.5756	5.59067e-42	7.83367e-41		orf19.1776		CAB4	Ortholog(s) have role in coenzyme A biosynthetic process and cytosol, nucleus localization
CPAR2_205560	278.711	1.84268	0.166995	11.0343	2.60997e-28	2.08189e-27	NA	NA	NA		Has domain(s) with predicted catalytic activity and role in metabolic process
CPAR2_400030	965.456	1.84085	0.165065	11.1523	6.97583e-29	5.7393e-28		orf19.4698	PTC8		Ortholog(s) have role in cellular response to biotic stimulus, cellular response to neutral pH and cellular response to starvation, more
CPAR2_204420	3000.94	1.84068	0.140752	13.0775	4.42977e-39	5.66134e-38	NA	NA	NA		Has domain(s) with predicted flavin adenine dinucleotide binding, long-chain-alcohol oxidase activity, oxidoreductase activity, acting on CH-OH group of donors activity and role in oxidation-reduction process
CPAR2_209460	3740.39	1.83818	0.266786	6.89009	5.57585e-12	1.75642e-11		orf19.6882	OSM1		Ortholog(s) have cellular_component localization
CPAR2_300790	7649.68	1.83558	0.212223	8.64929	5.18225e-18	2.42046e-17		orf19.7150	NRG1	NRG2	Ortholog(s) have double-stranded DNA binding, sequence-specific DNA binding, sequence-specific DNA binding transcription factor activity
CPAR2_106570	1598.34	1.8336	0.122828	14.9282	2.15922e-50	4.17138e-49		orf19.2958			Ortholog of C. albicans SC5314 : orf19.2958, C. dubliniensis CD36 : Cd36_02500, Candida tenuis NRRL Y-1498 : CANTEDRAFT_104345 and Debaryomyces hansenii CBS767 : DEHA2F01166g
CPAR2_504000	642.876	1.82758	0.2976	6.14107	8.19673e-10	2.22417e-09		orf19.5438		SLX8	Ortholog(s) have ubiquitin-protein ligase activity, role in protein sumoylation, protein ubiquitination, response to DNA damage stimulus, telomere maintenance and cytoplasm, nucleus, ubiquitin ligase complex localization
CPAR2_702510	3553.28	1.82551	0.22762	8.02002	1.05725e-15	4.21955e-15		orf19.6548	ISU1	ISU1	Ortholog(s) have 2 iron, 2 sulfur cluster binding, ferrous iron binding, transferase activity
CPAR2_106670	236.842	1.82179	0.157099	11.5965	4.2946e-31	3.87781e-30	NA	NA	NA		Has domain(s) with predicted amino acid transmembrane transporter activity, role in amino acid transmembrane transport, transmembrane transport and membrane localization
CPAR2_403550	1342.48	1.81671	0.13681	13.2791	3.06165e-40	4.07403e-39		orf19.1325	ECM38		Has domain(s) with predicted gamma-glutamyltransferase activity and role in glutathione metabolic process
CPAR2_302770	81.1687	1.81327	0.288834	6.27787	3.43233e-10	9.49975e-10	NA	NA	NA
CPAR2_800290	871.669	1.81267	0.17005	10.6597	1.57177e-26	1.15112e-25		orf19.7495			Has domain(s) with predicted FMN binding, catalytic activity, oxidoreductase activity and role in oxidation-reduction process
CPAR2_102380	314.064	1.81017	0.147216	12.2961	9.50893e-35	1.00902e-33	NA	NA	NA		Has domain(s) with predicted nucleic acid binding activity
CPAR2_601770	3304.94	1.81002	0.175308	10.3248	5.44169e-25	3.66668e-24		orf19.691	GPD2		Ortholog(s) have cell surface localization
CPAR2_405360	263.826	1.80892	0.18597	9.72692	2.31489e-22	1.36246e-21		orf19.5986	THI4	THI4	Ortholog(s) have ferrous iron binding activity, role in mitochondrial genome maintenance, thiamine biosynthetic process, thiazole biosynthetic process and cytosol, nucleus localization
CPAR2_108210	248.45	1.80851	0.212324	8.51771	1.62736e-17	7.35857e-17	NA	NA	NA		Has domain(s) with predicted substrate-specific transmembrane transporter activity, transmembrane transporter activity, transporter activity, role in transmembrane transport and integral to membrane, membrane localization
CPAR2_501640	2345.2	1.80742	0.227738	7.93639	2.08147e-15	8.22264e-15		orf19.4145	ZCF20	HAP1	Ortholog(s) have RNA polymerase II core promoter proximal region sequence-specific DNA binding, more
CPAR2_807610	253.932	1.8046	0.175457	10.2851	8.2214e-25	5.4888e-24		orf19.1654			Has domain(s) with predicted integral to membrane localization
CPAR2_400270	219.042	1.801	0.276345	6.51721	7.16288e-11	2.08053e-10		orf19.2723	HIT1	HIT1	Ortholog(s) have cytoplasm, nucleus localization
CPAR2_102370	416.699	1.79855	0.239463	7.51078	5.87769e-14	2.11633e-13		orf19.281			Ortholog of C. albicans SC5314 : orf19.281, C. dubliniensis CD36 : Cd36_82880, Candida tenuis NRRL Y-1498 : CANTEDRAFT_118463 and Pichia stipitis Pignal : PICST_32241
CPAR2_205820	3261.37	1.79366	0.276435	6.48855	8.66681e-11	2.50236e-10		orf19.732			Has domain(s) with predicted oxidoreductase activity
CPAR2_203940	82.0425	1.79315	0.44979	3.98663	6.70187e-05	0.000121748	NA	NA	NA		Ortholog of Pichia stipitis Pignal : PICST_68464 and Candida orthopsilosis Co 90-125 : CORT_0D04050
CPAR2_802750	1176.11	1.79226	0.197471	9.07603	1.1261e-19	5.7441e-19		orf19.2563		PRP24	Ortholog(s) have U6 snRNA binding activity, role in assembly of spliceosomal tri-snRNP, spliceosomal complex assembly and U6 snRNP localization
CPAR2_204110	1471.54	1.79163	0.161761	11.0758	1.64387e-28	1.32581e-27		orf19.6313.2	MVB12		Ortholog(s) have role in cellular response to alkalinity, cellular response to lithium ion, filamentous growth of a population of unicellular organisms in response to pH
CPAR2_808070	238.702	1.79077	0.164573	10.8813	1.4159e-27	1.09633e-26		orf19.6709			Has domain(s) with predicted catalytic activity
CPAR2_403600	3759.13	1.78699	0.134389	13.2971	2.40608e-40	3.20903e-39		orf19.1313	CDR3		Ortholog(s) have phospholipid transporter activity and role in drug export, phospholipid translocation
CPAR2_403900	9400.47	1.78635	0.191652	9.32081	1.1546e-20	6.24558e-20		orf19.5045	PTP2	PTP2	Ortholog(s) have protein tyrosine phosphatase activity
CPAR2_108490	2650.38	1.78576	0.190316	9.38315	6.40323e-21	3.51603e-20		orf19.3004		YDR262W	Ortholog(s) have fungal-type vacuole localization
CPAR2_303600	265.974	1.78371	0.195191	9.13827	6.34584e-20	3.27137e-19	NA	NA	NA
CPAR2_804030	1608.79	1.78099	0.113599	15.6779	2.14337e-55	4.88771e-54		orf19.3269	GSL2		Has domain(s) with predicted 1,3-beta-D-glucan synthase activity, role in (1->3)-beta-D-glucan biosynthetic process and 1,3-beta-D-glucan synthase complex localization
CPAR2_701660	595.974	1.78007	0.128277	13.8768	8.76115e-44	1.30967e-42	NA	NA	NA		Has domain(s) with predicted catalytic activity and role in metabolic process
CPAR2_400250	9513.83	1.77709	0.160611	11.0646	1.86358e-28	1.50093e-27		orf19.2724			Protein of unknown function; expression increased in fluconazole and voriconazole resistant strains
CPAR2_806580	6269.65	1.77096	0.230172	7.69405	1.42546e-14	5.30526e-14		orf19.1357	FCY21	FCY2	Ortholog(s) have cytidine transmembrane transporter activity, drug transmembrane transporter activity, nucleobase transmembrane transporter activity
CPAR2_108810	386.898	1.77059	0.190193	9.30941	1.28545e-20	6.93405e-20		orf19.3045			Putative oxidoreductase, acting on the aldehyde or oxo group of donors; predicted role in oxidation-reduction process; expression increased in fluconazole and voriconazole resistant strains
CPAR2_203130	778.389	1.77051	0.156887	11.2853	1.55188e-29	1.31548e-28		orf19.603	IMP4	IMP4	Ortholog(s) have rRNA primary transcript binding, single-stranded telomeric DNA binding, snoRNA binding activity and Mpp10 complex, small-subunit processome localization
CPAR2_107030	1293.81	1.76925	0.23657	7.47877	7.50214e-14	2.68626e-13	NA	NA	NA		Ortholog of Candida tenuis NRRL Y-1498 : CANTEDRAFT_95488, Lodderomyces elongisporus NRLL YB-4239 : LELG_01680, Debaryomyces hansenii CBS767 : DEHA2D16654g and Candida orthopsilosis Co 90-125 : CORT_0B08230
CPAR2_603360	354.638	1.76916	0.376751	4.69584	2.65512e-06	5.45373e-06		orf19.6323	HPA2	HPA3	Ortholog(s) have D-amino-acid N-acetyltransferase activity, role in D-amino acid metabolic process and cytosol, nucleus localization
CPAR2_210720	838.918	1.76889	0.126044	14.0339	9.67092e-45	1.49565e-43		orf19.5808		EFM2	Ortholog(s) have protein-lysine N-methyltransferase activity, role in negative regulation of G2/M transition of mitotic cell cycle, peptidyl-lysine methylation and cytosol, nucleus localization
CPAR2_602680	1370.94	1.76832	0.204373	8.65244	5.04104e-18	2.3564e-17		orf19.3448			Ortholog of C. albicans SC5314 : orf19.3448, C. dubliniensis CD36 : Cd36_61470, Lodderomyces elongisporus NRLL YB-4239 : LELG_04729 and Candida orthopsilosis Co 90-125 : CORT_0F03660
CPAR2_603150	1020.06	1.7636	0.245417	7.18613	6.66549e-13	2.24434e-12		orf19.86		HYR1	Ortholog(s) have glutathione peroxidase activity, phospholipid-hydroperoxide glutathione peroxidase activity and role in cellular response to hydrogen peroxide
CPAR2_213600	590.611	1.75907	0.203794	8.6316	6.04996e-18	2.80323e-17		orf19.2114			Ortholog(s) have cytosol, nucleus localization
CPAR2_202400	635.695	1.75694	0.203331	8.64079	5.58237e-18	2.59692e-17		orf19.475		IPI1	Ortholog(s) have chromatin binding activity and role in pre-replicative complex assembly, rRNA processing, regulation of DNA-dependent DNA replication initiation, ribosomal large subunit assembly
CPAR2_808290	2550.49	1.75528	0.166848	10.5202	6.97097e-26	4.93742e-25		orf19.6736		GEP3	Ortholog(s) have role in maturation of SSU-rRNA and mitochondrial inner membrane localization
CPAR2_703250	1497.11	1.75481	0.162486	10.7998	3.45034e-27	2.62614e-26	NA	NA	NA		Protein of unknown function; expression increased in fluconazole and voriconazole resistant strains
CPAR2_201810	595.366	1.75384	0.252454	6.94717	3.72696e-12	1.18948e-11		orf19.2344	ASR1		Ortholog of C. albicans SC5314 : orf19.2344/ASR1, C. dubliniensis CD36 : Cd36_10070, Candida tenuis NRRL Y-1498 : CANTEDRAFT_95453 and Debaryomyces hansenii CBS767 : DEHA2C03630g
CPAR2_807510	2994.89	1.75203	0.145096	12.075	1.43197e-33	1.4332e-32		orf19.1655.3		PMP3	Ortholog(s) have role in cation transport, regulation of membrane potential and plasma membrane localization
CPAR2_207590	7350.43	1.73701	0.140651	12.3498	4.88162e-35	5.30591e-34		orf19.4792			Has domain(s) with predicted role in termination of G-protein coupled receptor signaling pathway
CPAR2_700880	3074.05	1.73306	0.22664	7.64676	2.06106e-14	7.60955e-14		orf19.4766	ARG81	ARG81	Ortholog(s) have transcription cofactor activity
CPAR2_703730	303.899	1.73145	0.185216	9.34829	8.90733e-21	4.85437e-20		orf19.6684	PNC1	PNC1	Ortholog(s) have nicotinamidase activity, role in chromatin silencing at rDNA, chromatin silencing at telomere, replicative cell aging and cytosol, nucleus, peroxisome localization
CPAR2_407130	2508.54	1.73053	0.163217	10.6026	2.8969e-26	2.10305e-25		orf19.1362	SMM1	SMM1	Ortholog(s) have tRNA dihydrouridine synthase activity, role in tRNA modification and cytoplasm, nucleus localization
CPAR2_602135	142.552	1.73036	0.216443	7.99453	1.30064e-15	5.18029e-15		orf19.685.1			Ortholog of C. albicans SC5314 : orf19.685.1, Candida tenuis NRRL Y-1498 : cten_CGOB_00042, Debaryomyces hansenii CBS767 : DEHA2F11858g and Pichia stipitis Pignal : PICST_60705
CPAR2_806710	150.125	1.7303	0.20876	8.28846	1.14721e-16	4.90157e-16	NA	NA	NA		Has domain(s) with predicted metal ion transmembrane transporter activity, zinc ion transmembrane transporter activity and role in metal ion transport, transmembrane transport, zinc ion transmembrane transport
CPAR2_808030	1176.54	1.73005	0.232856	7.42971	1.08834e-13	3.84957e-13		orf19.6175		FCF2	Ortholog(s) have role in endonucleolytic cleavage in 5'-ETS of tricistronic rRNA transcript (SSU-rRNA, 5.8S rRNA and LSU-rRNA), more
CPAR2_804220	23.6857	1.72952	0.388899	4.44721	8.69943e-06	1.70499e-05	NA	NA	NA		Has domain(s) with predicted transporter activity, role in oligopeptide transport, transport and membrane localization
CPAR2_406440	417.334	1.72849	0.230699	7.4924	6.76261e-14	2.43044e-13	HDX1	orf19.2282			Has domain(s) with predicted catalytic activity, catechol 1,2-dioxygenase activity, ferric iron binding, iron ion binding and oxidoreductase activity, more
CPAR2_300930	2819.67	1.72697	0.192754	8.95943	3.26359e-19	1.6276e-18		orf19.6460	PEX1	PEX1	Ortholog(s) have ATPase activity, protein heterodimerization activity, role in protein import into peroxisome matrix, receptor recycling and cytosol, peroxisomal membrane localization
CPAR2_213930	463.2	1.72649	0.173104	9.97377	1.98556e-23	1.23355e-22	NA	NA	NA		Ortholog of Lodderomyces elongisporus NRLL YB-4239 : LELG_01149, Candida orthopsilosis Co 90-125 : CORT_0A13250 and Spathaspora passalidarum NRRL Y-27907 : SPAPADRAFT_151797
CPAR2_106010	1213.31	1.72573	0.156461	11.0298	2.74556e-28	2.18705e-27		orf19.2987		MDM31	Ortholog(s) have role in cellular ion homeostasis, mitochondrion inheritance, regulation of cardiolipin metabolic process and mitochondrial inner membrane, nucleus localization
CPAR2_209700	242.845	1.7256	0.166197	10.3829	2.96648e-25	2.02466e-24	NA	NA	NA		Has domain(s) with predicted role in transmembrane transport and integral to membrane localization
CPAR2_702650	367.075	1.72118	0.286666	6.00413	1.92357e-09	5.07051e-09	NA	NA	NA
CPAR2_601390	759.992	1.72076	0.19627	8.76729	1.83023e-18	8.7595e-18		orf19.3471			Has domain(s) with predicted role in anaphase-promoting complex-dependent proteasomal ubiquitin-dependent protein catabolic process, regulation of mitotic metaphase/anaphase transition and anaphase-promoting complex localization
CPAR2_207250	105.249	1.71718	0.224634	7.64435	2.09997e-14	7.74831e-14	NA	NA	NA		Has domain(s) with predicted role in transmembrane transport and integral to membrane localization
CPAR2_401540	1967.06	1.71385	0.136103	12.5923	2.32753e-36	2.70692e-35		orf19.2686		CPS1	Ortholog(s) have carboxypeptidase activity, role in nitrogen compound metabolic process, proteolysis involved in cellular protein catabolic process and fungal-type vacuole lumen localization
CPAR2_600450	198.94	1.71295	0.190679	8.98341	2.62509e-19	1.31367e-18	HGT10	orf19.5753	HGT10	STL1	Ortholog(s) have solute:hydrogen symporter activity, role in glycerol transport, transmembrane transport and plasma membrane localization
CPAR2_702480	580.305	1.70774	0.174023	9.81328	9.87039e-23	5.90497e-22		orf19.5573			Ortholog of C. albicans SC5314 : orf19.5573, C. dubliniensis CD36 : Cd36_63090, Candida tenuis NRRL Y-1498 : CANTEDRAFT_106598 and Pichia stipitis Pignal : PICST_52502
CPAR2_106800	1676.04	1.70756	0.117862	14.4878	1.44778e-47	2.48344e-46		orf19.4540	UBC8	UBC8	Ortholog(s) have ubiquitin-protein ligase activity
CPAR2_406430	484.396	1.70606	0.167726	10.1717	2.65122e-24	1.72448e-23		orf19.2284			Has domain(s) with predicted FMN binding, oxidoreductase activity, riboflavin reductase (NADPH) activity and role in oxidation-reduction process
CPAR2_201120	387.343	1.70522	0.131409	12.9764	1.66563e-38	2.08293e-37		orf19.6605		YOR292C	Ortholog(s) have fungal-type vacuole, mitochondrion localization
CPAR2_207600	125.836	1.70255	0.247436	6.88077	5.95315e-12	1.87223e-11		orf19.4791			Ortholog of C. albicans SC5314 : orf19.4791, C. dubliniensis CD36 : Cd36_08780, Candida tenuis NRRL Y-1498 : CANTEDRAFT_96030 and Debaryomyces hansenii CBS767 : DEHA2F10758g
CPAR2_701980	145.964	1.69875	0.23584	7.20297	5.8915e-13	1.99296e-12		orf19.3487			Ortholog of C. albicans SC5314 : orf19.3487, C. dubliniensis CD36 : Cd36_33330, Debaryomyces hansenii CBS767 : DEHA2C15840g and Pichia stipitis Pignal : PICST_31066
CPAR2_401820	651.832	1.6973	0.118935	14.2709	3.32486e-46	5.49263e-45		orf19.3791	FGR10		Ortholog(s) have role in cellular response to biotic stimulus, cellular response to starvation and filamentous growth of a population of unicellular organisms in response to biotic stimulus, more
CPAR2_200840	5435.62	1.69636	0.182666	9.28667	1.59193e-20	8.52398e-20		orf19.6602		COQ9	Ortholog(s) have role in aerobic respiration, ubiquinone biosynthetic process and mitochondrial inner membrane localization
CPAR2_501350	844.925	1.69268	0.207738	8.14816	3.69493e-16	1.52167e-15		orf19.3130		GPN3	Ortholog(s) have role in RNA polymerase II complex localization to nucleus, RNA polymerase III complex localization to nucleus and cytosol, nucleus localization
CPAR2_704270	399.551	1.69195	0.212792	7.95116	1.84768e-15	7.30406e-15		orf19.5157			Ortholog of C. albicans SC5314 : orf19.5157, C. dubliniensis CD36 : Cd36_72700, Candida tenuis NRRL Y-1498 : CANTEDRAFT_120092 and Debaryomyces hansenii CBS767 : DEHA2C17424g
CPAR2_104140	729.53	1.68912	0.150334	11.2358	2.72078e-29	2.28302e-28		orf19.810		HFM1	Ortholog(s) have DNA helicase activity, role in DNA unwinding involved in replication, reciprocal meiotic recombination, synapsis and nucleus localization
CPAR2_403040	590.908	1.68467	0.240048	7.01803	2.25019e-12	7.33457e-12		orf19.3774	PPG1	PPG1	Ortholog(s) have role in glycogen metabolic process and cytoplasm, nucleus localization
CPAR2_109920	323.971	1.68408	0.164134	10.2604	1.06217e-24	7.04279e-24		orf19.3981	MAL31	MAL31	Has domain(s) with predicted substrate-specific transmembrane transporter activity, transmembrane transporter activity, transporter activity, role in transmembrane transport and integral to membrane, membrane localization
CPAR2_210100	353.891	1.68216	0.308737	5.44854	5.07854e-08	1.19513e-07		orf19.4802	FTH1	FTH1	Ortholog(s) have role in endocytosis, high-affinity iron ion transport and fungal-type vacuole membrane localization
CPAR2_502600	227.22	1.67183	0.175307	9.53657	1.47631e-21	8.3428e-21	NA	NA	NA
CPAR2_108690	2246.59	1.6717	0.124688	13.4071	5.49434e-41	7.46486e-40		orf19.3029		EHD3	Ortholog(s) have 3-hydroxyisobutyryl-CoA hydrolase activity and mitochondrion localization
CPAR2_402520	319.489	1.66814	0.256128	6.51291	7.37095e-11	2.13883e-10		orf19.4185		YCH1	Ortholog(s) have phosphoprotein phosphatase activity, thiosulfate sulfurtransferase activity, role in DNA-dependent DNA replication, protein dephosphorylation, regulation of DNA-dependent DNA replication and cytosol, nucleus localization
CPAR2_600090	731.919	1.6681	0.159888	10.433	1.75298e-25	1.21787e-24		orf19.5770	OPT8	YGL114W	Has domain(s) with predicted role in transmembrane transport
CPAR2_303410	1704.61	1.66775	0.106911	15.5994	7.34595e-55	1.61195e-53		orf19.3176	RIM21	RIM21	Ortholog(s) have role in ascospore formation, cellular response to alkalinity, cellular response to lithium ion and cellular response to neutral pH, more
CPAR2_402300	667.161	1.6647	0.184578	9.01896	1.8989e-19	9.56026e-19		orf19.371			Ortholog of C. albicans SC5314 : orf19.371, C. dubliniensis CD36 : Cd36_40110, Candida tenuis NRRL Y-1498 : CANTEDRAFT_94507 and Debaryomyces hansenii CBS767 : DEHA2F05588g
CPAR2_404000	615.106	1.66371	0.153884	10.8115	3.03803e-27	2.32144e-26		orf19.154		UTP30	Ortholog(s) have role in ribosomal small subunit biogenesis and 90S preribosome, nucleolus localization
CPAR2_301330	246.514	1.66369	0.176895	9.40495	5.2054e-21	2.86642e-20	NA	NA	NA
CPAR2_208690	789.855	1.66238	0.161539	10.2909	7.74447e-25	5.17633e-24		orf19.2790	SWD2	SWD2	Ortholog(s) have histone methyltransferase activity (H3-K4 specific) activity
CPAR2_403880	72.85	1.65908	0.318292	5.21243	1.86387e-07	4.20418e-07	NA	NA	NA		Ortholog of Candida orthopsilosis Co 90-125 : CORT_0E03900
CPAR2_204970	4402.44	1.65669	0.244666	6.77124	1.2768e-11	3.92422e-11		orf19.3869			Ortholog of C. albicans SC5314 : orf19.3869, C. dubliniensis CD36 : Cd36_31660, Candida tenuis NRRL Y-1498 : CANTEDRAFT_104266 and Debaryomyces hansenii CBS767 : DEHA2F13354g
CPAR2_804750	85.8968	1.65652	0.381029	4.3475	1.37698e-05	2.65049e-05	NA	NA	NA		Has domain(s) with predicted oxidoreductase activity, zinc ion binding activity and role in oxidation-reduction process
CPAR2_407450	5624.69	1.65149	0.184436	8.95427	3.41976e-19	1.70256e-18		orf19.1777		UBP15	Ortholog(s) have ubiquitin-specific protease activity, role in endocytosis, protein deubiquitination and cell division site, cytosol, nucleus, peroxisome, transport vesicle localization
CPAR2_808510	1028.03	1.65125	0.118141	13.977	2.15311e-44	3.27757e-43		orf19.6830			Has domain(s) with predicted catalytic activity and role in metabolic process
CPAR2_213680	478.824	1.64914	0.138776	11.8835	1.44161e-32	1.38561e-31		orf19.1913			Ortholog of C. albicans SC5314 : orf19.1913, C. dubliniensis CD36 : Cd36_15080, Candida tenuis NRRL Y-1498 : cten_CGOB_00079 and Debaryomyces hansenii CBS767 : DEHA2D02046g
CPAR2_101220	2235	1.64572	0.230643	7.13535	9.65397e-13	3.21339e-12		orf19.4273		SLS1	Mitochondrial membrane protein; coordinates expression of mitochondrially-encoded genes
CPAR2_105380	293.29	1.64374	0.253387	6.48705	8.75352e-11	2.52489e-10		orf19.6837	FMA1		Has domain(s) with predicted oxidoreductase activity and role in metabolic process
CPAR2_405800	1125.8	1.64107	0.18352	8.94222	3.8144e-19	1.89255e-18		orf19.7389	REV3	REV3	Ortholog(s) have DNA-directed DNA polymerase activity, role in error-free translesion synthesis, error-prone translesion synthesis and cytosol, mitochondrion, nuclear chromatin, nucleus, zeta DNA polymerase complex localization
CPAR2_208760	302.933	1.6396	0.209609	7.82222	5.19006e-15	1.98816e-14	NA	NA	NA		Has domain(s) with predicted amino acid transmembrane transporter activity, role in amino acid transmembrane transport and membrane localization
CPAR2_501920	733.34	1.63835	0.1707	9.59781	8.16619e-22	4.65097e-21		orf19.1942	SGE1		Has domain(s) with predicted transporter activity, role in transmembrane transport and integral to membrane, membrane localization
CPAR2_103840	963.206	1.63787	0.114221	14.3395	1.23954e-46	2.0594e-45		orf19.4504			Has domain(s) with predicted oxidoreductase activity, zinc ion binding activity and role in oxidation-reduction process
CPAR2_211400	2470.99	1.63282	0.10874	15.0159	5.78111e-51	1.13503e-49		orf19.854	UGA11		Ortholog(s) have 4-aminobutyrate transaminase activity, pyridoxal phosphate binding activity, role in gamma-aminobutyric acid catabolic process, glutamate metabolic process and cytosol localization
CPAR2_700900	1191.85	1.62861	0.130945	12.4374	1.63821e-35	1.84616e-34		orf19.4778	LYS142		Has domain(s) with predicted sequence-specific DNA binding RNA polymerase II transcription factor activity, zinc ion binding activity, role in regulation of transcription, DNA-dependent and nucleus localization
CPAR2_212640	390.814	1.62798	0.199149	8.17471	2.9659e-16	1.23367e-15	NA	NA	NA		Ortholog of Candida orthopsilosis Co 90-125 : CORT_0A11960
CPAR2_302240	728.995	1.62742	0.135622	11.9997	3.568e-33	3.50471e-32		orf19.3813			Ortholog of C. albicans SC5314 : orf19.3813, C. dubliniensis CD36 : Cd36_44340, Candida tenuis NRRL Y-1498 : CANTEDRAFT_105331 and Debaryomyces hansenii CBS767 : DEHA2E03454g
CPAR2_503800	2426.07	1.62545	0.190197	8.54612	1.273e-17	5.78321e-17		orf19.1709			Has domain(s) with predicted sterol binding activity
CPAR2_208070	958.712	1.6253	0.189398	8.58142	9.37069e-18	4.29398e-17		orf19.4449		CCS1	Ortholog(s) have superoxide dismutase copper chaperone activity, role in cellular copper ion homeostasis, cellular response to metal ion, intracellular copper ion transport and cytosol, mitochondrial inner membrane, nucleus localization
CPAR2_801480	1859.13	1.62499	0.197393	8.23228	1.83682e-16	7.75118e-16		orf19.5720			Has domain(s) with predicted role in transmembrane transport and integral to membrane localization
CPAR2_214070	358.337	1.62472	0.240438	6.75734	1.4055e-11	4.30384e-11		orf19.1448.1		DYN2	Ortholog(s) have role in actin filament-based process, cytoplasmic microtubule organization, nuclear pore complex assembly and cytosol, nuclear pore, nucleus, peroxisome localization
CPAR2_804430	203.377	1.62423	0.182391	8.90517	5.33034e-19	2.62011e-18	NA	NA	NA		Has domain(s) with predicted transporter activity, role in oligopeptide transport, transport and membrane localization
CPAR2_703350	2027.11	1.6241	0.156961	10.3471	4.31129e-25	2.92193e-24		orf19.5506	PLC1	PLC1	Ortholog(s) have phosphatidylinositol phospholipase C activity
CPAR2_600960	1885.74	1.61879	0.110911	14.5954	3.00612e-48	5.29715e-47	NA	NA	NA		Has domain(s) with predicted hydrolase activity, metallocarboxypeptidase activity, metallopeptidase activity and role in metabolic process, proteolysis
CPAR2_703950	475.293	1.61604	0.147396	10.9639	5.69769e-28	4.47731e-27		orf19.769	IFE1	BDH2	Ortholog(s) have cytoplasm, nucleus localization
CPAR2_805890	3282.77	1.61438	0.207595	7.77658	7.45113e-15	2.82269e-14		orf19.4066			Has domain(s) with predicted glycerol-3-phosphate O-acyltransferase activity, transferase activity, transferring acyl groups activity, role in metabolic process, phospholipid biosynthetic process and membrane localization
CPAR2_603370	1273.03	1.61008	0.110085	14.6258	1.92418e-48	3.42174e-47	VID27	orf19.6324	VID27	VID27	Ortholog(s) have role in cellular response to biotic stimulus, cellular response to drug and cellular response to starvation, more
CPAR2_403540	2319.71	1.60763	0.162653	9.88381	4.89339e-23	2.95791e-22		orf19.1324	RAD2	RAD2	Ortholog(s) have single-stranded DNA specific endodeoxyribonuclease activity
CPAR2_700850	890.603	1.60453	0.424367	3.781	0.000156199	0.000272762		orf19.4873			Ortholog of C. albicans SC5314 : orf19.4873, C. dubliniensis CD36 : Cd36_09460, Candida tenuis NRRL Y-1498 : CANTEDRAFT_114857 and Debaryomyces hansenii CBS767 : DEHA2A03432g
CPAR2_805340	95.4727	1.6043	0.270646	5.92767	3.0727e-09	7.9589e-09	NA	NA	NA		Has domain(s) with predicted aspartic-type endopeptidase activity and role in proteolysis
CPAR2_201490	663.929	1.60419	0.134807	11.8999	1.1844e-32	1.14217e-31	NA	NA	NA		Has domain(s) with predicted C-8 sterol isomerase activity, role in ergosterol biosynthetic process and endoplasmic reticulum localization
CPAR2_801260	488.839	1.60288	0.350874	4.56826	4.91798e-06	9.8682e-06		orf19.3734	GEF2		Ortholog(s) have plasma membrane localization
CPAR2_102890	4649.61	1.60166	0.291392	5.49658	3.87223e-08	9.20189e-08		orf19.227	COX7	COX7	Ortholog(s) have cytochrome-c oxidase activity, role in mitochondrial electron transport, cytochrome c to oxygen and mitochondrial respiratory chain complex IV, plasma membrane localization
CPAR2_404090	620.631	1.59935	0.111724	14.3152	1.75834e-46	2.91303e-45		orf19.345		UGA2	Putative succinate-semialdehyde dehydrogenase [NAD(P)+]; expression increased in fluconazole and voriconazole resistant strains
CPAR2_807970	212.851	1.59775	0.159142	10.0398	1.01885e-23	6.39804e-23		orf19.6744		YMR262W	Ortholog(s) have role in regulation of mitotic metaphase/anaphase transition and cytosol, nucleus localization
CPAR2_302640	129.194	1.59748	0.187816	8.50559	1.80677e-17	8.14449e-17	NA	NA	NA		Has domain(s) with predicted aspartic-type endopeptidase activity and role in proteolysis
CPAR2_406210	112.468	1.59611	0.293748	5.4336	5.52272e-08	1.29442e-07		orf19.1862		RTC3	Ortholog(s) have role in RNA metabolic process and cytoplasm, nucleus localization
CPAR2_402030	590.614	1.59605	0.153052	10.4281	1.84533e-25	1.27745e-24	NA	NA	NA		Ortholog of Candida orthopsilosis Co 90-125 : CORT_0E02080
CPAR2_209790	1755.25	1.5959	0.218106	7.31708	2.53417e-13	8.782e-13		orf19.4119	SPO72	ATG2	Ortholog(s) have role in CVT pathway, autophagic vacuole assembly, mitochondrion degradation, peroxisome degradation, piecemeal microautophagy of nucleus and extrinsic to membrane, pre-autophagosomal structure localization
CPAR2_602000	590.128	1.5959	0.163248	9.77589	1.42894e-22	8.47025e-22		orf19.5514			Ortholog(s) have Golgi apparatus, endoplasmic reticulum, fungal-type vacuole membrane localization
CPAR2_801310	620.956	1.59452	0.123439	12.9174	3.58923e-38	4.44071e-37		orf19.3742			Ortholog of C. albicans SC5314 : orf19.3742, C. dubliniensis CD36 : Cd36_27240, Candida tenuis NRRL Y-1498 : CANTEDRAFT_113199 and Debaryomyces hansenii CBS767 : DEHA2E23804g
CPAR2_211430	1035.5	1.59213	0.142529	11.1705	5.6831e-29	4.70089e-28		orf19.867		AIM14	Ortholog(s) have superoxide-generating NADPH oxidase activity, role in apoptotic process, regulation of actin cytoskeleton organization and perinuclear endoplasmic reticulum, ribosome localization
CPAR2_201410	540.175	1.58972	0.228874	6.94585	3.76191e-12	1.19997e-11		orf19.6349	RVS162		Protein of unknown function; expression increased in fluconazole and voriconazole resistant strains
CPAR2_601610	15.3042	1.58715	0.429823	3.69257	0.000222001	0.000380582		orf19.5532			Ortholog of C. albicans SC5314 : orf19.5532, C. dubliniensis CD36 : Cd36_62900, Candida tenuis NRRL Y-1498 : CANTEDRAFT_113264 and Pichia stipitis Pignal : PICST_31408
CPAR2_806490	38399.2	1.58701	0.122607	12.9439	2.54442e-38	3.15476e-37		orf19.220	PIR1	PIR1	Ortholog(s) have structural constituent of cell wall activity and role in cellular response to temperature stimulus, fungal-type cell wall organization, intracellular protein transport
CPAR2_401090	834.732	1.58429	0.113271	13.9867	1.87934e-44	2.86833e-43		orf19.4699		TGL3	Ortholog(s) have lysophosphatidylethanolamine acyltransferase activity, triglyceride lipase activity, role in cell budding, triglyceride catabolic process and lipid particle localization
CPAR2_303880	533.835	1.58427	0.125209	12.653	1.07634e-36	1.26698e-35		orf19.1955		SHR5	Ortholog(s) have palmitoyltransferase activity, role in protein palmitoylation, protein targeting to membrane and endoplasmic reticulum palmitoyltransferase complex, extrinsic to endoplasmic reticulum membrane localization
CPAR2_704120	1178.73	1.58407	0.196769	8.05044	8.24997e-16	3.31538e-15		orf19.5131		GID7	Ortholog(s) have role in negative regulation of gluconeogenesis, proteasomal ubiquitin-dependent protein catabolic process and GID complex, cytosol, mitotic spindle pole body, nucleus localization
CPAR2_105620	1178.9	1.58344	0.110266	14.3602	9.19177e-47	1.54035e-45		orf19.758		MRL1	Ortholog(s) have signal sequence binding activity, role in vacuolar transport and Golgi apparatus, late endosome localization
CPAR2_100350	86.5239	1.5816	0.234684	6.73927	1.59188e-11	4.84648e-11		orf19.4239			Ortholog of C. albicans SC5314 : orf19.4239, C. dubliniensis CD36 : Cd36_52120, Lodderomyces elongisporus NRLL YB-4239 : LELG_04105 and Candida orthopsilosis Co 90-125 : CORT_0F00450
CPAR2_406040	1669.81	1.58145	0.1583	9.99022	1.68214e-23	1.04953e-22	OYE32	orf19.3131	OYE32		Protein of unknown function; expression increased in fluconazole and voriconazole resistant strains; ortholog(s) have role in cell redox homeostasis
CPAR2_101630	759.057	1.57764	0.149164	10.5765	3.82811e-26	2.75842e-25	NA	NA	NA		Has domain(s) with predicted hydrolase activity, hydrolyzing N-glycosyl compounds activity and role in DNA repair
CPAR2_212660	179.118	1.57655	0.237832	6.62881	3.38396e-11	1.00756e-10	NA	NA	NA
CPAR2_201940	1190.17	1.57222	0.165642	9.49166	2.27384e-21	1.27629e-20		orf19.728	TSC11	TSC11	Ortholog(s) have role in ascospore formation, cellular response to biotic stimulus and establishment or maintenance of actin cytoskeleton polarity, more
CPAR2_208900	144.491	1.57142	0.298358	5.26689	1.38756e-07	3.15182e-07		orf19.6224			Has domain(s) with predicted role in response to stress and integral to membrane localization
CPAR2_203430	1036.74	1.57111	0.127186	12.3528	4.70205e-35	5.1203e-34	NA	NA	NA	PKP2	Ortholog(s) have pyruvate dehydrogenase (acetyl-transferring) kinase activity, role in carbon utilization, negative regulation of catalytic activity, peptidyl-serine phosphorylation and mitochondrion localization
CPAR2_109180	1874.84	1.57007	0.187229	8.38581	5.03772e-17	2.19928e-16		orf19.3327	TRM2	TRM2	Ortholog(s) have double-stranded DNA specific 5'-3' exodeoxyribonuclease activity, single-stranded DNA specific endodeoxyribonuclease activity, tRNA (m5U54) methyltransferase activity
CPAR2_213690	1240.74	1.56976	0.239964	6.54163	6.08514e-11	1.77547e-10	FAV3	orf19.1914	FAV3		Has domain(s) with predicted catalytic activity
CPAR2_301640	2158.1	1.56891	0.19515	8.0395	9.02065e-16	3.61261e-15		orf19.4779		VBA5	Ortholog(s) have role in arginine transport and endoplasmic reticulum, plasma membrane localization
CPAR2_500700	573.396	1.5677	0.148246	10.575	3.89357e-26	2.79924e-25	NA	NA	NA
CPAR2_210630	1781.54	1.5676	0.254241	6.1658	7.01266e-10	1.9118e-09		orf19.5818	SUR2	SUR2	Ortholog(s) have sphingosine hydroxylase activity, role in mannosyl-inositol phosphorylceramide metabolic process, sphingolipid biosynthetic process and endoplasmic reticulum membrane localization
CPAR2_101880	4360.23	1.56704	0.259125	6.04744	1.47167e-09	3.92019e-09	NCE103	orf19.1721	NCE103	NCE103	Ortholog(s) have carbonate dehydratase activity and role in cellular response to carbon dioxide, cellular response to oxidative stress, phenotypic switching, regulation of phenotypic switching
CPAR2_405280	5496.18	1.56581	0.169255	9.25119	2.22003e-20	1.17787e-19	NA	NA	NA		Has domain(s) with predicted ATP binding, ATPase activity, ATPase activity, coupled to transmembrane movement of substances, nucleoside-triphosphatase activity, nucleotide binding activity and role in transport
CPAR2_302820	18.1038	1.56401	0.423321	3.69462	0.000220218	0.000377637	NA	NA	NA		Ortholog of Candida orthopsilosis Co 90-125 : CORT_0E04970
CPAR2_300950	302.127	1.56017	0.222186	7.0219	2.18866e-12	7.146e-12		orf19.2907.1		PCC1	Ortholog(s) have chromatin DNA binding activity, role in positive regulation of transcription from RNA polymerase II promoter by pheromones, threonylcarbamoyladenosine metabolic process and EKC/KEOPS complex, nuclear chromatin localization
CPAR2_303590	205.048	1.55903	0.208102	7.49165	6.80112e-14	2.44277e-13		orf19.3200	MTLA2		Ortholog(s) have role in conjugation with cellular fusion, positive regulation of mating-type specific transcription, DNA-dependent
CPAR2_108380	2359.15	1.55805	0.188436	8.26834	1.35841e-16	5.78695e-16		orf19.2972	PDE2	PDE2	Ortholog(s) have 3',5'-cyclic-AMP phosphodiesterase activity
CPAR2_108910	1867.74	1.55508	0.113934	13.6489	2.04904e-42	2.91325e-41		orf19.3065	DAO1		Has domain(s) with predicted oxidoreductase activity, oxidoreductase activity, acting on the CH-NH2 group of donors, oxygen as acceptor activity and role in oxidation-reduction process
CPAR2_407080	727.686	1.55406	0.223882	6.94143	3.88151e-12	1.23609e-11		orf19.4090			Has domain(s) with predicted role in transmembrane transport and integral to membrane localization
CPAR2_107050	610.615	1.55278	0.135117	11.4922	1.44458e-30	1.28444e-29		orf19.1057			Ortholog of C. albicans SC5314 : orf19.1057, C. dubliniensis CD36 : Cd36_03980, Candida tenuis NRRL Y-1498 : CANTEDRAFT_113999 and Debaryomyces hansenii CBS767 : DEHA2D12518g
CPAR2_407860	750.728	1.55248	0.133459	11.6327	2.81165e-31	2.55864e-30		orf19.5364		ECM2	Ortholog(s) have role in mRNA splicing, via spliceosome and spliceosomal complex localization
CPAR2_109910	773.428	1.55224	0.257312	6.03253	1.61415e-09	4.28794e-09		orf19.6020		ATG3	Ortholog(s) have Atg8 ligase activity and role in C-terminal protein lipidation, CVT pathway, autophagic vacuole assembly, cellular response to nitrogen starvation, mitochondrion degradation, piecemeal microautophagy of nucleus
CPAR2_102000	7493.55	1.55123	0.244175	6.35293	2.11253e-10	5.94598e-10		orf19.255	ZCF1		Ortholog(s) have role in growth of symbiont in host
CPAR2_212260	112.73	1.55087	0.300704	5.15748	2.50294e-07	5.57648e-07		orf19.5831			Ortholog of C. albicans SC5314 : orf19.5831, C. dubliniensis CD36 : Cd36_17620, Candida orthopsilosis Co 90-125 : CORT_0A11590 and Candida tropicalis MYA-3404 : CTRG_01348
CPAR2_402270	694.682	1.54947	0.127402	12.1621	4.94971e-34	5.09426e-33		orf19.376			Ortholog of C. albicans SC5314 : orf19.376, C. dubliniensis CD36 : Cd36_40140, Candida tenuis NRRL Y-1498 : CANTEDRAFT_136236 and Debaryomyces hansenii CBS767 : DEHA2F09064g
CPAR2_301990	2263.09	1.54855	0.238047	6.50525	7.75634e-11	2.24841e-10		orf19.3841		ATG1	Ortholog(s) have protein serine/threonine kinase activity
CPAR2_806160	125.818	1.54685	0.228561	6.76778	1.30769e-11	4.01278e-11		orf19.5874			Ortholog of C. albicans SC5314 : orf19.5874, C. dubliniensis CD36 : Cd36_84250, Candida tenuis NRRL Y-1498 : CANTEDRAFT_137075 and Debaryomyces hansenii CBS767 : DEHA2F11462g
CPAR2_808470	1837.13	1.5452	0.188283	8.20677	2.2721e-16	9.55335e-16		orf19.7452		SLD3	Ortholog(s) have chromatin binding activity and role in DNA replication initiation, DNA unwinding involved in replication, double-strand break repair via break-induced replication
CPAR2_501510	725.716	1.54137	0.14545	10.5972	3.07e-26	2.2226e-25		orf19.4407			Ortholog of C. albicans SC5314 : orf19.4407, C. dubliniensis CD36 : Cd36_45530, Candida tenuis NRRL Y-1498 : CANTEDRAFT_103843 and Debaryomyces hansenii CBS767 : DEHA2C17138g
CPAR2_104360	457.361	1.54082	0.17206	8.95512	3.3938e-19	1.69108e-18		orf19.2231			Ortholog of C. albicans SC5314 : orf19.2231, C. dubliniensis CD36 : Cd36_21100, Candida tenuis NRRL Y-1498 : CANTEDRAFT_113433 and Debaryomyces hansenii CBS767 : DEHA2F01540g
CPAR2_805360	276.243	1.54078	0.173909	8.85973	8.02118e-19	3.9163e-18		orf19.7073		YCL002C	Ortholog of S. cerevisiae : YCL002C, C. albicans SC5314 : orf19.7073, C. glabrata CBS138 : CAGL0B04719g, C. dubliniensis CD36 : Cd36_70180 and Candida tenuis NRRL Y-1498 : cten_CGOB_00114
CPAR2_106930	883.016	1.54068	0.174154	8.84669	9.01518e-19	4.39056e-18	NA	NA	NA		Ortholog of Candida orthopsilosis Co 90-125 : CORT_0B08140
CPAR2_601160	36.8004	1.54029	0.330825	4.65589	3.22577e-06	6.58863e-06	NA	NA	NA		Has domain(s) with predicted metal ion binding activity
CPAR2_304110	4341.01	1.5396	0.239645	6.42449	1.32314e-10	3.76975e-10		orf19.951			Ortholog of C. albicans SC5314 : orf19.951, C. dubliniensis CD36 : Cd36_50410, Lodderomyces elongisporus NRLL YB-4239 : LELG_03703 and Candida orthopsilosis Co 90-125 : CORT_0E06300
CPAR2_806210	656.661	1.53934	0.161537	9.52935	1.58267e-21	8.92652e-21		orf19.2175		AIF1	Ortholog(s) have role in positive regulation of apoptotic process, response to singlet oxygen and mitochondrion, nucleus localization
CPAR2_403800	608.828	1.5374	0.224774	6.83975	7.93322e-12	2.4709e-11		orf19.5039		RRP42	Ortholog(s) have role in exonucleolytic trimming to generate mature 3'-end of 5.8S rRNA from tricistronic rRNA transcript (SSU-rRNA, 5.8S rRNA, LSU-rRNA), nuclear polyadenylation-dependent tRNA catabolic process, rRNA catabolic process
CPAR2_109470	236.548	1.53342	0.159046	9.64135	5.34798e-22	3.06994e-21	NA	NA	NA		Has domain(s) with predicted oxidoreductase activity and role in metabolic process
CPAR2_801490	836.829	1.53255	0.112218	13.6569	1.83569e-42	2.61631e-41	NA	NA	NA		Has domain(s) with predicted role in transmembrane transport and integral to membrane localization
CPAR2_211710	1468.09	1.52848	0.197753	7.72923	1.08196e-14	4.05909e-14		orf19.910		PRP3	Ortholog(s) have role in mRNA cis splicing, via spliceosome and U4/U6 x U5 tri-snRNP complex, mitotic spindle pole body localization
CPAR2_204630	6321.92	1.52811	0.197064	7.75439	8.87669e-15	3.35182e-14		orf19.5843	SRR1		Ortholog(s) have role in filamentous growth of a population of unicellular organisms in response to biotic stimulus and filamentous growth of a population of unicellular organisms in response to neutral pH, more
CPAR2_303170	495.599	1.52485	0.239546	6.36559	1.94538e-10	5.49145e-10		orf19.4323		YPT35	Ortholog(s) have phosphatidylinositol-3-phosphate binding activity and endosome localization
CPAR2_213200	1251.65	1.52479	0.127928	11.9191	9.4132e-33	9.09265e-32		orf19.2069	SMF3	SMF3	Ortholog(s) have role in cellular iron ion homeostasis, iron ion transport and fungal-type vacuole membrane, plasma membrane localization
CPAR2_207490	1360.25	1.52461	0.13813	11.0375	2.51963e-28	2.01259e-27		orf19.5251	ZCF30		Ortholog(s) have role in filamentous growth of a population of unicellular organisms in response to biotic stimulus and growth of unicellular organism as a thread of attached cells, more
CPAR2_103350	695.276	1.52345	0.26452	5.75932	8.44557e-09	2.11959e-08		orf19.335			Ortholog of C. albicans SC5314 : orf19.335, C. dubliniensis CD36 : Cd36_83340, Candida tenuis NRRL Y-1498 : CANTEDRAFT_95730 and Pichia stipitis Pignal : PICST_34969
CPAR2_105010	1457.68	1.52019	0.168112	9.04272	1.52828e-19	7.7345e-19		orf19.1902	NOC4	NOC4	Ortholog(s) have role in cellular response to drug, endonucleolytic cleavage in 5'-ETS of tricistronic rRNA transcript (SSU-rRNA, 5.8S rRNA and LSU-rRNA), more
CPAR2_201960	231.835	1.51907	0.178851	8.49352	2.00475e-17	8.98122e-17		orf19.31			Ortholog of C. albicans SC5314 : orf19.31, C. dubliniensis CD36 : Cd36_20900, Candida tropicalis MYA-3404 : CTRG_04756 and Candida albicans WO-1 : CAWG_04394
CPAR2_700290	198.456	1.51732	0.290773	5.21823	1.80643e-07	4.07938e-07		orf19.7209			Has domain(s) with predicted Rho GDP-dissociation inhibitor activity and cytoplasm localization
CPAR2_302760	298.781	1.51403	0.184138	8.2223	1.99641e-16	8.41242e-16	NA	NA	NA		Ortholog of Candida orthopsilosis Co 90-125 : CORT_0E04920
CPAR2_105680	877.968	1.51358	0.120913	12.5179	5.96049e-36	6.80948e-35		orf19.752			Ortholog(s) have cytosol, nucleus localization
CPAR2_700330	1684.49	1.51304	0.140772	10.7482	6.04469e-27	4.559e-26		orf19.7213		HRQ1	Ortholog(s) have ATP-dependent 3'-5' DNA helicase activity, bubble DNA binding activity
CPAR2_402090	45680.7	1.51212	0.237152	6.37614	1.8161e-10	5.14148e-10		orf19.789	PYC2	PYC2	Ortholog(s) have pyruvate carboxylase activity, role in gluconeogenesis and cytosol localization
CPAR2_405400	4907.22	1.51198	0.199912	7.56323	3.93176e-14	1.42716e-13		orf19.5992	WOR2		Ortholog(s) have role in growth of unicellular organism as a thread of attached cells, negative regulation of growth of unicellular organism as a thread of attached cells, phenotypic switching, positive regulation of phenotypic switching
CPAR2_602760	2079.14	1.51001	0.169396	8.9141	4.91784e-19	2.42144e-18		orf19.136		QDR3	Ortholog(s) have drug transmembrane transporter activity, polyamine transmembrane transporter activity, role in drug transmembrane transport, polyamine homeostasis and plasma membrane localization
CPAR2_109500	1365.01	1.50875	0.115865	13.0216	9.22068e-39	1.16309e-37		orf19.6066		HFD1	Ortholog(s) have carboxylate reductase activity, role in cellular aldehyde metabolic process and endosome, integral to mitochondrial outer membrane, lipid particle localization
CPAR2_403640	1976.56	1.50762	0.12249	12.3081	8.18891e-35	8.73734e-34		orf19.1308		VBA1	Ortholog(s) have L-asparagine transmembrane transporter activity, L-isoleucine transmembrane transporter activity, L-lysine transmembrane transporter activity
CPAR2_105520	7202.59	1.5065	0.331404	4.54582	5.47216e-06	1.09365e-05		orf19.780	DUR1,2	DUR1,2	Ortholog(s) have allophanate hydrolase activity, urea carboxylase activity, role in cellular response to alkalinity, nitrogen utilization, pathogenesis, urea catabolic process and cytoplasm localization
CPAR2_302510	1318.92	1.50356	0.253522	5.93069	3.01662e-09	7.81714e-09		orf19.2655	BUB3	BUB3	Ortholog(s) have ubiquitin binding activity, role in mitotic DNA integrity checkpoint and condensed nuclear chromosome kinetochore, mitotic checkpoint complex localization
CPAR2_500760	761.129	1.50333	0.145684	10.3191	5.77625e-25	3.88761e-24		orf19.2898		BOR1	Ortholog(s) have borate efflux transmembrane transporter activity, role in borate transport, protein targeting to vacuole and fungal-type vacuole, plasma membrane localization
CPAR2_803760	4217.47	1.50278	0.209237	7.18219	6.86013e-13	2.30189e-12		orf19.7479	NTH1	NTH1	Ortholog(s) have alpha,alpha-trehalase activity, calcium ion binding activity
CPAR2_703050	1235.6	1.50268	0.165588	9.0748	1.13887e-19	5.80414e-19		orf19.6455		CIA2	Ortholog(s) have role in iron-sulfur cluster assembly and cytosol, nucleus localization
CPAR2_205990	8452.3	1.50236	0.175031	8.58336	9.21381e-18	4.22542e-17	BCR1	orf19.723	BCR1	USV1	Transcription factor involved in biofilm formation; has domain(s) with predicted nucleic acid binding, zinc ion binding activity and intracellular localization
CPAR2_205050	1722.1	1.50014	0.128278	11.6945	1.36057e-31	1.25383e-30		orf19.3886			Ortholog of C. albicans SC5314 : orf19.3886, C. dubliniensis CD36 : Cd36_31820, Debaryomyces hansenii CBS767 : DEHA2G10736g and Pichia stipitis Pignal : PICST_32993
CPAR2_105610	3585.54	-1.50009	0.144076	-10.4118	2.18985e-25	1.50876e-24		orf19.759		SEC21	Ortholog(s) have role in ER to Golgi vesicle-mediated transport, retrograde vesicle-mediated transport, Golgi to ER and COPI vesicle coat, cytosol, endosome localization
CPAR2_406730	1231.94	-1.50093	0.340769	-4.40454	1.06006e-05	2.06084e-05		orf19.2250	SPE3	SPE3	Ortholog(s) have spermidine synthase activity, role in pantothenate biosynthetic process, spermidine biosynthetic process and cytosol, nucleus localization
CPAR2_700500	6685.37	-1.50131	0.0811137	-18.5087	1.75529e-76	6.67126e-75		orf19.7239		MDG1	Ortholog(s) have role in pheromone-dependent signal transduction involved in conjugation with cellular fusion and cytoplasm, membrane raft, nucleus, plasma membrane localization
CPAR2_300400	684.686	-1.50143	0.153838	-9.75983	1.67441e-22	9.88495e-22		orf19.6901		DCS1	Ortholog(s) have RNA 7-methylguanosine cap binding, exoribonuclease activator activity, m7G(5')pppN diphosphatase activity
CPAR2_202650	19.5086	-1.50165	0.391502	-3.8356	0.000125257	0.000220852		orf19.4955		SPS22	Ortholog(s) have role in ascospore wall assembly and endoplasmic reticulum localization
CPAR2_501910	376.364	-1.50222	0.171835	-8.74224	2.28533e-18	1.0875e-17		orf19.1941	NUF2	NUF2	Ortholog(s) have protein homodimerization activity, structural constituent of cytoskeleton activity
CPAR2_401010	4348.5	-1.50481	0.111733	-13.4678	2.41878e-41	3.30946e-40		orf19.4635	NIP1	NIP1	Ortholog(s) have translation initiation factor activity and role in cellular response to drug, translational initiation
CPAR2_209990	736.269	-1.50528	0.276777	-5.4386	5.37018e-08	1.25969e-07		orf19.3534	RHO3	RHO3	Ortholog(s) have GTP binding, GTPase activity
CPAR2_407400	1357.09	-1.50555	0.191017	-7.88176	3.22812e-15	1.26068e-14		orf19.1773	RAP1	RAP1	Ortholog(s) have DNA binding, bending, G-quadruplex DNA binding and RNA polymerase II core promoter proximal region sequence-specific DNA binding transcription factor activity, more
CPAR2_301110	4918.79	-1.5064	0.126882	-11.8724	1.64668e-32	1.57491e-31		orf19.7057		GUS1	Ortholog(s) have glutamate-tRNA ligase activity, role in glutamyl-tRNA aminoacylation and cytosol, methionyl glutamyl tRNA synthetase complex, mitochondrion, nucleus localization
CPAR2_301840	78.3458	-1.51355	0.252929	-5.98408	2.17621e-09	5.71058e-09	NA	NA	NA
CPAR2_100790	1304.98	-1.51493	0.178322	-8.49549	1.97094e-17	8.83741e-17		orf19.3938		RSM26	Ortholog(s) have structural constituent of ribosome activity, role in cellular response to drug and mitochondrial small ribosomal subunit localization
CPAR2_210740	553.311	-1.51657	0.162585	-9.32786	1.08027e-20	5.8544e-20		orf19.1585	ZRT2	ZRT2	Ortholog(s) have low-affinity zinc ion transmembrane transporter activity
CPAR2_807690	783.47	-1.5168	0.223883	-6.77498	1.24427e-11	3.82626e-11		orf19.1650	TOM6	TOM6	Ortholog(s) have protein channel activity, role in mitochondrial outer membrane translocase complex assembly, protein import into mitochondrial matrix and mitochondrial outer membrane translocase complex localization
CPAR2_503330	1884.03	-1.51733	0.124175	-12.2193	2.45285e-34	2.55615e-33		orf19.5406		PSR1	Ortholog(s) have phosphoprotein phosphatase activity, role in filamentous growth, response to stress and plasma membrane localization
CPAR2_303650	2805.37	-1.51739	0.0924297	-16.4167	1.45338e-60	3.85908e-59		orf19.3206	CCT7	CCT7	Ortholog(s) have unfolded protein binding activity, role in protein folding and chaperonin-containing T-complex, nucleus localization
CPAR2_204750	1063.23	-1.51753	0.14131	-10.739	6.67424e-27	5.01431e-26		orf19.709	PUP2	PUP2	Ortholog(s) have role in proteasomal ubiquitin-dependent protein catabolic process, proteasomal ubiquitin-independent protein catabolic process
CPAR2_802810	2217.42	-1.51817	0.118877	-12.771	2.38128e-37	2.86691e-36		orf19.2549	SHP1	SHP1	Ortholog(s) have protein phosphatase type 1 regulator activity, ubiquitin binding activity
CPAR2_103780	1425.81	-1.51833	0.300494	-5.05277	4.35451e-07	9.57333e-07		orf19.2438		MRPS12	Ortholog(s) have mitochondrion, ribosome localization
CPAR2_700560	937.498	-1.51843	0.310805	-4.88546	1.03189e-06	2.20038e-06		orf19.7232	IRR1	IRR1	Ortholog(s) have chromatin binding activity, role in cytogamy, fungal-type cell wall organization, mitotic sister chromatid cohesion, spore germination and nuclear cohesin complex, nuclear mitotic cohesin complex localization
CPAR2_801160	659.824	-1.51848	0.156698	-9.69046	3.31025e-22	1.9307e-21		orf19.2828		ALF1	Ortholog(s) have alpha-tubulin binding, microtubule binding activity, role in post-chaperonin tubulin folding pathway and cytosol, nucleus localization
CPAR2_108260	1102.24	-1.5198	0.123219	-12.3342	5.92729e-35	6.40654e-34		orf19.4532		YER156C	Ortholog(s) have cytosol, nucleus localization
CPAR2_700800	2035.4	-1.52005	0.283503	-5.36167	8.24568e-08	1.90954e-07		orf19.4867	SWE1	SWE1	Ortholog(s) have protein tyrosine kinase activity
CPAR2_804300	5279.27	-1.5204	0.158472	-9.59413	8.46256e-22	4.81505e-21		orf19.4732	SEC24	SEC24	Ortholog(s) have signal sequence binding activity, role in cargo loading into COPII-coated vesicle and COPII vesicle coat, cytosol, endoplasmic reticulum exit site localization
CPAR2_803150	7131.94	-1.52046	0.268166	-5.66984	1.4293e-08	3.50987e-08		orf19.3223	ATP3	ATP3	Ortholog(s) have proton-transporting ATPase activity, rotational mechanism activity, role in ATP synthesis coupled proton transport and mitochondrial proton-transporting ATP synthase, central stalk, plasma membrane localization
CPAR2_406150	16860.2	-1.52119	0.345185	-4.4069	1.04862e-05	2.04074e-05		orf19.1601	RPL3	RPL3	Ortholog(s) have role in ribosomal large subunit assembly and cell surface, cytosol, small-subunit processome localization
CPAR2_802320	261.203	-1.52139	0.217987	-6.97925	2.96766e-12	9.56064e-12		orf19.2402	SSU72	SSU72	Ortholog(s) have CTD phosphatase activity, protein tyrosine phosphatase activity
CPAR2_110030	721.371	-1.52218	0.125439	-12.1349	6.90183e-34	7.02874e-33		orf19.6013		TRI1	Ortholog(s) have cytosol, nucleolus localization
CPAR2_104420	2398.13	-1.52309	0.137184	-11.1026	1.21899e-28	9.92779e-28		orf19.2238	LTE1	LTE1	Ortholog(s) have role in vesicle-mediated transport and cellular bud localization
CPAR2_405300	1423.37	-1.52335	0.308382	-4.93982	7.81927e-07	1.68779e-06		orf19.5999	DYN1	DYN1	Ortholog(s) have microtubule motor activity
CPAR2_502480	359.542	-1.52338	0.212373	-7.17312	7.3305e-13	2.45546e-12		orf19.4250			Ortholog of C. albicans SC5314 : orf19.4250, C. dubliniensis CD36 : Cd36_52200, Candida tenuis NRRL Y-1498 : CANTEDRAFT_115972 and Debaryomyces hansenii CBS767 : DEHA2G19976g
CPAR2_103720	1633.4	-1.52477	0.136722	-11.1523	6.97796e-29	5.7393e-28		orf19.2432	HAC1	HAC1	Ortholog(s) have sequence-specific DNA binding, sequence-specific DNA binding RNA polymerase II transcription factor activity
CPAR2_207190	805.988	-1.5258	0.183992	-8.29275	1.10658e-16	4.73146e-16		orf19.397		MRPL28	Ortholog(s) have structural constituent of ribosome activity and mitochondrial large ribosomal subunit localization
CPAR2_702710	1740.7	-1.52879	0.284097	-5.38121	7.39872e-08	1.71888e-07		orf19.6919			Ortholog of C. albicans SC5314 : orf19.6919, C. dubliniensis CD36 : Cd36_71210, Candida tenuis NRRL Y-1498 : CANTEDRAFT_116256 and Debaryomyces hansenii CBS767 : DEHA2E17732g
CPAR2_110430	684.726	-1.52928	0.188058	-8.13196	4.22392e-16	1.73094e-15	NA	NA	NA		Has domain(s) with predicted NAD binding, cofactor binding, oxidoreductase activity, acting on the CH-OH group of donors, NAD or NADP as acceptor activity and role in oxidation-reduction process
CPAR2_203040	4245.03	-1.52961	0.18283	-8.36634	5.94349e-17	2.585e-16		orf19.717	HSP60	HSP60	Mitochondrial chaperonin; required for folding of precursor polypeptides and complex assembly; prevents aggregation and mediates protein refolding after heat shock
CPAR2_103180	8792.69	-1.53036	0.188721	-8.10908	5.10038e-16	2.07839e-15		orf19.913.2		QCR6	Ortholog(s) have ubiquinol-cytochrome-c reductase activity and role in aerobic respiration, mitochondrial electron transport, ubiquinol to cytochrome c
CPAR2_104130	5775.3	-1.53366	0.224425	-6.83374	8.27285e-12	2.57392e-11		orf19.3579	ATP4	ATP4	Ortholog(s) have proton-transporting ATPase activity, rotational mechanism activity and role in ATP synthesis coupled proton transport, protein complex oligomerization
CPAR2_602850	840.95	-1.53466	0.33853	-4.53331	5.80664e-06	1.15636e-05		orf19.4193.1	RPS13	RPS13	Ortholog(s) have SSU rRNA binding, structural constituent of ribosome activity and role in maturation of SSU-rRNA from tricistronic rRNA transcript (SSU-rRNA, 5.8S rRNA, LSU-rRNA)
CPAR2_209190	603.057	-1.53612	0.215196	-7.13823	9.45389e-13	3.15039e-12		orf19.2306		ADI1	Ortholog(s) have acireductone dioxygenase (Ni2+-requiring) activity, role in L-methionine salvage from methylthioadenosine and cytosol, nucleus localization
CPAR2_200930	1360.25	-1.53746	0.17935	-8.57242	1.01334e-17	4.62526e-17		orf19.7561	DEF1		Ortholog(s) have role in cell adhesion involved in single-species biofilm formation, development of symbiont in host and filamentous growth of a population of unicellular organisms, more
CPAR2_501670	1016.45	-1.53901	0.182355	-8.43964	3.18328e-17	1.40766e-16		orf19.4148			Ortholog of C. albicans SC5314 : orf19.4148, C. dubliniensis CD36 : Cd36_50820, Candida tenuis NRRL Y-1498 : CANTEDRAFT_115294 and Debaryomyces hansenii CBS767 : DEHA2E13464g
CPAR2_109000	3808.28	-1.53922	0.10959	-14.0453	8.23449e-45	1.28031e-43		orf19.3054	RPN3	RPN3	Ortholog(s) have proteasome regulatory particle, lid subcomplex localization
CPAR2_600520	1417.14	-1.54033	0.122175	-12.6076	1.91808e-36	2.23969e-35		orf19.5623	ARP4	ARP4	Ortholog(s) have ATP-dependent 3'-5' DNA helicase activity, chromatin binding, histone acetyltransferase activity
CPAR2_403050	98.4974	-1.54045	0.239379	-6.43518	1.23326e-10	3.52191e-10		orf19.3774.1		HUB1	Ortholog(s) have protein tag activity and role in cell morphogenesis involved in conjugation with cellular fusion, cellular protein localization, cellular protein modification process, mRNA cis splicing, via spliceosome
CPAR2_200800	3825.71	-1.54343	0.154743	-9.97414	1.978e-23	1.23017e-22		orf19.7569	SIK1	NOP56	Ortholog(s) have role in rRNA processing and 90S preribosome, box C/D snoRNP complex, small-subunit processome localization
CPAR2_808890	772.351	-1.54666	0.153248	-10.0925	5.96141e-24	3.79274e-23		orf19.6789		NUD1	Ortholog(s) have structural constituent of cytoskeleton activity, role in establishment of spindle localization, exit from mitosis, meiotic chromosome segregation, spindle pole body separation and spindle pole body localization
CPAR2_106320	1698.89	-1.54781	0.301023	-5.14182	2.72087e-07	6.05274e-07		orf19.3690.2		RPL26B	Ortholog(s) have RNA binding, structural constituent of ribosome activity, role in cytoplasmic translation and cytosolic large ribosomal subunit, nucleolus localization
CPAR2_303360	1441.71	-1.54783	0.181963	-8.5063	1.79571e-17	8.10719e-17		orf19.585		MRPL17	Ortholog(s) have structural constituent of ribosome activity and mitochondrial large ribosomal subunit localization
CPAR2_600050	1513.46	-1.54907	0.125344	-12.3585	4.38131e-35	4.77999e-34		orf19.5734	POP2	POP2	Ortholog(s) have 3'-5'-exoribonuclease activity
CPAR2_104840	593.731	-1.55027	0.14972	-10.3545	3.99412e-25	2.71647e-24		orf19.4101			Ortholog of C. albicans SC5314 : orf19.4101, Candida tenuis NRRL Y-1498 : CANTEDRAFT_116070, Debaryomyces hansenii CBS767 : DEHA2F04994g and Pichia stipitis Pignal : psti_CGOB_00085
CPAR2_800030	1041.11	-1.55032	0.240496	-6.44635	1.14579e-10	3.28216e-10		orf19.7519			Ortholog of C. albicans SC5314 : orf19.7519, C. dubliniensis CD36 : Cd36_25180, Candida tenuis NRRL Y-1498 : CANTEDRAFT_125790 and Debaryomyces hansenii CBS767 : DEHA2E18260g
CPAR2_201630	2220.7	-1.55206	0.209943	-7.39274	1.4383e-13	5.06585e-13		orf19.5013	AGM1	PCM1	Ortholog(s) have phosphoacetylglucosamine mutase activity, role in fungal-type cell wall chitin biosynthetic process and cytosol, nucleus localization
CPAR2_208040	1181.7	-1.55416	0.159342	-9.75362	1.78003e-22	1.04978e-21		orf19.4447	YMC1	YMC1	Ortholog(s) have organic acid transmembrane transporter activity, role in cellular response to cadmium ion, detoxification of cadmium ion, mitochondrial transport and mitochondrion localization
CPAR2_701060	3057.58	-1.55605	0.2282	-6.81881	9.17966e-12	2.8454e-11		orf19.5230	MRPS9	MRPS9	Ortholog(s) have structural constituent of ribosome activity, role in aerobic respiration and mitochondrial small ribosomal subunit localization
CPAR2_404700	2932.93	-1.55984	0.0993834	-15.6952	1.63112e-55	3.73423e-54		orf19.200		THO1	Ortholog(s) have RNA binding, chromatin binding, double-stranded DNA binding activity, role in poly(A)+ mRNA export from nucleus, ribonucleoprotein complex assembly, transcription, DNA-dependent and nucleus localization
CPAR2_704150	1942.8	-1.5615	0.220775	-7.07281	1.51832e-12	4.98816e-12		orf19.5136		YGR017W	Ortholog(s) have cytoplasm, nucleus localization
CPAR2_804090	1707.52	-1.56363	0.272329	-5.74169	9.37389e-09	2.34347e-08		orf19.992	LKH1	LAP2	Ortholog(s) have aminopeptidase activity, epoxide hydrolase activity, role in cellular lipid metabolic process, protein catabolic process and cytosol, nucleus localization
CPAR2_503740	834.644	-1.5654	0.163801	-9.5567	1.21575e-21	6.88373e-21		orf19.1699	BZZ1	BZZ1	Ortholog(s) have role in actin filament organization, endocytosis, response to salt stress and actin cortical patch, cell division site, cell tip, mating projection tip localization
CPAR2_406760	1984.36	-1.56609	0.148516	-10.5449	5.36128e-26	3.82057e-25		orf19.3616	ERG9	ERG9	Ortholog(s) have farnesyl-diphosphate farnesyltransferase activity, squalene synthase activity and role in ergosterol biosynthetic process
CPAR2_500510	535.259	-1.56882	0.275714	-5.69003	1.27019e-08	3.13769e-08		orf19.1238	TUB4	TUB4	Ortholog(s) have structural constituent of cytoskeleton activity and role in cytokinesis, site selection, microtubule nucleation, mitotic sister chromatid segregation, mitotic spindle organization in nucleus
CPAR2_103910	6654.4	-1.56925	0.119524	-13.1292	2.24129e-39	2.90917e-38		orf19.4495	NDH51		Ortholog(s) have role in aerobic respiration, cellular response to glucose starvation, filamentous growth of a population of unicellular organisms in response to starvation, single-species biofilm formation on inanimate substrate
CPAR2_402360	450.081	-1.57495	0.13833	-11.3854	4.94442e-30	4.28492e-29		orf19.4180	SEC72	SEC72	Ortholog(s) have role in posttranslational protein targeting to membrane, translocation and Sec62/Sec63 complex localization
CPAR2_105820	1134.02	-1.57556	0.182328	-8.64135	5.55515e-18	2.58828e-17		orf19.6062		MGR2	Ortholog(s) have role in protein import into mitochondrial matrix and mitochondrial inner membrane presequence translocase complex, plasma membrane localization
CPAR2_600540	790.064	-1.57668	0.122409	-12.8805	5.79801e-38	7.11296e-37		orf19.5551	MIF2	MIF2	Ortholog(s) have centromeric DNA binding activity, role in chromosome segregation, mitotic spindle organization in nucleus and condensed nuclear chromosome inner kinetochore localization
CPAR2_207810	7507.01	-1.58034	0.166924	-9.46743	2.86824e-21	1.60219e-20		orf19.675			Ortholog of C. albicans SC5314 : orf19.675, C. dubliniensis CD36 : Cd36_10570, Candida tenuis NRRL Y-1498 : cten_CGOB_00170 and Lodderomyces elongisporus NRLL YB-4239 : LELG_00915
CPAR2_807040	10312.4	-1.58101	0.13117	-12.0532	1.86645e-33	1.85529e-32		orf19.7350	RCT1	YNL208W	Ortholog(s) have mitochondrion, ribosome localization
CPAR2_501300	1615.04	-1.58154	0.101277	-15.6159	5.66975e-55	1.25838e-53		orf19.3128		SLY1	Ortholog(s) have syntaxin binding activity and role in ER to Golgi vesicle-mediated transport, positive regulation of SNARE complex assembly, retrograde vesicle-mediated transport, Golgi to ER, vesicle fusion with Golgi apparatus
CPAR2_106220	3650.53	-1.58452	0.199019	-7.96166	1.69744e-15	6.71929e-15		orf19.3680	2007-09-01	SHS1	Ortholog(s) have GTP binding activity
CPAR2_805280	820.275	-1.58453	0.149146	-10.6241	2.30323e-26	1.68046e-25		orf19.6562	RNH35	RNH201	Ortholog(s) have ribonuclease H activity, role in DNA replication, removal of RNA primer and nucleus, ribonuclease H2 complex localization
CPAR2_703980	401.623	-1.58731	0.158146	-10.037	1.04783e-23	6.57297e-23		orf19.5174	TAF19	TAF13	Ortholog(s) have role in RNA polymerase II transcriptional preinitiation complex assembly, cellular response to drug and transcription factor TFIID complex localization
CPAR2_802590	4101.27	-1.58917	0.368759	-4.3095	1.63626e-05	3.13194e-05		orf19.2864.1	RPL28	RPL28	Ortholog(s) have RNA binding activity and mitochondrion, nucleus localization
CPAR2_109610	4569.92	-1.58934	0.118198	-13.4464	3.23079e-41	4.39978e-40		orf19.6090		NSR1	Ortholog(s) have RNA binding, single-stranded DNA binding activity, role in single-species biofilm formation on inanimate substrate and mitochondrion, nucleolus localization
CPAR2_805930	1465.05	-1.59232	0.197212	-8.07414	6.79559e-16	2.74801e-15		orf19.5908	TEC1	TEC1	Ortholog(s) have RNA polymerase II core promoter proximal region sequence-specific DNA binding, more
CPAR2_210490	1451.2	-1.59575	0.117178	-13.6181	3.12612e-42	4.40155e-41		orf19.407	GCD6	GCD6	Ortholog(s) have guanyl-nucleotide exchange factor activity, translation initiation factor activity and role in regulation of translational initiation
CPAR2_602950	5024.7	-1.5959	0.333291	-4.7883	1.68201e-06	3.51831e-06		orf19.3651	PGK1	PGK1	Ortholog(s) have phosphoglycerate kinase activity, role in gluconeogenesis, glycolysis, induction by symbiont of host defense response and cytosol, external side of plasma membrane, hyphal cell wall, mitochondrion, nucleus localization
CPAR2_802380	1158.05	-1.59989	0.167883	-9.52981	1.57571e-21	8.89588e-21		orf19.2410	SYS3	IMH1	Ortholog(s) have role in Golgi to plasma membrane protein transport and Golgi apparatus, cytosol localization
CPAR2_202250	6930.51	-1.60045	0.12798	-12.5054	6.97293e-36	7.93495e-35		orf19.492	ADE17	ADE17	Ortholog(s) have IMP cyclohydrolase activity, phosphoribosylaminoimidazolecarboxamide formyltransferase activity, role in 'de novo' IMP biosynthetic process and cytosol, plasma membrane localization
CPAR2_700400	902.421	-1.60099	0.27115	-5.90445	3.53824e-09	9.12411e-09	GLK1	orf19.7255	RPC10	RPC10	Ortholog(s) have RNA polymerase I activity, RNA polymerase II activity, RNA polymerase III activity, RNA-directed RNA polymerase activity, zinc ion binding activity
CPAR2_102290	1419.09	-1.6021	0.157602	-10.1655	2.8275e-24	1.83503e-23		orf19.2506			Ortholog of C. albicans SC5314 : orf19.2506, C. dubliniensis CD36 : Cd36_80940, Candida tenuis NRRL Y-1498 : CANTEDRAFT_114264 and Debaryomyces hansenii CBS767 : DEHA2A08558g
CPAR2_109260	8253.77	-1.60252	0.261785	-6.12153	9.26837e-10	2.5091e-09		orf19.3335			Ortholog(s) have plasma membrane localization
CPAR2_503450	3410.31	-1.60358	0.150042	-10.6875	1.16429e-26	8.6027e-26		orf19.5420		RML2	Ortholog(s) have role in fatty acid metabolic process
CPAR2_212460	1533.84	-1.6069	0.198076	-8.11255	4.95669e-16	2.02268e-15		orf19.1507		AMN1	Ortholog(s) have role in mitotic cell cycle checkpoint, negative regulation of exit from mitosis and cellular bud, cytoplasm, nucleus localization
CPAR2_500990	1697.05	-1.6084	0.164307	-9.789	1.2553e-22	7.45613e-22		orf19.2884	CDC68	SPT16	Ortholog(s) have histone binding, nucleosome binding activity
CPAR2_201970	524.942	-1.6108	0.300643	-5.35784	8.42224e-08	1.94733e-07		orf19.3715	ASF1	ASF1	Ortholog(s) have histone binding activity
CPAR2_400910	2592.71	-1.61161	0.237854	-6.77561	1.23887e-11	3.81165e-11	ILV6	orf19.4650	ILV6	ILV6	Regulatory subunit of acetolactate synthase;m catalyzes the first step of branched-chain amino acid biosynthesis; predicted mitochondrial nucleoid localization
CPAR2_402190	449.908	-1.61233	0.292628	-5.50983	3.59184e-08	8.57061e-08		orf19.5648			Ortholog of C. albicans SC5314 : orf19.5648, C. dubliniensis CD36 : Cd36_40300, Candida tenuis NRRL Y-1498 : cten_CGOB_00197 and Debaryomyces hansenii CBS767 : DEHA2F06160g
CPAR2_703720	96.9251	-1.61293	0.2589	-6.22995	4.66577e-10	1.28463e-09	NA	NA	NA		Has domain(s) with predicted hydrolase activity
CPAR2_205490	272.911	-1.61346	0.208959	-7.72145	1.15013e-14	4.31207e-14		orf19.1841			Ortholog of C. albicans SC5314 : orf19.1841, C. dubliniensis CD36 : Cd36_32450, Candida tenuis NRRL Y-1498 : CANTEDRAFT_112780 and Debaryomyces hansenii CBS767 : DEHA2E22176g
CPAR2_803630	8777.04	-1.62012	0.171634	-9.43939	3.74959e-21	2.0845e-20		orf19.4826	IDH1	IDH1	Ortholog(s) have isocitrate dehydrogenase (NAD+) activity and role in glutamate biosynthetic process, isocitrate metabolic process, tricarboxylic acid cycle
CPAR2_107100	5997.57	-1.62073	0.293283	-5.52617	3.2729e-08	7.83205e-08		orf19.1051	HTA2	HTA1	Ortholog(s) have role in DNA damage induced protein phosphorylation, DNA repair, negative regulation of transcription from RNA polymerase II promoter, protein localization to kinetochore, signal transduction in response to DNA damage
CPAR2_601150	167.442	-1.62132	0.311032	-5.2127	1.86108e-07	4.19953e-07	NA	NA	NA		Has domain(s) with predicted role in response to stress and integral to membrane localization
CPAR2_100380	881.207	-1.62176	0.145265	-11.1642	6.10673e-29	5.04413e-28		orf19.4230		PRE4	Ortholog(s) have role in proteasomal ubiquitin-dependent protein catabolic process, proteasomal ubiquitin-independent protein catabolic process, proteasome assembly
CPAR2_207550	2637.92	-1.62308	0.128839	-12.5978	2.17172e-36	2.53078e-35		orf19.4796		CAF20	Ortholog(s) have translation regulator activity, role in negative regulation of translation, positive regulation of cytoplasmic mRNA processing body assembly and mRNA cap binding complex localization
CPAR2_402540	417.367	-1.62359	0.259639	-6.25326	4.01961e-10	1.11093e-09		orf19.4190	PAM18	PAM18	Ortholog(s) have ATPase activator activity, role in protein import into mitochondrial matrix and presequence translocase-associated import motor localization
CPAR2_109120	1803.93	-1.6243	0.147612	-11.0038	3.66347e-28	2.89051e-27		orf19.3321	MRS7	YLH47	Ortholog(s) have role in potassium ion transport, protein insertion into mitochondrial membrane, proton transport and mitochondrial inner membrane, plasma membrane localization
CPAR2_701460	409.556	-1.62599	0.193418	-8.40662	4.21983e-17	1.85195e-16		orf19.7306		YPR127W	Aldo-keto reductase family protein; expression increased in fluconazole and voriconazole resistant strains
CPAR2_802930	2298.28	-1.63049	0.176266	-9.25018	2.24123e-20	1.18804e-19		orf19.2524	MGE1	MGE1	Mitochondrial matrix cochaperone; acts as a nucleotide release factor; role in protein translocation and folding
CPAR2_502630	2192.75	-1.63171	0.112253	-14.536	7.16741e-48	1.24413e-46		orf19.3954		PSD2	Ortholog(s) have phosphatidylserine decarboxylase activity
CPAR2_502330	721.832	-1.63204	0.195876	-8.33199	7.94929e-17	3.42916e-16		orf19.5689		SEC28	Ortholog(s) have role in ER to Golgi vesicle-mediated transport, late endosome to vacuole transport via multivesicular body sorting pathway, vesicle coating and COPI vesicle coat, endosome localization
CPAR2_807670	1006.81	-1.63389	0.309064	-5.28658	1.24625e-07	2.8464e-07		orf19.1648	RAD50	RAD50	Ortholog(s) have ATPase activity, G-quadruplex DNA binding, adenylate kinase activity, double-stranded telomeric DNA binding, single-stranded telomeric DNA binding activity
CPAR2_503510	1863.17	-1.63476	0.111716	-14.6331	1.72615e-48	3.07901e-47		orf19.6991	PRE3	PRE3	Ortholog(s) have endopeptidase activity and role in proteasomal ubiquitin-dependent protein catabolic process, proteasomal ubiquitin-independent protein catabolic process
CPAR2_402770	9664.74	-1.63507	0.229554	-7.1228	1.05755e-12	3.51008e-12		orf19.5660.1		TIM11	Ortholog(s) have proton-transporting ATPase activity, rotational mechanism, structural molecule activity and role in ATP synthesis coupled proton transport, cristae formation, protein complex oligomerization
CPAR2_802830	2021.51	-1.63775	0.102307	-16.0082	1.11925e-57	2.78138e-56	TRP2	orf19.2546	TRP2	TRP2	Ortholog(s) have anthranilate synthase activity, role in tryptophan biosynthetic process and anthranilate synthase complex, cytosol, nucleus localization
CPAR2_804380	991.59	-1.63849	0.277648	-5.90134	3.60555e-09	9.2919e-09		orf19.5073	DPM1	DPM1	Ortholog(s) have dolichyl-phosphate beta-D-mannosyltransferase activity and role in GPI anchor biosynthetic process, protein N-linked glycosylation, protein O-linked glycosylation
CPAR2_701640	1100.98	-1.64067	0.272751	-6.01527	1.79585e-09	4.74459e-09		orf19.1988	CDC45	CDC45	Ortholog(s) have DNA replication origin binding, chromatin binding activity
CPAR2_402220	16658.6	-1.64114	0.31486	-5.2123	1.86513e-07	4.20539e-07		orf19.5653	ATP2	ATP2	Ortholog(s) have ADP binding, proton-transporting ATP synthase activity, rotational mechanism, proton-transporting ATPase activity, rotational mechanism activity and role in mitochondrial ATP synthesis coupled proton transport
CPAR2_407750	2376.2	-1.64398	0.311431	-5.27878	1.30044e-07	2.96203e-07		orf19.5348	TPS3	TPS3	Ortholog(s) have alpha,alpha-trehalose-phosphate synthase (UDP-forming) activity, enzyme regulator activity, trehalose-phosphatase activity and role in response to stress, trehalose biosynthetic process
CPAR2_110250	420.985	-1.64399	0.177115	-9.28202	1.66291e-20	8.87953e-20		orf19.2998	TSR2	TSR2	Ortholog(s) have role in maturation of SSU-rRNA from tricistronic rRNA transcript (SSU-rRNA, 5.8S rRNA, LSU-rRNA) and cytosol, nucleus localization
CPAR2_704170	182.846	-1.65025	0.203787	-8.09792	5.5907e-16	2.27342e-15		orf19.5142	DFR1	DFR1	Ortholog(s) have dihydrofolate reductase activity, drug binding, mRNA binding activity, role in dihydrofolate metabolic process, tetrahydrofolate biosynthetic process and mitochondrion localization
CPAR2_109060	2220.55	-1.65094	0.256316	-6.44104	1.18659e-10	3.39234e-10		orf19.4545	SWI4	SWI4	Ortholog(s) have RNA polymerase II core promoter proximal region sequence-specific DNA binding transcription factor activity involved in positive regulation of transcription, sequence-specific DNA binding activity
CPAR2_108950	1972.68	-1.65237	0.236275	-6.99342	2.68265e-12	8.6761e-12		orf19.3061.1			Ortholog(s) have cytosol, nucleus localization
CPAR2_212520	1454.14	-1.65303	0.13652	-12.1083	9.54159e-34	9.70006e-33		orf19.813			Ortholog of C. albicans SC5314 : orf19.813, C. dubliniensis CD36 : Cd36_18720, Candida tenuis NRRL Y-1498 : cten_CGOB_00124 and Debaryomyces hansenii CBS767 : DEHA2D10824g
CPAR2_702700	2219.81	-1.65459	0.31213	-5.30097	1.1519e-07	2.63816e-07	NA	NA	NA		Ortholog of Candida orthopsilosis Co 90-125 : CORT_0G02830
CPAR2_804080	1964.03	-1.65662	0.177679	-9.32366	1.1239e-20	6.08516e-20		orf19.998		BSP1	Ortholog(s) have protein binding, bridging activity, role in actin cortical patch localization and actin cortical patch, cellular bud neck, cellular bud tip, mating projection tip, membrane localization
CPAR2_402590	211.419	-1.65831	0.34336	-4.82965	1.36776e-06	2.88276e-06	NA	NA	NA		Ortholog of Candida orthopsilosis Co 90-125 : CORT_0E02650
CPAR2_204190	2130.23	-1.66005	0.155601	-10.6686	1.42726e-26	1.04924e-25		orf19.549		MRPL32	Ortholog(s) have structural constituent of ribosome activity and mitochondrial inner membrane, mitochondrial large ribosomal subunit localization
CPAR2_502610	2792.33	-1.66097	0.199359	-8.33157	7.97778e-17	3.4389e-16		orf19.3994		OST3	Ortholog(s) have dolichyl-diphosphooligosaccharide-protein glycotransferase activity and role in protein N-linked glycosylation, protein O-linked mannosylation, protein complex assembly
CPAR2_302480	4120.11	-1.66158	0.169715	-9.79039	1.23815e-22	7.36181e-22		orf19.2651	CAM1-1		Ortholog(s) have cytosol localization
CPAR2_601240	2599.6	-1.66195	0.153618	-10.8188	2.80567e-27	2.1467e-26		orf19.5746	ALA1	ALA1	Ortholog(s) have alanine-tRNA ligase activity, role in alanyl-tRNA aminoacylation and cytosol, mitochondrion localization
CPAR2_801170	211.626	-1.66635	0.178275	-9.3471	9.00812e-21	4.9047e-20		orf19.2829		PGA2	Protein of unknown function; ortholog(s) have role in protein transport and localize to the endoplasmic reticulum and nuclear envelope; expression increased in fluconazole and voriconazole resistant strains
CPAR2_805110	3310.08	-1.66805	0.211742	-7.87775	3.33331e-15	1.29914e-14	SER33	orf19.5263	SER33	SER3	Ortholog(s) have phosphoglycerate dehydrogenase activity, role in serine family amino acid biosynthetic process and cytosol localization
CPAR2_107480	230.177	-1.66924	0.219188	-7.61558	2.62519e-14	9.63123e-14		orf19.2478			Ortholog of C. albicans SC5314 : orf19.2478, C. dubliniensis CD36 : Cd36_05410, Candida tenuis NRRL Y-1498 : CANTEDRAFT_94695 and Debaryomyces hansenii CBS767 : DEHA2D02288g
CPAR2_209300	1919.21	-1.67024	0.135826	-12.2969	9.40601e-35	9.99926e-34		orf19.819		ACP1	Ortholog(s) have role in lipoate biosynthetic process and mitochondrion localization
CPAR2_206960	881.052	-1.67154	0.190139	-8.79115	1.48031e-18	7.14949e-18		orf19.6233		YNL181W	Ortholog(s) have endoplasmic reticulum, nuclear envelope localization
CPAR2_210440	1448.97	-1.67259	0.235752	-7.09468	1.29649e-12	4.27627e-12		orf19.400	GCF1		Putative non-histone mtDNA packaging protein; present in purified mitochondrial nucleoids; predicted role in mitochondrial genome maintenance
CPAR2_105280	1188.57	-1.67578	0.302088	-5.54734	2.90044e-08	6.97234e-08		orf19.6843			Ortholog(s) have role in CENP-A containing nucleosome assembly at centromere, chromatin silencing at centromere, mitotic sister chromatid segregation and nucleoplasm localization
CPAR2_502080	117.134	-1.67606	0.31263	-5.36117	8.26847e-08	1.91406e-07		orf19.2637			Ortholog of C. albicans SC5314 : orf19.2637, C. dubliniensis CD36 : Cd36_53210, Candida tenuis NRRL Y-1498 : CANTEDRAFT_115403 and Debaryomyces hansenii CBS767 : DEHA2E22638g
CPAR2_502300	5579.04	-1.67952	0.191844	-8.75459	2.04846e-18	9.77176e-18		orf19.5685	THS1	THS1	Ortholog(s) have threonine-tRNA ligase activity, role in cytoplasmic translation, threonyl-tRNA aminoacylation and cytosol, mitochondrion localization
CPAR2_200470	2377.21	-1.68425	0.128713	-13.0853	3.99582e-39	5.12929e-38		orf19.7613	HCR1	HCR1	Ortholog(s) have translation initiation factor activity and role in cytoplasmic translation, maturation of SSU-rRNA from tricistronic rRNA transcript (SSU-rRNA, 5.8S rRNA, LSU-rRNA)
CPAR2_501830	1274.84	-1.68594	0.119281	-14.1342	2.33704e-45	3.68289e-44		orf19.1967		IMG1	Ortholog(s) have structural constituent of ribosome activity and mitochondrial large ribosomal subunit localization
CPAR2_204850	2437.31	-1.68664	0.116882	-14.4303	3.33567e-47	5.63864e-46		orf19.6148		NDL1	Ortholog(s) have microtubule plus-end binding activity, role in nuclear migration along microtubule and cytoplasmic microtubule, nucleus localization
CPAR2_401620	3800.58	-1.68703	0.22573	-7.47366	7.79952e-14	2.7876e-13		orf19.4560	BFR1	BFR1	Ortholog(s) have RNA binding activity, role in mRNA metabolic process, meiosis, regulation of mitosis and cytosol, nuclear outer membrane-endoplasmic reticulum membrane network, polysome localization
CPAR2_108100	5518.1	-1.68724	0.206678	-8.16358	3.25235e-16	1.34321e-15		orf19.51		CLU1	Ortholog(s) have role in mitochondrion organization, translational initiation and eukaryotic translation initiation factor 3 complex localization
CPAR2_201590	804.765	-1.68734	0.209142	-8.06793	7.15019e-16	2.88939e-15		orf19.5009		KEL3	Ortholog(s) have cytoplasm localization
CPAR2_801680	466.366	-1.68752	0.147101	-11.4718	1.82714e-30	1.61717e-29		orf19.4930	SPC3	SPC3	Ortholog(s) have peptidase activity, role in protein targeting to ER, signal peptide processing and signal peptidase complex localization
CPAR2_700060	1260.1	-1.68935	0.204713	-8.25226	1.55431e-16	6.59731e-16		orf19.3100			Ortholog of C. albicans SC5314 : orf19.3100, C. dubliniensis CD36 : Cd36_46550, Candida tenuis NRRL Y-1498 : CANTEDRAFT_125110 and Debaryomyces hansenii CBS767 : DEHA2G12936g
CPAR2_206530	70.3032	-1.69154	0.228036	-7.41784	1.19044e-13	4.20305e-13		orf19.3551	DAD2	DAD2	Ortholog(s) have microtubule binding, structural constituent of cytoskeleton activity and role in mitotic spindle organization in nucleus, regulation of microtubule polymerization or depolymerization
CPAR2_601840	287.761	-1.69562	0.200985	-8.43654	3.26862e-17	1.4443e-16		orf19.5517		ADH7	Putative alcohol dehydrogenase; expression increased in fluconazole and voriconazole resistant strains
CPAR2_405020	688.397	-1.69918	0.189192	-8.98125	2.67697e-19	1.33619e-18		orf19.1622	YCG1	YCG1	Ortholog(s) have role in meiotic chromosome condensation, rDNA condensation, tRNA gene clustering and cytosol, nuclear condensin complex localization
CPAR2_206570	72.3305	-1.69981	0.341939	-4.97109	6.65766e-07	1.44487e-06		orf19.3548.1	WH11		Ortholog(s) have role in pathogenesis, phenotypic switching, single-species biofilm formation on inanimate substrate and cytoplasm localization
CPAR2_500630	5077.64	-1.70338	0.239124	-7.12343	1.05276e-12	3.49618e-12		orf19.1254	SEC23	SEC23	Ortholog(s) have GTPase activator activity, role in regulation of COPII vesicle coating and COPII vesicle coat localization
CPAR2_302420	1098.68	-1.70422	0.217404	-7.83897	4.5427e-15	1.74985e-14		orf19.3797		MRPL11	Ortholog(s) have structural constituent of ribosome activity and mitochondrial large ribosomal subunit localization
CPAR2_803070	868.404	-1.70598	0.260162	-6.55736	5.47681e-11	1.60199e-10		orf19.2533.1		SBH2	Ortholog(s) have ARF guanyl-nucleotide exchange factor activity, role in SRP-dependent cotranslational protein targeting to membrane and Ssh1 translocon complex localization
CPAR2_806750	10148.7	-1.70753	0.108232	-15.7765	4.51428e-56	1.06709e-54		orf19.7388	PBS2	PBS2	Ortholog(s) have MAP kinase kinase activity, MAP-kinase scaffold activity
CPAR2_102630	1148.75	-1.70909	0.200442	-8.5266	1.50711e-17	6.82544e-17		orf19.288	MET13	MET13	Ortholog(s) have methylenetetrahydrofolate reductase (NADPH) activity, role in methionine biosynthetic process and cytosol, mitochondrion, nucleus localization
CPAR2_200590	2358.22	-1.71084	0.119272	-14.344	1.16242e-46	1.93681e-45		orf19.7605	PUP1	PUP1	Ortholog(s) have endopeptidase activity and role in proteasomal ubiquitin-dependent protein catabolic process, proteasomal ubiquitin-independent protein catabolic process
CPAR2_501710	27600.7	-1.71536	0.209912	-8.17181	3.03791e-16	1.26272e-15		orf19.4152	CEF3	YEF3	Ortholog(s) have ATPase activity, translation elongation factor activity, role in translational elongation, translational termination and cell surface, cytosolic ribosome, plasma membrane, yeast-form cell wall localization
CPAR2_108740	8343.89	-1.71676	0.186157	-9.22215	2.91215e-20	1.52835e-19		orf19.3037		PAB1	Ortholog(s) have poly(A) RNA binding activity and role in mRNA export from nucleus, regulation of nuclear-transcribed mRNA poly(A) tail shortening, regulation of translational initiation
CPAR2_100240	457.229	-1.71752	0.194394	-8.83521	9.99074e-19	4.8616e-18		orf19.4022	SDH4	TIM18	Ortholog(s) have protein channel activity
CPAR2_106630	3130.92	-1.71845	0.208854	-8.22798	1.90395e-16	8.02864e-16		orf19.2951	HOM6	HOM6	Ortholog(s) have homoserine dehydrogenase activity, role in homoserine biosynthetic process, methionine biosynthetic process, threonine biosynthetic process and cytoplasm, nucleus localization
CPAR2_104690	3283.9	-1.71847	0.25192	-6.82149	9.01002e-12	2.7958e-11		orf19.5493	GSP1	GSP1	Ortholog(s) have GTP binding, GTPase activity
CPAR2_702450	674.737	-1.71866	0.271346	-6.33385	2.39117e-10	6.69781e-10		orf19.7190	OGG1	OGG1	Ortholog(s) have oxidized purine nucleobase lesion DNA N-glycosylase activity, role in base-excision repair, AP site formation and mitochondrion localization
CPAR2_804290	91.6725	-1.71925	0.241219	-7.12734	1.02327e-12	3.40019e-12		orf19.4733	YMC2		Has domain(s) with predicted role in transmembrane transport
CPAR2_106150	532.62	-1.72316	0.120756	-14.2697	3.37916e-46	5.56652e-45		orf19.3673		TRS23	Ortholog(s) have Rab guanyl-nucleotide exchange factor activity, role in ER to Golgi vesicle-mediated transport, chromosome organization and TRAPP complex, cytosol, nucleus localization
CPAR2_212680	2354.2	-1.72345	0.162634	-10.5971	3.07304e-26	2.2226e-25		orf19.4437		ISW1	Ortholog(s) have ATPase activity, DNA binding, nucleosome binding, rDNA binding activity
CPAR2_703150	11635.9	-1.72363	0.121898	-14.1399	2.15621e-45	3.41644e-44		orf19.6515	HSP90	HSC82	Ortholog(s) have ATPase activity, coupled, unfolded protein binding activity
CPAR2_808250	1782.2	-1.72376	0.113124	-15.2378	1.98472e-52	4.15148e-51		orf19.6731			Ortholog of C. albicans SC5314 : orf19.6731, C. dubliniensis CD36 : Cd36_87470, Candida tenuis NRRL Y-1498 : CANTEDRAFT_116900 and Debaryomyces hansenii CBS767 : DEHA2F07106g
CPAR2_804190	7234.86	-1.72497	0.159561	-10.8107	3.06353e-27	2.33785e-26		orf19.2340	CDC48	CDC48	Ortholog(s) have ATPase activity, ubiquitin binding activity
CPAR2_207310	3281.6	-1.7264	0.0971725	-17.7664	1.28723e-70	4.64921e-69		orf19.4909	CBK1	CBK1	Ortholog(s) have protein serine/threonine kinase activity
CPAR2_807680	1335.94	-1.73171	0.152293	-11.3709	5.83602e-30	5.05007e-29		orf19.1649	RNA1	RNA1	Ortholog(s) have Ran GTPase activator activity
CPAR2_801190	1082.38	-1.73425	0.1415	-12.2562	1.55645e-34	1.64261e-33		orf19.2831	RPC31	RPC31	Ortholog(s) have RNA polymerase III activity, role in tRNA transcription from RNA polymerase III promoter, transcription initiation from RNA polymerase III promoter and DNA-directed RNA polymerase III complex localization
CPAR2_400800	1964	-1.73761	0.245062	-7.09047	1.33654e-12	4.40338e-12		orf19.2707.1	QCR9	QCR9	Ortholog(s) have ubiquinol-cytochrome-c reductase activity and role in aerobic respiration, iron-sulfur cluster assembly, mitochondrial electron transport, ubiquinol to cytochrome c
CPAR2_304090	229.002	-1.73767	0.243218	-7.14449	9.03333e-13	3.0137e-12		orf19.947	MRP17	MRP17	Ortholog(s) have structural constituent of ribosome activity and mitochondrial small ribosomal subunit localization
CPAR2_211610	5546.29	-1.7384	0.189264	-9.18508	4.11206e-20	2.13878e-19		orf19.5791	IDH2	IDH2	Ortholog(s) have isocitrate dehydrogenase (NAD+) activity, role in glutamate biosynthetic process, isocitrate metabolic process, tricarboxylic acid cycle and cytosol, mitochondrial isocitrate dehydrogenase complex (NAD+) localization
CPAR2_107920	1106.93	-1.73852	0.27199	-6.39186	1.63881e-10	4.65316e-10		orf19.446.2			Has domain(s) with predicted NADH dehydrogenase (ubiquinone) activity and mitochondrion localization
CPAR2_603060	768.528	-1.74111	0.248841	-6.99689	2.61707e-12	8.48288e-12		orf19.95		PRM5	Ortholog of S. cerevisiae : PRM5, C. albicans SC5314 : orf19.95, C. dubliniensis CD36 : Cd36_60980, Candida tenuis NRRL Y-1498 : CANTEDRAFT_113703 and Debaryomyces hansenii CBS767 : DEHA2F10032g
CPAR2_405170	1063.05	-1.74336	0.173521	-10.047	9.47067e-24	5.96017e-23		orf19.1356		TUM1	Ortholog(s) have thiosulfate sulfurtransferase activity, role in tRNA wobble position uridine thiolation and mitochondrion localization
CPAR2_802460	4187.27	-1.74352	0.353977	-4.92552	8.41382e-07	1.80674e-06		orf19.3268	TMA19	TMA19	Ortholog(s) have role in cellular response to oxidative stress, cytoplasmic translation and cytosol, mitochondrion, nucleus, ribosome localization
CPAR2_108450	2549.67	-1.74655	0.143842	-12.1421	6.31653e-34	6.47806e-33		orf19.2965		GET3	Ortholog(s) have ATPase activity, guanyl-nucleotide exchange factor activity
CPAR2_806860	1397.75	-1.7479	0.151986	-11.5004	1.31254e-30	1.16882e-29		orf19.7377	ASE1	ASE1	Ortholog(s) have microtubule binding activity
CPAR2_503480	5340.73	-1.74893	0.136767	-12.7877	1.9211e-37	2.32249e-36		orf19.6987	DNM1	DNM1	Ortholog(s) have GTPase activity, protein homodimerization activity
CPAR2_402380	1162.11	-1.74933	0.176408	-9.91638	3.53334e-23	2.15597e-22	HIS5	orf19.4177	HIS5	HIS5	Ortholog(s) have histidinol-phosphate transaminase activity, role in histidine biosynthetic process, response to nickel cation and cytosol, nucleus localization
CPAR2_210180	3754.11	-1.75003	0.167388	-10.4549	1.39103e-25	9.71051e-25		orf19.3541	ERF1	SUP45	Ortholog(s) have translation release factor activity, codon specific activity, role in cellular response to nitrogen starvation, cytokinesis, translational termination and cytosol, nucleus, translation release factor complex localization
CPAR2_200280	2221.99	-1.75039	0.323175	-5.41621	6.08756e-08	1.42451e-07		orf19.7676	XYL2	SOR2	Ortholog(s) have cytosol, hyphal cell wall localization
CPAR2_802640	1625.8	-1.75117	0.120635	-14.5163	9.55794e-48	1.64436e-46		orf19.5713	YMX6		Has domain(s) with predicted flavin adenine dinucleotide binding, oxidoreductase activity and role in oxidation-reduction process
CPAR2_101720	3748.78	-1.7528	0.123123	-14.2361	5.46787e-46	8.98183e-45	GCD11	orf19.4223	GCD11	GCD11	Ortholog(s) have GTP binding, tRNA binding, translation initiation factor activity and role in positive regulation of translational fidelity, translational initiation
CPAR2_400020	5766.99	-1.75389	0.103615	-16.9271	2.8427e-64	8.83973e-63	ARO1	orf19.4704	ARO1	ARO1	Ortholog(s) have 3-dehydroquinate dehydratase activity, 3-dehydroquinate synthase activity, 3-phosphoshikimate 1-carboxyvinyltransferase activity, shikimate 3-dehydrogenase (NADP+) activity, shikimate kinase activity
CPAR2_106280	1504.57	-1.75688	0.167561	-10.485	1.01206e-25	7.12486e-25		orf19.3686		ATP12	Ortholog(s) have protein domain specific binding activity, role in mitochondrial proton-transporting ATP synthase complex assembly and mitochondrion localization
CPAR2_107570	53.9159	-1.75863	0.390543	-4.50303	6.69912e-06	1.32682e-05		orf19.2468		TMT1	Ortholog(s) have trans-aconitate 3-methyltransferase activity and cytosol localization
CPAR2_207210	13010.6	-1.76428	0.285185	-6.18645	6.15333e-10	1.68463e-09		orf19.395	ENO1	ENO1	Ortholog(s) have high molecular weight kininogen binding, phosphopyruvate hydratase activity
CPAR2_400920	926.995	-1.76465	0.16538	-10.6703	1.40164e-26	1.03171e-25		orf19.4649	ZCF27		Ortholog(s) have role in growth of unicellular organism as a thread of attached cells, positive regulation of growth of unicellular organism as a thread of attached cells
CPAR2_201090	1565.21	-1.76612	0.198301	-8.90624	5.27904e-19	2.59709e-18		orf19.6612		CIR1	Ortholog(s) have cytosol, mitochondrion, nucleus localization
CPAR2_104710	3116.44	-1.76728	0.215834	-8.18816	2.65253e-16	1.10967e-15		orf19.5491.1	ATP14	ATP14	Ortholog(s) have proton-transporting ATP synthase activity, rotational mechanism, proton-transporting ATPase activity, rotational mechanism activity
CPAR2_101020	11673.6	-1.76735	0.190305	-9.28695	1.58769e-20	8.50913e-20		orf19.3911	SAH1	SAH1	Ortholog(s) have cytosol localization
CPAR2_109530	1741.98	-1.76857	0.156007	-11.3365	8.65184e-30	7.40949e-29		orf19.6105	MVD	MVD1	Ortholog(s) have diphosphomevalonate decarboxylase activity, role in isopentenyl diphosphate biosynthetic process, mevalonate pathway, sterol biosynthetic process and cytosol, nucleus localization
CPAR2_504120	751.59	-1.77005	0.125742	-14.0768	5.27343e-45	8.26549e-44		orf19.5455		VTC1	Ortholog(s) have mRNA binding, small GTPase regulator activity
CPAR2_500160	844.19	-1.77016	0.401973	-4.40369	1.06427e-05	2.06705e-05		orf19.3093	MSH2	MSH2	Ortholog(s) have ATP binding, ATPase activity, Y-form DNA binding, double-strand/single-strand DNA junction binding, four-way junction DNA binding, guanine/thymine mispair binding and loop DNA binding, more
CPAR2_101410	14269.6	-1.77917	0.1891	-9.40862	5.02683e-21	2.77334e-20		orf19.4016		COR1	Ortholog(s) have ubiquinol-cytochrome-c reductase activity, role in aerobic respiration and mitochondrial respiratory chain complex III localization
CPAR2_804900	1194.5	-1.78155	0.210863	-8.44884	2.94211e-17	1.30399e-16		orf19.4836	URA1	URA1	Ortholog(s) have dihydroorotate dehydrogenase activity, dihydroorotate oxidase (fumarate) activity, role in 'de novo' pyrimidine nucleobase biosynthetic process and extrinsic to membrane, mitochondrion localization
CPAR2_601540	10958.6	-1.78169	0.174434	-10.2141	1.71451e-24	1.12781e-23		orf19.5612	BMT4		Ortholog(s) have role in beta-1,2-oligomannoside metabolic process
CPAR2_803950	639.145	-1.78182	0.232244	-7.67218	1.69104e-14	6.26729e-14		orf19.4725	SWI6	SWI6	Ortholog(s) have RNA polymerase II transcription coactivator activity
CPAR2_800420	577.691	-1.78203	0.277375	-6.42463	1.32194e-10	3.76818e-10		orf19.7503	CDA2	CDA2	Ortholog(s) have chitin deacetylase activity and role in ascospore wall assembly
CPAR2_501660	2358.43	-1.78389	0.109468	-16.2961	1.05247e-59	2.70802e-58		orf19.4147	GLR1	GLR1	Ortholog(s) have glutathione-disulfide reductase activity and role in cellular response to menadione, cellular response to oxidative stress, glutathione metabolic process, protein glutathionylation
CPAR2_602500	1842.09	-1.78588	0.146297	-12.2072	2.84348e-34	2.95794e-33		orf19.3430		GTT3	Ortholog(s) have plasma membrane localization
CPAR2_103370	407.342	-1.78592	0.148056	-12.0625	1.66596e-33	1.65882e-32		orf19.306	USO5		Ortholog of C. albicans SC5314 : orf19.306/USO5, C. dubliniensis CD36 : Cd36_83070, Candida tenuis NRRL Y-1498 : CANTEDRAFT_116534 and Debaryomyces hansenii CBS767 : DEHA2D11616g
CPAR2_211990	2860.77	-1.78666	0.113633	-15.7231	1.0508e-55	2.43443e-54		orf19.1522			Ortholog of C. albicans SC5314 : orf19.1522, C. dubliniensis CD36 : Cd36_16850, Candida tenuis NRRL Y-1498 : cten_CGOB_00169 and Debaryomyces hansenii CBS767 : DEHA2G03036g
CPAR2_502050	2218.67	-1.78694	0.289912	-6.16373	7.10489e-10	1.93513e-09		orf19.2639		MRPL20	Ortholog(s) have structural constituent of ribosome activity and mitochondrial large ribosomal subunit localization
CPAR2_201570	18436.3	-1.78718	0.190044	-9.40402	5.25166e-21	2.88916e-20		orf19.5007	ACT1	ACT1	Ortholog(s) have structural constituent of cytoskeleton activity
CPAR2_205380	973.542	-1.78736	0.162204	-11.0193	3.08618e-28	2.44831e-27		orf19.6640	TPS1	TPS1	Ortholog(s) have alpha,alpha-trehalose-phosphate synthase (UDP-forming) activity
CPAR2_209120	1408.42	-1.78941	0.095895	-18.6601	1.0462e-77	4.08298e-76		orf19.2298	WBP1	WBP1	Ortholog(s) have dolichyl-diphosphooligosaccharide-protein glycotransferase activity, role in cell cycle, protein N-linked glycosylation and nuclear envelope, oligosaccharyltransferase complex, plasma membrane localization
CPAR2_402620	925.342	-1.79023	0.159236	-11.2426	2.51756e-29	2.11861e-28		orf19.4624	HRT2	YMR027W	Ortholog(s) have cytosol, nucleus localization
CPAR2_107090	5587.75	-1.79064	0.1581	-11.326	9.75824e-30	8.34473e-29		orf19.1052			Ortholog(s) have DNA binding activity and nucleus localization
CPAR2_100930	40.2512	-1.79245	0.428714	-4.18099	2.90242e-05	5.44437e-05	NA	NA	NA		Ortholog(s) have cytosol localization
CPAR2_105500	3690.82	-1.79351	0.112648	-15.9215	4.49821e-57	1.10368e-55		orf19.778	PIL1	LSP1	Ortholog(s) have lipid binding activity, role in endocytosis, negative regulation of protein kinase activity, response to heat and cytosol, eisosome, mitochondrial outer membrane, plasma membrane localization
CPAR2_212420	5549.42	-1.79504	0.113122	-15.8682	1.05134e-56	2.55797e-55		orf19.5823	SGT2	SGT2	Ortholog(s) have protein complex scaffold activity, role in posttranslational protein targeting to membrane, response to heat and TRC complex, nucleus localization
CPAR2_303730	1323.22	-1.79604	0.221195	-8.11973	4.67235e-16	1.90932e-15	THR1	orf19.923	THR1	THR1	Ortholog(s) have homoserine kinase activity, role in homoserine metabolic process, threonine biosynthetic process and cytoplasm localization
CPAR2_303660	3605.13	-1.79802	0.431155	-4.17024	3.04282e-05	5.70039e-05		orf19.3207	CCN1		Ortholog(s) have cyclin-dependent protein serine/threonine kinase regulator activity
CPAR2_800580	958.398	-1.80454	0.196211	-9.19694	3.68298e-20	1.92076e-19		orf19.7538		RRM3	Ortholog(s) have ATP-dependent DNA helicase activity, role in DNA replication, mitochondrial genome maintenance, replication fork progression beyond termination site and nuclear telomeric heterochromatin, replication fork localization
CPAR2_302620	24965.4	-1.80497	0.259994	-6.94236	3.85591e-12	1.22861e-11		orf19.968	PGA14	YNL190W	Ortholog(s) have fungal-type cell wall localization
CPAR2_110080	795.049	-1.80542	0.214236	-8.42723	3.53948e-17	1.55799e-16		orf19.3291	HMT1	HMT1	Ortholog(s) have protein-arginine omega-N asymmetric methyltransferase activity, protein-arginine omega-N monomethyltransferase activity
CPAR2_500650	2293.49	-1.80624	0.168284	-10.7332	7.10644e-27	5.33212e-26		orf19.1267		CAJ1	Ortholog of S. cerevisiae : CAJ1, C. albicans SC5314 : orf19.1267, C. glabrata CBS138 : CAGL0L00957g, C. dubliniensis CD36 : Cd36_45380 and Candida tenuis NRRL Y-1498 : CANTEDRAFT_132273
CPAR2_404480	1057.33	-1.8108	0.364268	-4.97105	6.65906e-07	1.44487e-06		orf19.7409	ERV25	ERV25	Ortholog(s) have role in ER to Golgi vesicle-mediated transport and ER to Golgi transport vesicle, endoplasmic reticulum, plasma membrane localization
CPAR2_208970	10632.1	-1.81205	0.183036	-9.9	4.16291e-23	2.52686e-22		orf19.6217	PGA63	SEC31	Ortholog(s) have structural molecule activity, role in COPII-coated vesicle budding, intracellular protein transport, nuclear envelope organization and COPII vesicle coat, cytosol, mating projection tip localization
CPAR2_206440	1329.7	-1.81344	0.132921	-13.643	2.22363e-42	3.15376e-41		orf19.3561	CDC7	CDC7	Ortholog(s) have ATP binding, protein heterodimerization activity, protein serine/threonine kinase activity
CPAR2_107440	623.883	-1.81805	0.189161	-9.61116	7.17348e-22	4.09762e-21	MTP1	orf19.2483	RIM1	RIM1	Mitochondrial telomere-binding protein; shares homology with bacterial and mitochondrial single-stranded DNA-binding proteins; predominantly bound to the mitochondrial telomeres; present in purified mitochondrial nucleoids
CPAR2_210240	1029.09	-1.81834	0.111555	-16.2999	9.87882e-60	2.56452e-58		orf19.1495		UTR4	Ortholog(s) have role in L-methionine salvage from methylthioadenosine and cytosol, nucleus localization
CPAR2_211570	1351.81	-1.81938	0.316669	-5.74536	9.17253e-09	2.29412e-08		orf19.5797	PLC2		Ortholog(s) have phosphatidylinositol phospholipase C activity and role in filamentous growth
CPAR2_804510	292.319	-1.8205	0.256476	-7.09813	1.26455e-12	4.17804e-12		orf19.1137		CDC8	Ortholog(s) have thymidylate kinase activity, uridylate kinase activity, role in dTDP biosynthetic process, dTTP biosynthetic process, dUDP biosynthetic process and cytosol, nucleus localization
CPAR2_108750	3392.75	-1.82136	0.260084	-7.00297	2.50597e-12	8.13635e-12		orf19.3035		CHD1	Ortholog(s) have ATP-dependent DNA helicase activity, chromatin DNA binding, methylated histone residue binding, rDNA binding activity
CPAR2_303080	944.433	-1.82179	0.214424	-8.49617	1.95941e-17	8.79842e-17		orf19.1115	GUK1	GUK1	Ortholog(s) have guanylate kinase activity and cytoplasm, nucleus localization
CPAR2_402100	155.961	-1.82357	0.30446	-5.98953	2.10446e-09	5.53729e-09		orf19.1428	DUO1		Has domain(s) with predicted role in mitotic spindle organization in nucleus and DASH complex, mitotic spindle localization
CPAR2_204910	155.172	-1.82404	0.373456	-4.88423	1.03831e-06	2.21327e-06		orf19.3871	DAD3	DAD3	Ortholog(s) have microtubule binding activity, role in mitosis, mitotic spindle organization in nucleus, regulation of microtubule polymerization or depolymerization and DASH complex, spindle localization
CPAR2_401210	628.741	-1.82695	0.294721	-6.19892	5.68525e-10	1.55942e-09		orf19.4616	POL30	POL30	Ortholog(s) have DNA polymerase processivity factor activity
CPAR2_304350	2473.15	-1.82976	0.180633	-10.1297	4.07776e-24	2.62013e-23		orf19.4233	THR4	THR4	Ortholog(s) have threonine synthase activity, role in threonine biosynthetic process and cytosol, nucleus localization
CPAR2_200270	1696.58	-1.83415	0.120419	-15.2313	2.19061e-52	4.54942e-51		orf19.7675		MRPL25	Ortholog(s) have structural constituent of ribosome activity and mitochondrial large ribosomal subunit localization
CPAR2_210450	3133.81	-1.83752	0.11062	-16.6111	5.79227e-62	1.64303e-60		orf19.401	TCP1	TCP1	Ortholog(s) have unfolded protein binding activity, role in protein folding and chaperonin-containing T-complex, nucleus, plasma membrane localization
CPAR2_300990	1585.99	-1.84209	0.254606	-7.23505	4.65361e-13	1.589e-12		orf19.6565		OXA1	Ortholog(s) have membrane insertase activity, mitochondrial ribosome binding activity
CPAR2_405560	4370.54	-1.84314	0.117711	-15.6581	2.92412e-55	6.61625e-54		orf19.5964	ARF2	ARF2	Ortholog(s) have GTPase activity, role in cellular response to drug, macroautophagy and Golgi apparatus localization
CPAR2_102640	1544.41	-1.84372	0.215835	-8.54227	1.31612e-17	5.97443e-17		orf19.332.1			Ortholog of C. albicans SC5314 : orf19.332.1, C. dubliniensis CD36 : Cd36_83290, Candida tenuis NRRL Y-1498 : CANTEDRAFT_98613 and Lodderomyces elongisporus NRLL YB-4239 : LELG_02758
CPAR2_210190	30.1984	-1.84457	0.370717	-4.97568	6.50174e-07	1.41231e-06	NA	NA	NA		Ortholog of Candida orthopsilosis Co 90-125 : CORT_0A09470
CPAR2_804610	2013.04	-1.84734	0.141179	-13.0851	4.00611e-39	5.13117e-38		orf19.4865		SAC1	Ortholog(s) have phosphatidylinositol-3,5-bisphosphate 5-phosphatase activity, phosphatidylinositol-3-phosphatase activity, phosphatidylinositol-4-phosphate phosphatase activity and role in phosphatidylinositol dephosphorylation
CPAR2_403460	2230.58	-1.84803	0.170771	-10.8217	2.7177e-27	2.08214e-26		orf19.3367		MRPL22	Ortholog(s) have structural constituent of ribosome activity and mitochondrial large ribosomal subunit localization
CPAR2_500620	2391.18	-1.84858	0.190429	-9.70749	2.80147e-22	1.63889e-21		orf19.1253	PHO4	PHO4	Ortholog(s) have sequence-specific DNA binding activity
CPAR2_205250	5251.75	-1.84981	0.153104	-12.082	1.3141e-33	1.32206e-32		orf19.528	SEC26	SEC26	Ortholog(s) have role in ER to Golgi vesicle-mediated transport and COPI vesicle coat, cytosol, plasma membrane localization
CPAR2_603290	914.809	-1.85623	0.13189	-14.0741	5.48187e-45	8.56911e-44		orf19.1180		YER152C	Ortholog(s) have 2-aminoadipate transaminase activity and cytoplasm, nucleus localization
CPAR2_802920	924.119	-1.85731	0.129196	-14.3759	7.33297e-47	1.2324e-45		orf19.2520		MRPS28	Ortholog(s) have structural constituent of ribosome activity and mitochondrial small ribosomal subunit localization
CPAR2_602170	699.147	-1.86011	0.271667	-6.84702	7.54057e-12	2.35238e-11		orf19.688		MRPS18	Ortholog(s) have structural constituent of ribosome activity and mitochondrial small ribosomal subunit localization
CPAR2_205030	2092.93	-1.86423	0.154132	-12.095	1.12205e-33	1.13671e-32		orf19.3859		IFA38	Ortholog(s) have ketoreductase activity, role in fatty acid elongation, sphingolipid biosynthetic process and endoplasmic reticulum localization
CPAR2_802020	1116.71	-1.87223	0.169871	-11.0215	3.01135e-28	2.39222e-27		orf19.2382		ISM1	Ortholog(s) have role in mitochondrial translation and cytosol, mitochondrion localization
CPAR2_803780	4950.36	-1.87292	0.110114	-17.0089	7.05413e-65	2.25383e-63		orf19.7477	YRB1	YRB1	Ortholog(s) have Ran GTPase binding activity and role in G1/S transition of mitotic cell cycle, RNA export from nucleus, Ran protein signal transduction, protein import into nucleus, ubiquitin-dependent protein catabolic process
CPAR2_201820	1178.08	-1.87423	0.213746	-8.76847	1.81113e-18	8.6752e-18		orf19.3755		MRPL15	Ortholog(s) have structural constituent of ribosome activity and mitochondrial large ribosomal subunit localization
CPAR2_501560	2123.63	-1.87428	0.414915	-4.51726	6.26453e-06	1.24456e-05	PCL1	orf19.2649	PCL1	PCL1	Ortholog(s) have cyclin-dependent protein serine/threonine kinase regulator activity
CPAR2_805790	1224.63	-1.87598	0.201788	-9.2968	1.44741e-20	7.77882e-20		orf19.7446	OPI3	OPI3	Ortholog(s) have phosphatidyl-N-dimethylethanolamine N-methyltransferase activity, phosphatidyl-N-methylethanolamine N-methyltransferase activity and role in phosphatidylcholine biosynthetic process
CPAR2_802800	9663.25	-1.87612	0.221684	-8.46303	2.6051e-17	1.15993e-16		orf19.2551	MET6	MET6	Ortholog(s) have 5-methyltetrahydropteroyltriglutamate-homocysteine S-methyltransferase activity, zinc ion binding activity
CPAR2_304320	219.553	-1.87706	0.360369	-5.2087	1.90163e-07	4.28273e-07		orf19.6662		COQ10	Ortholog(s) have ubiquinone binding activity, role in cellular respiration, ubiquinone biosynthetic process and mitochondrial inner membrane localization
CPAR2_201550	3349.84	-1.87761	0.221822	-8.46446	2.57337e-17	1.14668e-16		orf19.5006	GCV3	GCV3	Ortholog(s) have glycine dehydrogenase (decarboxylating) activity, role in glycine catabolic process, one-carbon metabolic process, protein lipoylation and mitochondrion localization
CPAR2_703850	788.083	-1.87796	0.19736	-9.51538	1.81057e-21	1.01921e-20		orf19.6696	TIM9	TIM9	Ortholog(s) have protein transporter activity, unfolded protein binding activity and role in protein import into mitochondrial inner membrane
CPAR2_202200	2228.61	-1.87864	0.183646	-10.2297	1.45932e-24	9.6431e-24		orf19.498		NAM9	Ortholog(s) have structural constituent of ribosome activity and mitochondrial small ribosomal subunit localization
CPAR2_302060	4366.61	-1.88289	0.144165	-13.0607	5.5219e-39	7.04163e-38		orf19.3138	NOP1	NOP1	Ortholog(s) have mRNA binding, rRNA methyltransferase activity and role in box C/D snoRNA 3'-end processing, rRNA methylation
CPAR2_400620	4074.26	-1.88461	0.223977	-8.41432	3.95169e-17	1.73689e-16		orf19.4579		ERV29	Ortholog(s) have role in ER to Golgi vesicle-mediated transport and ER to Golgi transport vesicle, Golgi apparatus, endoplasmic reticulum, plasma membrane localization
CPAR2_503720	1916.48	-1.88695	0.177701	-10.6187	2.43921e-26	1.77744e-25		orf19.1701	RKI1	RKI1	Ortholog(s) have ribose-5-phosphate isomerase activity, role in pentose-phosphate shunt, pyridoxine biosynthetic process and cytoplasm, nucleus localization
CPAR2_203520	7450.46	-1.88906	0.108404	-17.4261	5.23086e-68	1.81056e-66		orf19.5024	GND1	GND1	Ortholog(s) have NADP binding, phosphogluconate dehydrogenase (decarboxylating) activity, role in cellular response to oxidative stress, pentose-phosphate shunt, oxidative branch and cytosol, mitochondrion, peroxisome localization
CPAR2_202670	2655.09	-1.88915	0.144296	-13.0922	3.64948e-39	4.69507e-38		orf19.4956	RPN1	RPN1	Ortholog(s) have protein binding, bridging activity and endoplasmic reticulum, nucleus, proteasome regulatory particle, base subcomplex, proteasome storage granule localization
CPAR2_702280	2709.39	-1.89021	0.151732	-12.4575	1.27272e-35	1.43985e-34		orf19.7047	RTF1	RTF1	Ortholog(s) have RNA binding, RNA polymerase II transcription factor binding transcription factor activity
CPAR2_104900	4645.41	-1.89036	0.223112	-8.47268	2.39812e-17	1.07023e-16		orf19.4109	PMT4	PMT4	Ortholog(s) have dolichyl-phosphate-mannose-protein mannosyltransferase activity, protein heterodimerization activity
CPAR2_700720	10965.7	-1.89057	0.239697	-7.88734	3.08694e-15	1.20636e-14		orf19.5225.2	RPL27A	RPL27A	Ortholog(s) have cytosol, nucleus, small-subunit processome localization
CPAR2_502120	220.74	-1.89209	0.23164	-8.16824	3.12915e-16	1.29694e-15	NA	NA	NA		Has domain(s) with predicted catalytic activity, hydrolase activity, hydrolyzing O-glycosyl compounds activity and role in carbohydrate metabolic process
CPAR2_100260	1923.59	-1.89324	0.153681	-12.3193	7.13008e-35	7.66385e-34		orf19.4018		RSM7	Ortholog(s) have structural constituent of ribosome activity and mitochondrial small ribosomal subunit localization
CPAR2_109150	7899.87	-1.89595	0.296498	-6.39448	1.611e-10	4.57866e-10		orf19.3324	TIF	TIF2	Ortholog(s) have ATP-dependent RNA helicase activity, translation initiation factor activity and cytosol, eukaryotic translation initiation factor 4F complex, plasma membrane localization
CPAR2_806840	2314.94	-1.89738	0.128378	-14.7797	1.98188e-49	3.70566e-48		orf19.7380			Has domain(s) with predicted nucleic acid binding, nucleotide binding activity
CPAR2_801200	2464.43	-1.89912	0.201398	-9.42968	4.11338e-21	2.28238e-20		orf19.2832	INN1	INN1	Ortholog(s) have role in barrier septum assembly, chromosome organization, mitotic cytokinesis and HICS complex, cellular bud neck contractile ring localization
CPAR2_204930	1669.4	-1.90144	0.18193	-10.4515	1.44209e-25	1.00308e-24		orf19.3873	ARC40	ARC40	Ortholog(s) have ubiquitin binding activity
CPAR2_602180	1473.67	-1.90176	0.235861	-8.06305	7.4417e-16	2.99678e-15		orf19.3459		MCK1	Ortholog(s) have protein serine/threonine/tyrosine kinase activity
CPAR2_212860	21522.8	-1.90449	0.242014	-7.86936	3.56447e-15	1.38645e-14		orf19.2023	HGT7		Ortholog(s) have fructose transmembrane transporter activity, glucose transmembrane transporter activity, role in cellular response to drug, fructose import, glucose import and cell division site, cell tip, plasma membrane localization
CPAR2_200850	335.654	-1.91034	0.196529	-9.7204	2.46815e-22	1.44826e-21		orf19.6601.1	YKE2	YKE2	Ortholog(s) have tubulin binding activity, role in protein folding, tubulin complex assembly and nucleus, prefoldin complex localization
CPAR2_406030	507.381	-1.91067	0.167498	-11.4071	3.85273e-30	3.3639e-29		orf19.1389		SGN1	Ortholog(s) have poly(A) RNA binding activity, role in negative regulation of G2/M transition of mitotic cell cycle, nuclear-transcribed mRNA poly(A) tail shortening and cytoplasm, nucleus localization
CPAR2_205860	1278.03	-1.91096	0.213513	-8.95008	3.55234e-19	1.76705e-18		orf19.6414.3	TPM2	TPM1	Ortholog(s) have role in actin filament bundle assembly, cytokinesis, plasma membrane fusion involved in cytogamy, pseudohyphal growth and actin cortical patch, actin filament bundle, cellular bud neck contractile ring localization
CPAR2_104470	4418.39	-1.91105	0.153778	-12.4273	1.85694e-35	2.08056e-34	VAS1	orf19.1295	VAS1	VAS1	Ortholog(s) have valine-tRNA ligase activity, role in valyl-tRNA aminoacylation and cytosol, mitochondrion localization
CPAR2_800480	919.401	-1.91349	0.215702	-8.87101	7.24838e-19	3.54196e-18		orf19.7509.2	LSM6	LSM6	Ortholog(s) have RNA binding activity and role in mRNA splicing, via spliceosome, maturation of SSU-rRNA
CPAR2_403450	848.822	-1.91651	0.222901	-8.598	8.11157e-18	3.73466e-17		orf19.3366.1			Ortholog of C. albicans SC5314 : orf19.3366.1, C. dubliniensis CD36 : Cd36_43170, Candida tenuis NRRL Y-1498 : CANTEDRAFT_113781 and Pichia stipitis Pignal : psti_CGOB_00190
CPAR2_105330	883.291	-1.91762	0.223625	-8.57518	9.89313e-18	4.52268e-17		orf19.5194.1		YIR035C	Ortholog(s) have cytosol, nucleus localization
CPAR2_406930	1145.11	-1.92256	0.233947	-8.21794	2.0703e-16	8.71746e-16		orf19.3629	DSE1	DSE1	Ortholog(s) have role in cell adhesion involved in single-species biofilm formation, cell wall organization, cellular response to glucose starvation, cytokinesis and completion of separation, more
CPAR2_303790	1044.31	-1.92289	0.196232	-9.79909	1.13601e-22	6.76138e-22	NA	NA	NA		Ortholog of Candida orthopsilosis Co 90-125 : CORT_0E05950
CPAR2_207980	3432.05	-1.92331	0.292876	-6.56698	5.13451e-11	1.50642e-10		orf19.658	GIN1	MRC1	Ortholog(s) have role in DNA repair, DNA replication checkpoint, chromatin silencing at silent mating-type cassette, chromatin silencing at telomere and intra-S DNA damage checkpoint, more
CPAR2_800600	5057.84	-1.92763	0.131274	-14.684	8.16894e-49	1.48445e-47	MIS12	orf19.7534	MIS12		Has domain(s) with predicted ATP binding, catalytic activity, formate-tetrahydrofolate ligase activity, methylenetetrahydrofolate dehydrogenase (NADP+) activity
CPAR2_304070	1018.56	-1.92806	0.25023	-7.70516	1.30683e-14	4.88066e-14		orf19.945	VPS2	DID4	Ortholog(s) have role in intralumenal vesicle formation, protein retention in Golgi apparatus, protein targeting to vacuole involved in ubiquitin-dependent protein catabolic process via the multivesicular body sorting pathway
CPAR2_210460	1962.22	-1.92855	0.43786	-4.40448	1.06037e-05	2.06084e-05		orf19.403	PCL2	PCL2	Ortholog(s) have cyclin-dependent protein serine/threonine kinase regulator activity
CPAR2_107060	1942.98	-1.92974	0.211434	-9.12693	7.04705e-20	3.62643e-19		orf19.1055	CDC3	CDC3	Ortholog(s) have 1-phosphatidylinositol binding, GTP binding, structural molecule activity and role in cellular protein localization, cytokinetic cell separation, septin ring assembly, septin ring disassembly
CPAR2_800060	549.293	-1.93022	0.457272	-4.22117	2.43042e-05	4.59308e-05	NA	NA	NA		Ortholog of Candida orthopsilosis Co 90-125 : CORT_0A00170
CPAR2_401060	2903.58	-1.93109	0.229998	-8.39609	4.61604e-17	2.02126e-16	CPA1	orf19.4630	CPA1	CPA1	Ortholog(s) have carbamoyl-phosphate synthase (glutamine-hydrolyzing) activity, role in arginine biosynthetic process and carbamoyl-phosphate synthase complex localization
CPAR2_701730	895.847	-1.94013	0.159608	-12.1555	5.36064e-34	5.50744e-33		orf19.6136		MRPL4	Mitochondrial ribosomal protein of the large subunit
CPAR2_801760	1832.52	-1.94042	0.281272	-6.89876	5.2459e-12	1.65428e-11		orf19.4945	MSH6	MSH6	Ortholog(s) have ATP binding, ATPase activity, four-way junction DNA binding, guanine/thymine mispair binding, single base insertion or deletion binding activity
CPAR2_601830	3522.96	-1.94195	0.404941	-4.79564	1.62156e-06	3.39798e-06		orf19.3504	RPL23A	RPL23B	Ortholog(s) have mitochondrion, nucleus localization
CPAR2_301420	1481.51	-1.94215	0.169783	-11.439	2.6697e-30	2.34861e-29		orf19.7025	MCM1	MCM1	Ortholog(s) have DNA replication origin binding and RNA polymerase II activating transcription factor binding, more
CPAR2_603380	1509.42	-1.94771	0.124399	-15.657	2.97579e-55	6.70706e-54		orf19.6326			Ortholog of C. albicans SC5314 : orf19.6326, C. dubliniensis CD36 : Cd36_60130, Candida tenuis NRRL Y-1498 : CANTEDRAFT_94402 and Debaryomyces hansenii CBS767 : DEHA2G06556g
CPAR2_109940	1170.6	-1.94915	0.137155	-14.2113	7.79971e-46	1.27046e-44		orf19.6008.4		YNL122C	Ortholog(s) have mitochondrion localization
CPAR2_107500	3782.48	-1.94977	0.350341	-5.56534	2.61644e-08	6.3131e-08		orf19.2475	PGA26		Ortholog(s) have role in cellular response to chemical stimulus, cellular response to starvation and filamentous growth of a population of unicellular organisms in response to chemical stimulus, more
CPAR2_700730	2142.91	-1.95265	0.169411	-11.5261	9.74446e-31	8.74445e-30		orf19.5226	WRS1	WRS1	Ortholog(s) have tryptophan-tRNA ligase activity and cytosol localization
CPAR2_600420	269.898	-1.95702	0.233485	-8.38175	5.21479e-17	2.27317e-16	NA	NA	NA		Ortholog of Debaryomyces hansenii CBS767 : DEHA2B03916g, Pichia stipitis Pignal : psti_CGOB_00152, Candida orthopsilosis Co 90-125 : CORT_0H02370 and Spathaspora passalidarum NRRL Y-27907 : SPAPADRAFT_63368
CPAR2_407690	20638.9	-1.96085	0.300772	-6.51938	7.05976e-11	2.0516e-10		orf19.1435	TEF1	TEF1	Ortholog(s) have GDP binding, GTP binding, translation elongation factor activity and role in interaction with host, tRNA export from nucleus, translational elongation
CPAR2_407370	642.943	-1.96111	0.153011	-12.8168	1.3206e-37	1.60319e-36		orf19.1761		OST2	Ortholog(s) have dolichyl-diphosphooligosaccharide-protein glycotransferase activity, role in protein N-linked glycosylation and cytosol, nucleus, oligosaccharyltransferase complex localization
CPAR2_805550	517.339	-1.96274	0.304325	-6.44947	1.12243e-10	3.2216e-10	NA	NA	NA	GRX8	Ortholog(s) have glutathione-disulfide reductase activity and cytoplasm localization
CPAR2_404340	11442.7	-1.96477	0.114273	-17.1936	2.96492e-66	9.63185e-65		orf19.3599	TIF4631	TIF4631	Ortholog(s) have role in ribosomal large subunit biogenesis, stress granule assembly and cytoplasmic stress granule, eukaryotic translation initiation factor 4F complex, mitochondrion localization
CPAR2_100590	344.082	-1.96502	0.267598	-7.34319	2.08557e-13	7.2664e-13		orf19.4306		MDE1	Ortholog(s) have methylthioribulose 1-phosphate dehydratase activity, role in L-methionine salvage from methylthioadenosine and cytoplasm localization
CPAR2_302140	723.037	-1.96758	0.26876	-7.32099	2.46155e-13	8.54051e-13		orf19.3829	PHR1		Ortholog(s) have glucanosyltransferase activity
CPAR2_102110	670.88	-1.96934	0.379298	-5.19206	2.0798e-07	4.66232e-07		orf19.262	SMC3	SMC3	Ortholog(s) have protein heterodimerization activity and role in ascospore formation, meiotic sister chromatid cohesion, mitotic sister chromatid cohesion, reciprocal meiotic recombination, synaptonemal complex assembly
CPAR2_206160	609.706	-1.97369	0.160037	-12.3327	6.03965e-35	6.51587e-34		orf19.6625		VPS75	Ortholog(s) have acetyltransferase activator activity, histone binding activity and role in double-strand break repair via nonhomologous end joining, nucleosome assembly, positive regulation of histone acetylation
CPAR2_402830	1148.36	-1.97412	0.215918	-9.14292	6.07872e-20	3.14202e-19		orf19.5666		SUB1	Ortholog(s) have transcription coactivator activity
CPAR2_704090	8184.78	-1.97732	0.162511	-12.1673	4.64255e-34	4.78661e-33		orf19.5126			Has domain(s) with predicted RNA binding activity, role in RNA processing and nucleus, ribonucleoprotein complex localization
CPAR2_801880	11854.6	-1.98152	0.348593	-5.68434	1.31319e-08	3.23706e-08		orf19.4931.1	RPL14	RPL14B	Ortholog(s) have RNA binding activity and cell surface, cytosol, nucleus localization
CPAR2_400810	2315.65	-1.98744	0.198958	-9.98926	1.69847e-23	1.05858e-22	TYS1	orf19.2694	TYS1	TYS1	Ortholog(s) have tyrosine-tRNA ligase activity, role in tyrosyl-tRNA aminoacylation and cytosol, nucleus localization
CPAR2_407160	1235.63	-1.98829	0.196491	-10.119	4.55181e-24	2.91828e-23		orf19.1757		MET32	Ortholog(s) have RNA polymerase II activating transcription factor binding and core promoter proximal region sequence-specific DNA binding, more
CPAR2_602720	3037.83	-1.99097	0.280225	-7.10489	1.20422e-12	3.9855e-12		orf19.139	TRA1	TRA1	Ortholog(s) have histone acetyltransferase activity
CPAR2_211780	230.098	-1.9943	0.27648	-7.21318	5.46584e-13	1.85329e-12		orf19.897	VPS20	VPS20	Ortholog(s) have role in cellular response to lithium ion, cellular response to pH, filamentous growth of a population of unicellular organisms in response to neutral pH and intralumenal vesicle formation, more
CPAR2_207970	2010.08	-1.99466	0.181421	-10.9946	4.05489e-28	3.19069e-27		orf19.660			Ortholog of C. albicans SC5314 : orf19.660, C. dubliniensis CD36 : Cd36_10720, Candida tenuis NRRL Y-1498 : CANTEDRAFT_92640 and Debaryomyces hansenii CBS767 : DEHA2E14168g
CPAR2_202040	516.912	-1.9963	0.156486	-12.7571	2.84649e-37	3.41286e-36		orf19.517	HAP31	HAP3	Ortholog(s) have RNA polymerase II core promoter proximal region sequence-specific DNA binding, more
CPAR2_404530	714.702	-1.99819	0.165311	-12.0875	1.23026e-33	1.24201e-32		orf19.350	PRE9	PRE9	Ortholog(s) have role in proteasomal ubiquitin-dependent protein catabolic process, proteasomal ubiquitin-independent protein catabolic process, proteasome core complex assembly
CPAR2_100250	1703.18	-2.00236	0.158301	-12.6491	1.13199e-36	1.32981e-35		orf19.4021			Ortholog of C. albicans SC5314 : orf19.4021, C. dubliniensis CD36 : Cd36_54870, Debaryomyces hansenii CBS767 : DEHA2D13992g and Pichia stipitis Pignal : PICST_40400
CPAR2_807200	550.935	-2.00351	0.346815	-5.7769	7.60907e-09	1.9171e-08		orf19.7362	SKN1		Ortholog(s) have endoplasmic reticulum localization
CPAR2_103750	9897.56	-2.00463	0.134853	-14.8653	5.53538e-50	1.04848e-48		orf19.2435	MSI3	SSE1	Ortholog(s) have ATP binding, adenyl-nucleotide exchange factor activity, peptide binding activity, role in cellular response to drug, pathogenesis, protein refolding and cytosol, nucleus, polysome localization
CPAR2_407770	4096	-2.00562	0.121849	-16.4598	7.13055e-61	1.93758e-59		orf19.5351	TIF11	TIF11	Ortholog(s) have RNA strand annealing activity, role in cellular response to drug and cytosol, nucleus localization
CPAR2_108580	3815.58	-2.00608	0.190454	-10.5332	6.07454e-26	4.30774e-25		orf19.3013	CDC12	CDC12	Ortholog(s) have 1-phosphatidylinositol binding, GTP binding, GTPase activity, protein complex scaffold activity
CPAR2_203120	372.359	-2.01133	0.171309	-11.7409	7.86182e-32	7.31464e-31		orf19.1012		APS1	Ortholog(s) have clathrin binding activity, role in Golgi to vacuole transport, endosomal transport and AP-1 adaptor complex, cytosol, endosome, nucleus localization
CPAR2_209630	546.143	-2.01216	0.217473	-9.25248	2.19336e-20	1.16479e-19		orf19.184	MDM10	MDM10	Ortholog(s) have role in establishment of mitochondrion localization, mitochondrial outer membrane translocase complex assembly, phospholipid transport, protein import into mitochondrial outer membrane
CPAR2_802980	28.1605	-2.01768	0.395637	-5.09982	3.39982e-07	7.51994e-07	NA	NA	NA
CPAR2_807560	6580.47	-2.01824	0.337764	-5.9753	2.29664e-09	6.01032e-09		orf19.5927	RPS15	RPS15	Ortholog(s) have role in rRNA export from nucleus and nucleolus localization
CPAR2_801900	1391.86	-2.02047	0.323118	-6.25302	4.02582e-10	1.11212e-09		orf19.4367	SMC1	SMC1	Ortholog(s) have AT DNA binding, DNA secondary structure binding, double-stranded DNA binding, protein heterodimerization activity and role in double-strand break repair, mitotic sister chromatid cohesion
CPAR2_701430	1878.34	-2.02063	0.352672	-5.72949	1.00732e-08	2.50752e-08		orf19.7308	TUB1	TUB1	Ortholog(s) have protein heterodimerization activity, structural constituent of cytoskeleton activity
CPAR2_102160	2628.15	-2.02081	0.155853	-12.9661	1.90365e-38	2.36533e-37		orf19.269	SES1	SES1	Ortholog(s) have serine-tRNA ligase activity, role in seryl-tRNA aminoacylation and cytosol localization
CPAR2_403280	602.244	-2.02113	0.167034	-12.1001	1.05475e-33	1.0704e-32		orf19.2756		ERD2	Ortholog(s) have HDEL sequence binding activity, role in ER to Golgi vesicle-mediated transport, protein retention in ER lumen and Golgi apparatus, integral to endoplasmic reticulum membrane localization
CPAR2_701760	1389.96	-2.0212	0.213396	-9.47157	2.75681e-21	1.54143e-20		orf19.6129	MRPL8	MRPL8	Ortholog(s) have structural constituent of ribosome activity, role in mitochondrial genome maintenance and mitochondrial large ribosomal subunit localization
CPAR2_805540	5505.24	-2.02215	0.209428	-9.6556	4.65425e-22	2.68497e-21		orf19.6584	PRT1	PRT1	Ortholog(s) have translation initiation factor activity and role in cellular response to drug, translational initiation
CPAR2_803650	1789.22	-2.02541	0.243384	-8.32187	8.65838e-17	3.72125e-16		orf19.4829	DOA1	DOA1	Ortholog(s) have phospholipase activity, ubiquitin binding activity
CPAR2_801860	1074.82	-2.02811	0.226885	-8.93897	3.92818e-19	1.94734e-18		orf19.4933	FAD3		Ortholog(s) have omega-3 fatty acid desaturase activity and role in unsaturated fatty acid biosynthetic process
CPAR2_200520	4660.74	-2.02954	0.194008	-10.4611	1.30358e-25	9.13291e-25	NA	NA	NA		Has domain(s) with predicted NAD binding, cofactor binding, oxidoreductase activity, acting on the CH-OH group of donors, NAD or NADP as acceptor activity and role in oxidation-reduction process
CPAR2_209130	182.024	-2.03068	0.20402	-9.95335	2.43829e-23	1.50357e-22		orf19.2299		URM1	Ortholog(s) have protein tag activity and role in cell budding, cellular response to oxidative stress, invasive growth in response to glucose limitation, protein urmylation, tRNA wobble position uridine thiolation
CPAR2_104300	3086.91	-2.03335	0.171263	-11.8726	1.6421e-32	1.57311e-31		orf19.3148			Ortholog of C. albicans SC5314 : orf19.3148, C. dubliniensis CD36 : Cd36_21040, Candida tenuis NRRL Y-1498 : cten_CGOB_00225 and Debaryomyces hansenii CBS767 : DEHA2F01672g
CPAR2_701300	292.298	-2.03458	0.226234	-8.99326	2.40013e-19	1.20421e-18	NA	NA	NA		Has domain(s) with predicted oxidoreductase activity and role in oxidation-reduction process
CPAR2_109870	3187.1	-2.03639	0.168695	-12.0714	1.49521e-33	1.49393e-32	NA	NA	NA		Conjugated polyketone reductase
CPAR2_210700	654.844	-2.04249	0.408752	-4.9969	5.82594e-07	1.26978e-06	NA	NA	NA		Ortholog of Candida orthopsilosis Co 90-125 : CORT_0A10100
CPAR2_808690	7057.04	-2.04443	0.230432	-8.87217	7.17341e-19	3.50827e-18		orf19.6812	PMT2	PMT2	Ortholog(s) have dolichyl-phosphate-mannose-protein mannosyltransferase activity, protein heterodimerization activity
CPAR2_407280	98.6334	-2.04471	0.354485	-5.76813	8.01571e-09	2.01519e-08		orf19.1370			Ortholog of C. albicans SC5314 : orf19.1370, C. dubliniensis CD36 : Cd36_23890, Candida tenuis NRRL Y-1498 : CANTEDRAFT_112249 and Debaryomyces hansenii CBS767 : DEHA2G00594g
CPAR2_402930	2806.75	-2.04639	0.329239	-6.21551	5.11585e-10	1.40722e-09		orf19.5292	AXL2	AXL2	Ortholog(s) have role in axial cellular bud site selection and cellular bud neck, integral to plasma membrane, septin ring localization
CPAR2_109420	5603.09	-2.0475	0.213443	-9.59272	8.57891e-22	4.87648e-21		orf19.3358	LSC1	LSC1	Alpha subunit of succinyl-CoA ligase; mitochondrial enzyme of the TCA cycle; catalyzes the nucleotide-dependent conversion of succinyl-CoA to succinate
CPAR2_211690	5526.66	-2.05354	0.349889	-5.86911	4.38139e-09	1.12336e-08		orf19.5779	RNR1	RNR1	Ortholog(s) have nucleotide binding, ribonucleoside-diphosphate reductase activity, thioredoxin disulfide as acceptor activity
CPAR2_601950	532.361	-2.05518	0.243005	-8.45736	2.73507e-17	1.21686e-16	NA	NA	NA		Putative alcohol dehydrogenase (NADP+); role in alcohol metabolism; expression increased in fluconazole and voriconazole resistant strains
CPAR2_403030	1263.87	-2.05619	0.134529	-15.2844	9.71412e-53	2.04665e-51	ARG8	orf19.3770	ARG8	ARG8	Ortholog(s) have N2-acetyl-L-ornithine:2-oxoglutarate 5-aminotransferase activity and mitochondrial matrix, nucleus localization
CPAR2_100050	2108.38	-2.06118	0.226459	-9.10177	8.88696e-20	4.55712e-19		orf19.4051	HTS1	HTS1	Ortholog(s) have aminoacyl-tRNA ligase activity, role in histidyl-tRNA aminoacylation, mitochondrial translation and cytosol, mitochondrion localization
CPAR2_404010	386.112	-2.06254	0.198621	-10.3843	2.92296e-25	1.9973e-24		orf19.4875		CWC21	Ortholog(s) have role in mRNA splicing, via spliceosome and U2-type spliceosomal complex localization
CPAR2_500540	1258.24	-2.06534	0.20538	-10.0562	8.62708e-24	5.44105e-23	HOM3	orf19.1235	HOM3	HOM3	Ortholog(s) have aspartate kinase activity, role in homoserine biosynthetic process, methionine biosynthetic process, threonine biosynthetic process and cytosol localization
CPAR2_403120	1605.2	-2.07108	0.205617	-10.0725	7.3074e-24	4.61374e-23		orf19.2629		USO1	Ortholog(s) have role in ER to Golgi vesicle-mediated transport, Golgi vesicle docking, SNARE complex assembly and ER to Golgi transport vesicle membrane, Golgi membrane localization
CPAR2_104370	5375	-2.07193	0.340572	-6.08369	1.17445e-09	3.15593e-09		orf19.2232	RPL11	RPL11B	Ortholog(s) have role in ribosomal large subunit assembly and cytosol localization
CPAR2_204470	259.493	-2.07565	0.178607	-11.6213	3.21309e-31	2.9103e-30		orf19.3516			Ortholog of C. albicans SC5314 : orf19.3516, C. dubliniensis CD36 : Cd36_30800, Candida tenuis NRRL Y-1498 : CANTEDRAFT_109227 and Debaryomyces hansenii CBS767 : DEHA2G23056g
CPAR2_703820	3473.3	-2.07775	0.141639	-14.6693	1.01316e-48	1.82966e-47		orf19.6701		YHR020W	Ortholog(s) have proline-tRNA ligase activity, role in prolyl-tRNA aminoacylation and cytosol, ribosome localization
CPAR2_503180	9398.04	-2.08049	0.187816	-11.0773	1.6176e-28	1.30644e-27		orf19.1672		COP1	Ortholog(s) have ubiquitin binding activity, role in ER to Golgi vesicle-mediated transport, retrograde vesicle-mediated transport, Golgi to ER and COPI vesicle coat localization
CPAR2_200120	1933.32	-2.08049	0.14663	-14.1887	1.07615e-45	1.73828e-44		orf19.7654	CPR6	CPR6	Ortholog(s) have peptidyl-prolyl cis-trans isomerase activity, unfolded protein binding activity, role in protein refolding, regulation of mitosis and cytosol, nucleus localization
CPAR2_211700	149.937	-2.08094	0.239174	-8.70052	3.30352e-18	1.55925e-17		orf19.909.1			Ortholog of C. albicans SC5314 : orf19.909.1, C. dubliniensis CD36 : Cd36_17965, Candida tenuis NRRL Y-1498 : CANTEDRAFT_112898 and Debaryomyces hansenii CBS767 : DEHA2G05588g
CPAR2_802760	5998.6	-2.08123	0.149334	-13.9367	3.78914e-44	5.72308e-43	CDC60	orf19.2560	CDC60	CDC60	Ortholog(s) have leucine-tRNA ligase activity, role in leucyl-tRNA aminoacylation, regulation of TOR signaling cascade and cytosol localization
CPAR2_206690	8138.28	-2.08179	0.12243	-17.0039	7.67844e-65	2.43593e-63		orf19.5081	FUN12	FUN12	Ortholog(s) have GTP binding, GTPase activity, ribosome binding, translation initiation factor activity
CPAR2_701620	7176.71	-2.08261	0.147788	-14.0919	4.25892e-45	6.6934e-44		orf19.610	EFG1	SOK2	Ortholog(s) have sequence-specific DNA binding, sequence-specific DNA binding transcription factor activity
CPAR2_700200	426.189	-2.08269	0.274582	-7.58495	3.32626e-14	1.21344e-13		orf19.7258	DDI1	DDI1	Ortholog(s) have SNARE binding, polyubiquitin binding activity, role in protein secretion, ubiquitin-dependent protein catabolic process, vesicle-mediated transport and plasma membrane localization
CPAR2_803310	1226.97	-2.08287	0.308107	-6.76021	1.37788e-11	4.22593e-11		orf19.2322.3		ERP5	Ortholog(s) have Golgi apparatus, endoplasmic reticulum localization
CPAR2_803640	7358.16	-2.08404	0.167747	-12.4237	1.94338e-35	2.17322e-34		orf19.4827	ADE12	ADE12	Ortholog(s) have DNA replication origin binding, adenylosuccinate synthase activity, sulfinylpropanyl adenylate synthase activity
CPAR2_209240	6712.66	-2.08429	0.223418	-9.3291	1.06776e-20	5.79199e-20		orf19.3575	CDC19	CDC19	Ortholog(s) have pyruvate kinase activity
CPAR2_204120	849.042	-2.08876	0.331001	-6.31043	2.7827e-10	7.76832e-10		orf19.6313	MNT4		Has domain(s) with predicted role in protein glycosylation
CPAR2_303150	350.584	-2.09058	0.215946	-9.68101	3.63102e-22	2.10723e-21		orf19.4325			Ortholog of C. albicans SC5314 : orf19.4325, C. dubliniensis CD36 : Cd36_52760, Candida tenuis NRRL Y-1498 : CANTEDRAFT_133407 and Debaryomyces hansenii CBS767 : DEHA2G08030g
CPAR2_104290	8960.79	-2.09391	0.125874	-16.6349	3.89396e-62	1.12654e-60		orf19.3149	LSP1	PIL1	Ortholog(s) have lipid binding activity and role in eisosome assembly, endocytosis, negative regulation of protein kinase activity, protein localization, response to heat
CPAR2_104790	1301.59	-2.09797	0.312425	-6.71509	1.87947e-11	5.69522e-11	SER1	orf19.5484	SER1	SER1	Ortholog(s) have O-phospho-L-serine:2-oxoglutarate aminotransferase activity, role in L-serine biosynthetic process, purine nucleobase biosynthetic process and cytosol localization
CPAR2_600690	980.491	-2.10118	0.212086	-9.90723	3.87242e-23	2.35299e-22	NA	NA	NA	YKL100C	Has domain(s) with predicted aspartic-type endopeptidase activity and integral to membrane localization
CPAR2_303490	2612.71	-2.1015	0.107795	-19.4954	1.20166e-84	6.02385e-83		orf19.3185		NAT1	Ortholog(s) have peptide alpha-N-acetyltransferase activity, role in N-terminal protein amino acid acetylation and NatA complex, cytosolic ribosome, mitochondrion localization
CPAR2_104320	767.166	-2.10412	0.145481	-14.4632	2.0684e-47	3.53757e-46		orf19.2227			Ortholog of C. albicans SC5314 : orf19.2227, C. dubliniensis CD36 : Cd36_21060, Debaryomyces hansenii CBS767 : DEHA2F01628g and Pichia stipitis Pignal : PICST_60357
CPAR2_603140	5090.09	-2.10461	0.202113	-10.413	2.1626e-25	1.49175e-24		orf19.88	ILV5	ILV5	Ortholog(s) have double-stranded DNA binding, ketol-acid reductoisomerase activity, role in branched-chain amino acid biosynthetic process, mitochondrial genome maintenance and mitochondrial nucleoid localization
CPAR2_201360	7489.31	-2.10504	0.108388	-19.4214	5.08924e-84	2.48688e-82		orf19.6345	RPG1A	RPG1	Ortholog(s) have arylformamidase activity, translation initiation factor activity and role in cellular response to drug, regulation of translation in response to nitrogen starvation, translation reinitiation
CPAR2_211580	323.621	-2.10561	0.286707	-7.34411	2.07139e-13	7.22565e-13		orf19.5796	SHE9	SHE9	Ortholog(s) have role in inner mitochondrial membrane organization and mitochondrial inner membrane localization
CPAR2_501880	1609.73	-2.10566	0.300059	-7.01748	2.25906e-12	7.35936e-12		orf19.4301		SPT21	Ortholog(s) have role in chromatin silencing at rDNA, chromatin silencing at silent mating-type cassette, chromatin silencing at telomere, regulation of transcription from RNA polymerase II promoter and nucleus localization
CPAR2_500350	1487.7	-2.10624	0.241204	-8.73223	2.49708e-18	1.18149e-17		orf19.2769		YHR138C	Ortholog(s) have endopeptidase inhibitor activity and role in vacuole fusion, non-autophagic
CPAR2_106440	10610	-2.108	0.259904	-8.1107	5.03309e-16	2.05241e-15		orf19.2935	RPL10	RPL10	Ortholog(s) have role in ribosomal large subunit assembly, translational termination and cell surface, cytosol localization
CPAR2_700590	1224.32	-2.11027	0.227248	-9.2862	1.5989e-20	8.55346e-20		orf19.7222	PAM16	PAM16	Ortholog(s) have protein domain specific binding activity, role in protein import into mitochondrial matrix and presequence translocase-associated import motor localization
CPAR2_107180	246.828	-2.1138	0.176019	-12.0089	3.19132e-33	3.14535e-32		orf19.1040	MAD2	MAD2	Ortholog(s) have anaphase-promoting complex binding activity
CPAR2_805570	709.633	-2.11395	0.187355	-11.2831	1.5898e-29	1.34566e-28		orf19.7199		YBR137W	Ortholog(s) have TRC complex, nucleus localization
CPAR2_103950	3039.63	-2.11439	0.209659	-10.0849	6.44296e-24	4.08124e-23		orf19.4491	ERG20	ERG20	Ortholog(s) have dimethylallyltranstransferase activity, geranyltranstransferase activity, protein farnesyltransferase activity
CPAR2_701850	2299.56	-2.11756	0.170746	-12.4018	2.55517e-35	2.85189e-34	ARO2	orf19.1986	ARO2	ARO2	Ortholog(s) have chorismate synthase activity, riboflavin reductase (NADPH) activity, role in aromatic amino acid family biosynthetic process and cytosol, nucleus localization
CPAR2_213780	19373.7	-2.1193	0.133884	-15.8294	1.95182e-56	4.65157e-55		orf19.2013	KAR2	KAR2	Ortholog(s) have ATPase activity, unfolded protein binding activity
CPAR2_106460	1628.19	-2.12434	0.22222	-9.55966	1.18148e-21	6.6962e-21		orf19.2937	PMM1	SEC53	Ortholog(s) have phosphomannomutase activity, role in ER to Golgi vesicle-mediated transport, nuclear envelope organization, protein targeting to ER and cytosol, nucleus localization
CPAR2_200660	2562.57	-2.12655	0.134055	-15.8633	1.13691e-56	2.73728e-55		orf19.7586	CHT3	CTS1	Ortholog(s) have endochitinase activity and role in cellular bud site selection, cytokinesis, completion of separation
CPAR2_108420	2704.42	-2.12775	0.184765	-11.516	1.09553e-30	9.80082e-30		orf19.2967	TIF34	TIF34	Ortholog(s) have translation initiation factor activity and role in cellular response to drug, cellular response to osmotic stress, translation reinitiation
CPAR2_806330	783.636	-2.13362	0.211692	-10.0789	6.84757e-24	4.33282e-23		orf19.1360.1			Ortholog of C. albicans SC5314 : orf19.1360.1, C. dubliniensis CD36 : Cd36_51250, Candida orthopsilosis Co 90-125 : CORT_0C02810 and Candida tropicalis MYA-3404 : CTRG_01981
CPAR2_801360	4973.29	-2.13446	0.186845	-11.4237	3.18346e-30	2.79213e-29		orf19.3751		FRK1	Ortholog(s) have protein kinase activity, role in protein phosphorylation and cytoplasm localization
CPAR2_109630	17876.7	-2.1345	0.370309	-5.7641	8.20932e-09	2.06208e-08		orf19.6085	RPL16A	RPL16A	Ortholog(s) have RNA binding activity
CPAR2_803970	503.877	-2.13548	0.282226	-7.56656	3.8325e-14	1.39374e-13		orf19.4727		EMI5	Ortholog(s) have succinate dehydrogenase (ubiquinone) activity
CPAR2_303640	542.287	-2.13934	0.198268	-10.7901	3.8325e-27	2.9132e-26		orf19.3205		MRPL36	Ortholog(s) have structural constituent of ribosome activity and mitochondrial large ribosomal subunit localization
CPAR2_208270	2969.81	-2.14082	0.203985	-10.495	9.11182e-26	6.43806e-25		orf19.1232	VRG4	VRG4	Ortholog(s) have GDP-mannose transmembrane transporter activity, role in GDP-mannose transport, hyphal growth, protein N-linked glycosylation and Golgi apparatus, mitochondrion localization
CPAR2_106500	1174.09	-2.14128	0.459258	-4.66249	3.12414e-06	6.38554e-06		orf19.2941	SCW4		Has domain(s) with predicted catalytic activity, hydrolase activity, hydrolyzing O-glycosyl compounds activity and role in carbohydrate metabolic process
CPAR2_105660	2757.03	-2.14245	0.210793	-10.1638	2.87753e-24	1.86335e-23		orf19.754	YBN5	OLA1	Ortholog(s) have ATPase activity, role in negative regulation of G2/M transition of mitotic cell cycle and cytosol, nucleus localization
CPAR2_807280	15350.6	-2.14404	0.337761	-6.3478	2.18412e-10	6.13557e-10		orf19.6002	RPL8B	RPL8B	Has domain(s) with predicted role in ribosome biogenesis and ribonucleoprotein complex localization
CPAR2_808900	760.286	-2.14565	0.232237	-9.23906	2.48667e-20	1.31335e-19		orf19.6787		ERV14	Ortholog(s) have role in ER to Golgi vesicle-mediated transport, ascospore formation, axial cellular bud site selection and ER to Golgi transport vesicle, endoplasmic reticulum membrane localization
CPAR2_102710	2396.93	-2.14821	0.262053	-8.19762	2.45199e-16	1.02874e-15		orf19.5858	EGD2	EGD2	Ortholog(s) have phosphatidic acid binding, phosphatidylinositol-3,5-bisphosphate binding, phosphatidylinositol-3-phosphate binding, phosphatidylinositol-4-phosphate binding, unfolded protein binding activity
CPAR2_805630	1882.94	-2.1485	0.232134	-9.25542	2.13399e-20	1.13429e-19	NA	NA	NA		Has domain(s) with predicted role in transmembrane transport and membrane localization
CPAR2_601330	13697.9	-2.1497	0.334509	-6.42645	1.30622e-10	3.72519e-10		orf19.3465	RPL10A	RPL1A	Ortholog(s) have cytosol localization
CPAR2_800730	1179.2	-2.15044	0.132983	-16.1707	8.11241e-59	2.05103e-57		orf19.2614	RSR1	RSR1	Ortholog(s) have GTPase activity, signal transducer activity
CPAR2_808040	4387.92	-2.15075	0.243503	-8.83253	1.02333e-18	4.97549e-18		orf19.6176	SEC61	SEC61	Ortholog(s) have P-P-bond-hydrolysis-driven protein transmembrane transporter activity, peptide transporter activity, signal sequence binding activity
CPAR2_104110	356.542	-2.15263	0.301528	-7.13906	9.39739e-13	3.13336e-12		orf19.3582		SEE1	Ortholog(s) have protein-lysine N-methyltransferase activity, role in peptidyl-lysine dimethylation, vesicle-mediated transport and cytosol, nucleus localization
CPAR2_407940	3908.95	-2.15726	0.177755	-12.1361	6.79525e-34	6.93234e-33		orf19.5328	GCN1	GCN1	Ortholog(s) have role in regulation of translational elongation and cytosolic ribosome, mitochondrion localization
CPAR2_207940	4901.17	-2.15903	0.333078	-6.48205	9.04844e-11	2.60608e-10		orf19.663	GIN4	GIN4	Ortholog(s) have protein serine/threonine kinase activity
CPAR2_803420	2884.99	-2.16195	0.389936	-5.54437	2.95023e-08	7.08323e-08		orf19.6264.4		RPL39	Has domain(s) with predicted structural constituent of ribosome activity, role in translation and ribosome localization
CPAR2_405310	8229.61	-2.1669	0.223945	-9.67605	3.81142e-22	2.20751e-21		orf19.5996.1	RPS19A	RPS19A	Ortholog(s) have structural constituent of ribosome activity, role in rRNA export from nucleus, ribosomal small subunit biogenesis and cytosolic small ribosomal subunit, nucleus localization
CPAR2_206140	494.063	-2.16767	0.178052	-12.1744	4.25501e-34	4.39483e-33		orf19.6623		ELF1	Ortholog(s) have RNA polymerase II core binding activity, role in regulation of transcription by chromatin organization, transcription elongation from RNA polymerase II promoter and transcription elongation factor complex localization
CPAR2_802400	3935.91	-2.16779	0.190706	-11.3672	6.08969e-30	5.26174e-29		orf19.2407	DPS1-1	DPS1	Ortholog(s) have RNA binding, aspartate-tRNA ligase activity, role in aspartyl-tRNA aminoacylation and cytosol, nucleus localization
CPAR2_703320	2206.84	-2.16804	0.278413	-7.78714	6.85418e-15	2.60504e-14		orf19.6570	NUP		Ortholog(s) have nucleoside:hydrogen symporter activity, role in nucleoside transport and endoplasmic reticulum localization
CPAR2_602570	1781.14	-2.17122	0.181892	-11.9369	7.60047e-33	7.35387e-32		orf19.3422	FMP27	FMP27	Ortholog(s) have mitochondrion localization
CPAR2_107970	3528.83	-2.17132	0.228058	-9.52093	1.71639e-21	9.67135e-21	ARO4	orf19.4060	ARO4	ARO4	Ortholog(s) have 3-deoxy-7-phosphoheptulonate synthase activity, role in aromatic amino acid family biosynthetic process and cytosol, nucleus localization
CPAR2_601260	1799.37	-2.17409	0.129215	-16.8254	1.58974e-63	4.81476e-62		orf19.5749	SBA1	SBA1	Ortholog(s) have chaperone binding activity, role in positive regulation of telomere maintenance via telomerase, protein folding, regulation of mitotic cell cycle, regulation of telomerase activity and cytosol, nucleus localization
CPAR2_401240	100.917	-2.1742	0.218513	-9.94996	2.52277e-23	1.55402e-22		orf19.4620	TIM12	TIM12	Ortholog(s) have phospholipid binding, protein channel activity, role in protein import into mitochondrial inner membrane and mitochondrial inner membrane protein insertion complex localization
CPAR2_205290	10242.6	-2.17737	0.615041	-3.54021	0.000399806	0.000668259		orf19.535	RBR1		Ortholog(s) have role in cellular response to neutral pH, filamentous growth of a population of unicellular organisms in response to neutral pH
CPAR2_200440	537.737	-2.18414	0.210267	-10.3875	2.82745e-25	1.93659e-24		orf19.7617		ARD1	Ortholog(s) have peptide alpha-N-acetyltransferase activity, role in N-terminal protein amino acid acetylation, histone acetylation and NatA complex, cytosol, cytosolic ribosome, nucleus localization
CPAR2_700780	345.062	-2.18445	0.232909	-9.37897	6.66194e-21	3.65464e-20		orf19.5231.2	ATP19	ATP19	Ortholog(s) have proton-transporting ATP synthase activity, rotational mechanism activity and role in ATP synthesis coupled proton transport, mitochondrial proton-transporting ATP synthase complex assembly
CPAR2_209450	4635.68	-2.18941	0.335683	-6.52225	6.92592e-11	2.01472e-10		orf19.6882.1		RPL33A	Ortholog(s) have structural constituent of ribosome activity, role in cytoplasmic translation and cytosolic large ribosomal subunit, nucleolus localization
CPAR2_209620	883.672	-2.19	0.194386	-11.2663	1.92584e-29	1.62536e-28	HIS3	orf19.183	HIS3	HIS3	Ortholog(s) have imidazoleglycerol-phosphate dehydratase activity, role in histidine biosynthetic process and cytosol, nucleus localization
CPAR2_214060	1346.46	-2.19567	0.132879	-16.5238	2.47402e-61	6.94996e-60		orf19.1448	APT1	APT1	Ortholog(s) have adenine phosphoribosyltransferase activity, role in AMP salvage, adenine salvage and cytosol, nucleus localization
CPAR2_406530	905.391	-2.20527	0.128511	-17.1601	5.27912e-66	1.70545e-64		orf19.2269		YNL010W	Ortholog(s) have cytosol, nucleus localization
CPAR2_603410	1076.12	-2.21415	0.316953	-6.98573	2.83382e-12	9.14466e-12		orf19.6329			Ortholog of C. albicans SC5314 : orf19.6329, C. dubliniensis CD36 : Cd36_60160, Candida tenuis NRRL Y-1498 : cten_CGOB_00019 and Pichia stipitis Pignal : PICST_31865
CPAR2_807000	726.4	-2.22124	0.234403	-9.47617	2.63797e-21	1.4764e-20	NA	NA	NA		Ortholog(s) have cytosol, nucleus localization
CPAR2_100300	584.176	-2.22617	0.241294	-9.22595	2.81049e-20	1.48034e-19	TNA1	orf19.4335	TNA1	TNA1	Ortholog(s) have nicotinamide mononucleotide transmembrane transporter activity, role in NAD transport, nicotinamide mononucleotide transport and Golgi apparatus, cell division site, cell tip, mitochondrion, plasma membrane localization
CPAR2_805440	3937.74	-2.23048	0.147571	-15.1146	1.29736e-51	2.60142e-50		orf19.6534.2		CRN1	Ortholog(s) have actin filament binding, microtubule binding, protein binding, bridging activity
CPAR2_807800	1535	-2.23275	0.161227	-13.8485	1.29943e-43	1.92759e-42		orf19.6748			Ortholog(s) have role in ascospore formation, cellular response to cadmium ion, detoxification of cadmium ion
CPAR2_207720	10467.8	-2.248	0.290033	-7.75085	9.12826e-15	3.44234e-14		orf19.1470	RPS26A	RPS26A	Ortholog(s) have role in rRNA export from nucleus and cytosol localization
CPAR2_602870	2135.23	-2.25353	0.1206	-18.686	6.43306e-78	2.52759e-76		orf19.4192	CDC14	CDC14	Ortholog(s) have protein phosphatase inhibitor activity, protein tyrosine/serine/threonine phosphatase activity
CPAR2_206020	6574.84	-2.25401	0.169752	-13.2782	3.0962e-40	4.1106e-39		orf19.542	HXK2	HXK2	Ortholog(s) have fructokinase activity, glucokinase activity, mannokinase activity
CPAR2_209370	79.6459	-2.25465	0.254488	-8.85956	8.03295e-19	3.91876e-18		orf19.2310		RRT5	Has domain(s) with predicted nucleic acid binding, nucleotide binding activity
CPAR2_503710	1414.59	-2.25484	0.328444	-6.86522	6.63905e-12	2.07783e-11		orf19.1702	ARF3		Has domain(s) with predicted GTP binding activity, role in intracellular protein transport, protein transport, small GTPase mediated signal transduction and intracellular localization
CPAR2_800950	9.35966	-2.26134	0.572827	-3.94768	7.89113e-05	0.000142417		orf19.3264.1			Ortholog of C. albicans SC5314 : orf19.3264.1, Candida tenuis NRRL Y-1498 : CANTEDRAFT_116268, Debaryomyces hansenii CBS767 : DEHA2E17226g and Pichia stipitis Pignal : psti_CGOB_00188
CPAR2_108440	638.681	-2.27348	0.224111	-10.1444	3.50898e-24	2.25966e-23		orf19.2965.1		YDL085C-A	Ortholog(s) have cytoplasm, nucleus localization
CPAR2_702530	503.314	-2.27411	0.182917	-12.4325	1.74171e-35	1.95901e-34	NA	NA	NA		Ortholog of Candida orthopsilosis Co 90-125 : CORT_0G00700
CPAR2_106960	10346.1	-2.27445	0.244394	-9.30649	1.32121e-20	7.12034e-20		orf19.1064	ACS2	ACS2	Ortholog(s) have acetate-CoA ligase activity, acid-ammonia (or amide) ligase activity, role in acetyl-CoA biosynthetic process, histone acetylation, replicative cell aging and cytosol, nucleolus localization
CPAR2_401960	12503.9	-2.2813	0.240986	-9.46652	2.89312e-21	1.61454e-20		orf19.3838	EFB1	EFB1	Ortholog(s) have guanyl-nucleotide exchange factor activity, translation elongation factor activity, role in translational elongation and cell surface, cytosol, eukaryotic translation elongation factor 1 complex, ribosome localization
CPAR2_503970	402.105	-2.28253	0.254113	-8.98233	2.65086e-19	1.32543e-18		orf19.5433		MZM1	Ortholog(s) have protein binding involved in protein folding activity, role in mitochondrial respiratory chain complex III assembly and mitochondrial matrix localization
CPAR2_401430	2361.8	-2.28749	0.325898	-7.01905	2.23387e-12	7.28546e-12		orf19.4684.2	RPL40B		Has domain(s) with predicted structural constituent of ribosome activity, role in translation and ribosome localization
CPAR2_300340	432.782	-2.28876	0.179299	-12.765	2.57061e-37	3.08845e-36		orf19.7009			Has domain(s) with predicted catalytic activity, coenzyme binding activity and role in cellular metabolic process
CPAR2_303940	12286.4	-2.28973	0.26354	-8.68835	3.67727e-18	1.73144e-17	AAC1	orf19.930	PET9	PET9	ATP:ADP antiporter; mitochondrial ADP/ATP carrier protein; expression in S. cerevisiae aac2 aac3 mutant rescues respiratory growth on glucose and growth on glycerol
CPAR2_808300	3925.95	-2.29086	0.337006	-6.79768	1.06319e-11	3.28678e-11		orf19.6737			Ortholog of C. albicans SC5314 : orf19.6737, C. dubliniensis CD36 : Cd36_87420, Debaryomyces hansenii CBS767 : DEHA2F06996g and Pichia stipitis Pignal : PICST_28032
CPAR2_102440	2234.6	-2.29393	0.206726	-11.0965	1.30464e-28	1.06105e-27		orf19.242.2		YSY6	Ortholog(s) have endoplasmic reticulum localization
CPAR2_205400	1199.07	-2.29432	0.36239	-6.33109	2.43441e-10	6.80909e-10		orf19.2365	POL2	POL2	Ortholog(s) have DNA-directed DNA polymerase activity, double-stranded DNA binding, single-stranded DNA binding, single-stranded DNA specific 3'-5' exodeoxyribonuclease activity
CPAR2_210030	1196.15	-2.29555	0.224633	-10.2191	1.62821e-24	1.07226e-23		orf19.3122.2		SEM1	Ortholog(s) have role in exocytosis, filamentous growth, mRNA export from nucleus, proteasomal ubiquitin-dependent protein catabolic process, proteasome assembly, regulation of cell cycle
CPAR2_500810	3201.7	-2.29576	0.116738	-19.6659	4.22292e-86	2.21228e-84	LYS1	orf19.1789.1	LYS1	LYS1	Ortholog(s) have mRNA binding, saccharopine dehydrogenase (NAD+, L-lysine-forming) activity, role in lysine biosynthetic process via aminoadipic acid and cytoplasm localization
CPAR2_804550	5647.7	-2.302	0.162089	-14.2021	8.88859e-46	1.43975e-44		orf19.1144			Ortholog of C. albicans SC5314 : orf19.1144, C. dubliniensis CD36 : Cd36_11030, Candida tenuis NRRL Y-1498 : CANTEDRAFT_116636 and Debaryomyces hansenii CBS767 : DEHA2F10340g
CPAR2_503440	7484.3	-2.30203	0.151949	-15.15	7.58143e-52	1.5361e-50		orf19.5419	ATP5	ATP5	Ortholog(s) have proton-transporting ATP synthase activity, rotational mechanism, proton-transporting ATPase activity, rotational mechanism activity and role in ATP synthesis coupled proton transport
CPAR2_400490	770.574	-2.30599	0.221048	-10.4321	1.77027e-25	1.22842e-24		orf19.4600.1			Ortholog of C. albicans SC5314 : orf19.4600.1, C. dubliniensis CD36 : Cd36_41810, Candida tenuis NRRL Y-1498 : CANTEDRAFT_115272 and Debaryomyces hansenii CBS767 : DEHA2B03124g
CPAR2_201370	1881.27	-2.30705	0.281147	-8.20586	2.28942e-16	9.61919e-16		orf19.7284	ASR2		Ortholog of C. albicans SC5314 : orf19.7284/ASR2, Candida tenuis NRRL Y-1498 : CANTEDRAFT_99098, Debaryomyces hansenii CBS767 : DEHA2C13398g and Candida guilliermondii ATCC 6260 : PGUG_05618
CPAR2_210380	2134.5	-2.30818	0.179483	-12.8602	7.53727e-38	9.20782e-37		orf19.1478	STT3	STT3	Ortholog(s) have dolichyl-diphosphooligosaccharide-protein glycotransferase activity, role in protein N-linked glycosylation and oligosaccharyltransferase complex, plasma membrane localization
CPAR2_103850	756.044	-2.30925	0.192964	-11.9673	5.27372e-33	5.14541e-32		orf19.4503		YGR169C-A	Ortholog(s) have cytosol, nucleus localization
CPAR2_100440	118.752	-2.31325	0.227784	-10.1555	3.13275e-24	2.02635e-23		orf19.588		MIC14	Ortholog(s) have role in aerobic respiration and mitochondrial intermembrane space, nucleus localization
CPAR2_104030	690.419	-2.31554	0.153637	-15.0715	2.49384e-51	4.98339e-50		orf19.150	TIM17	TIM17	Ortholog(s) have protein channel activity, role in mitochondrial genome maintenance, protein import into mitochondrial matrix and mitochondrial inner membrane presequence translocase complex localization
CPAR2_107820	4189.53	-2.31814	0.18929	-12.2465	1.75399e-34	1.84773e-33		orf19.437	GRS1	GRS1	Ortholog(s) have glycine-tRNA ligase activity, role in DNA-dependent transcription, termination, mitochondrial glycyl-tRNA aminoacylation and cytosol, mitochondrion localization
CPAR2_404430	86.7788	-2.32265	0.241132	-9.63226	5.84301e-22	3.3475e-21	NA	NA	NA		Ortholog of Candida orthopsilosis Co 90-125 : CORT_0C03850
CPAR2_201840	2151.17	-2.32416	0.157976	-14.7121	5.39118e-49	1.00159e-47		orf19.3757	ATP20	ATP20	Ortholog(s) have proton-transporting ATPase activity, rotational mechanism, structural molecule activity and role in ATP synthesis coupled proton transport, cristae formation, protein complex oligomerization
CPAR2_702460	2634.45	-2.3265	0.121455	-19.1552	8.76434e-82	3.95075e-80		orf19.7186	CLB4	CLB4	Ortholog(s) have cyclin-dependent protein serine/threonine kinase regulator activity
CPAR2_503940	963.528	-2.3299	0.240577	-9.68462	3.50526e-22	2.04035e-21		orf19.5431			Ortholog of C. albicans SC5314 : orf19.5431, C. dubliniensis CD36 : Cd36_80330, Candida tenuis NRRL Y-1498 : CANTEDRAFT_114402 and Debaryomyces hansenii CBS767 : DEHA2E05258g
CPAR2_107830	873.061	-2.33349	0.235959	-9.88938	4.62869e-23	2.80373e-22		orf19.439		MHR1	Ortholog(s) have recombinase activity, single-stranded DNA binding activity
CPAR2_401950	885.797	-2.33362	0.223248	-10.453	1.41895e-25	9.88169e-25		orf19.3836		YGR001C	Ortholog(s) have cytoplasm localization
CPAR2_700870	26398.8	-2.34052	0.414069	-5.65249	1.58143e-08	3.87202e-08	PGA6	orf19.4765	PGA6		Putative GPI-anchored cell wall protein; ortholog of C. albicans orf19.4765/PGA6; expression increased in fluconazole and voriconazole resistant strains;
CPAR2_200580	2186.65	-2.34594	0.143523	-16.3453	4.6954e-60	1.23546e-58		orf19.7602		AHA1	Ortholog(s) have ATPase activator activity, chaperone binding activity, role in protein folding, response to stress and cytosol localization
CPAR2_201580	390.113	-2.34807	0.21962	-10.6915	1.11565e-26	8.26431e-26		orf19.5008.1	DAD1	DAD1	Ortholog(s) have microtubule binding, structural constituent of cytoskeleton activity, role in mitotic spindle organization in nucleus, regulation of microtubule polymerization or depolymerization and DASH complex, spindle localization
CPAR2_109250	6343.36	-2.35083	0.301686	-7.7923	6.58026e-15	2.50584e-14		orf19.3334	RPS21	RPS2	Ortholog(s) have SSU rRNA binding, structural constituent of ribosome activity, role in positive regulation of translational fidelity, rRNA export from nucleus and cytosolic small ribosomal subunit, small-subunit processome localization
CPAR2_302160	8824.81	-2.35886	0.335661	-7.0275	2.10269e-12	6.87306e-12		orf19.4660	RPS6A	RPS6A	Ortholog(s) have structural constituent of ribosome activity and role in maturation of SSU-rRNA from tricistronic rRNA transcript (SSU-rRNA, 5.8S rRNA, LSU-rRNA)
CPAR2_602250	3483.77	-2.3619	0.322389	-7.32626	2.36657e-13	8.23554e-13		orf19.3501		PXL1	Ortholog(s) have Rho GDP-dissociation inhibitor activity and role in maintenance of cell polarity, regulation of Rho protein signal transduction
CPAR2_102830	6059.2	-2.36318	0.135895	-17.3897	9.86699e-68	3.37509e-66		orf19.238	CCP1	CCP1	Ortholog(s) have cytochrome-c peroxidase activity, role in cellular response to oxidative stress and cytosol, mitochondrial intermembrane space localization
CPAR2_701130	2310.58	-2.36679	0.215995	-10.9576	6.10855e-28	4.78723e-27	NA	NA	NA		Ortholog(s) have cytoplasm localization
CPAR2_200650	16090.5	-2.36706	0.206628	-11.4556	2.20313e-30	1.9411e-29		orf19.7585	INO1	INO1	Ortholog(s) have inositol-3-phosphate synthase activity, role in inositol biosynthetic process and cell surface, cytoplasm, hyphal cell wall localization
CPAR2_207610	5130.88	-2.36741	0.12842	-18.4349	6.8984e-76	2.60482e-74		orf19.4788	ARG5,6	ARG5,6	Putative N-acetyl-gamma-glutamyl-phosphate reductase, acetylglutamate kinase; role in arginine biosynthesis
CPAR2_503650	9877.01	-2.3841	0.373046	-6.3909	1.64909e-10	4.67778e-10		orf19.1690	TOS1	TOS1	Ortholog(s) have cell surface, endoplasmic reticulum, extracellular region, fungal-type vacuole, hyphal cell wall localization
CPAR2_402610	5635.63	-2.38436	0.282332	-8.44524	3.03431e-17	1.34383e-16		orf19.4623.3	NHP6A	NHP6A	Ortholog(s) have DNA binding, bending, nucleosome binding, sequence-specific DNA binding activity
CPAR2_210020	1466.14	-2.38633	0.276727	-8.62342	6.49812e-18	3.00849e-17		orf19.3532	MRPL10	MRPL10	Ortholog(s) have structural constituent of ribosome activity and mitochondrial large ribosomal subunit, nucleolus localization
CPAR2_805960	11428.9	-2.38815	0.22165	-10.7744	4.54773e-27	3.44785e-26		orf19.5904	RPL19A	RPL19A	Ortholog(s) have cell surface, cytosol localization
CPAR2_500090	7921.94	-2.39998	0.351146	-6.8347	8.21767e-12	2.55812e-11		orf19.3087	UBI3	RPS31	Ortholog(s) have protein tag, structural constituent of ribosome activity and role in maturation of SSU-rRNA from tricistronic rRNA transcript (SSU-rRNA, LSU-rRNA,5S), protein ubiquitination, ribosomal small subunit assembly
CPAR2_109430	636.307	-2.40363	0.211863	-11.3452	7.83123e-30	6.72653e-29		orf19.3357		FYV4	Ortholog(s) have mitochondrion localization
CPAR2_400730	1093.64	-2.40986	0.198554	-12.1371	6.71815e-34	6.87782e-33		orf19.4603	ARL1	ARL1	Ortholog(s) have GTPase activity, role in Golgi to plasma membrane protein transport, cellular response to drug, protein targeting to vacuole and Golgi apparatus, cytosol, trans-Golgi network localization
CPAR2_302710	858.433	-2.41143	0.165014	-14.6135	2.30438e-48	4.08536e-47		orf19.5684		MRPL38	Ortholog(s) have structural constituent of ribosome activity and mitochondrial large ribosomal subunit localization
CPAR2_109130	529.56	-2.41225	0.330038	-7.30903	2.69087e-13	9.28077e-13		orf19.3322	DUT1	DUT1	Ortholog(s) have dITP diphosphatase activity, dUTP diphosphatase activity, role in dITP catabolic process, dUTP catabolic process and cytoplasm, nucleus localization
CPAR2_601420	8662.93	-2.41349	0.247062	-9.76878	1.53284e-22	9.06764e-22		orf19.3475			Ortholog of C. albicans SC5314 : orf19.3475, C. dubliniensis CD36 : Cd36_62530, Debaryomyces hansenii CBS767 : DEHA2C04268g and Pichia stipitis Pignal : PICST_67512
CPAR2_105570	756.923	-2.41458	0.192031	-12.5739	2.93869e-36	3.40408e-35		orf19.763		CBC2	Ortholog(s) have RNA cap binding activity, role in mRNA splicing, via spliceosome and commitment complex, cytosol, nuclear cap binding complex, spindle localization
CPAR2_803880	4311.82	-2.41966	0.232068	-10.4265	1.87633e-25	1.29737e-24		orf19.4831	MTS1		Ortholog(s) have methyltransferase activity, role in cellular response to biotic stimulus, filamentous growth, glucosylceramide biosynthetic process, pathogenesis and plasma membrane localization
CPAR2_213170	2895.61	-2.42777	0.233929	-10.3782	3.11503e-25	2.12355e-24		orf19.2066.1	ATP18	ATP18	Ortholog(s) have proton-transporting ATP synthase activity, rotational mechanism, proton-transporting ATPase activity, rotational mechanism activity
CPAR2_802970	367.025	-2.44165	0.206933	-11.7992	3.9387e-32	3.70607e-31		orf19.2529		GPI15	Ortholog(s) have role in GPI anchor biosynthetic process and endoplasmic reticulum localization
CPAR2_701140	3454.47	-2.4425	0.285063	-8.56826	1.05064e-17	4.79173e-17	PLB3	orf19.6594	PLB3	PLB1	Secreted phospholipase B ortholog; likely anchored to plasma membrane; expression increased in fluconazole and voriconazole resistant strains
CPAR2_200310	883.868	-2.45023	0.362663	-6.75621	1.41647e-11	4.3306e-11		orf19.7634	MCD1	MCD1	Ortholog(s) have chromatin binding activity
CPAR2_401260	18980.3	-2.45208	0.106793	-22.9611	1.14142e-116	1.22914e-114		orf19.4622		DEF1	Ortholog(s) have role in telomere maintenance, transcription-coupled nucleotide-excision repair, ubiquitin-dependent protein catabolic process and nucleus localization
CPAR2_803010	4485.85	-2.45498	0.293116	-8.37545	5.50153e-17	2.39636e-16	CPA2	orf19.3221	CPA2	CPA2	Ortholog(s) have carbamoyl-phosphate synthase (glutamine-hydrolyzing) activity, role in arginine biosynthetic process and carbamoyl-phosphate synthase complex, mitochondrion localization
CPAR2_807420	12148.4	-2.45816	0.17278	-14.2271	6.2214e-46	1.01622e-44		orf19.5943.1		STM1	Ortholog(s) have telomeric DNA binding, triplex DNA binding activity
CPAR2_107960	367.864	-2.46261	0.188697	-13.0506	6.30223e-39	7.9842e-38		orf19.4059		YHC3	Ortholog(s) have role in actin cortical patch localization, arginine transport, cellular protein localization, cellular response to heat, endocytosis, late endosome to vacuole transport and lysine transport, more
CPAR2_803400	14020.9	-2.46711	0.310183	-7.95374	1.80967e-15	7.15867e-15		orf19.6265.1	RPS14B	RPS14B	Ortholog(s) have SSU rRNA binding activity, role in maturation of SSU-rRNA from tricistronic rRNA transcript (SSU-rRNA, 5.8S rRNA, LSU-rRNA), ribosomal small subunit assembly and cytosol, nucleolus, small-subunit processome localization
CPAR2_204260	1796.26	-2.46936	0.164056	-15.0519	3.35373e-51	6.65595e-50		orf19.734	GLK1	GLK1	Ortholog(s) have fructokinase activity, glucokinase activity, mannokinase activity and role in fructose 6-phosphate metabolic process, glucose 6-phosphate metabolic process, glucose import, glycolysis, mannose metabolic process
CPAR2_210870	1648.19	-2.47123	0.265719	-9.30015	1.4025e-20	7.54443e-20		orf19.1560	POB3	POB3	Ortholog(s) have histone binding, nucleosome binding activity
CPAR2_200290	2685.92	-2.47205	0.255388	-9.67956	3.68287e-22	2.13519e-21		orf19.7678	ATP16	ATP16	Ortholog(s) have proton-transporting ATP synthase activity, rotational mechanism, proton-transporting ATPase activity, rotational mechanism activity and role in ATP synthesis coupled proton transport
CPAR2_803470	2058.77	-2.47208	0.299888	-8.24335	1.67458e-16	7.09228e-16		orf19.4853	HCM1	HCM1	Ortholog(s) have sequence-specific DNA binding activity
CPAR2_204400	627.03	-2.47369	0.128506	-19.2495	1.42427e-82	6.57313e-81		orf19.6118		DSS4	Ortholog(s) have guanyl-nucleotide exchange factor activity, zinc ion binding activity, role in post-Golgi vesicle-mediated transport and cytosol, membrane localization
CPAR2_204080	8645.61	-2.47507	0.338371	-7.31467	2.58013e-13	8.91471e-13		orf19.6312	RPS3	RPS3	Ortholog(s) have DNA-(apurinic or apyrimidinic site) lyase activity, structural constituent of ribosome activity and role in rRNA export from nucleus, ribosomal small subunit export from nucleus
CPAR2_105960	9385.8	-2.47863	0.29165	-8.49863	1.91834e-17	8.62066e-17		orf19.2994.1	RPS16A	RPS16A	Ortholog(s) have role in maturation of SSU-rRNA from tricistronic rRNA transcript (SSU-rRNA, 5.8S rRNA, LSU-rRNA) and 90S preribosome, cytosol localization
CPAR2_206780	4785.18	-2.47918	0.152173	-16.2918	1.128e-59	2.88958e-58		orf19.6253	RPS23A	RPS23B	Ortholog(s) have structural constituent of ribosome activity and role in maturation of SSU-rRNA from tricistronic rRNA transcript (SSU-rRNA, 5.8S rRNA, LSU-rRNA), regulation of translational fidelity
CPAR2_400600	514.653	-2.48046	0.161545	-15.3546	3.29774e-53	7.02431e-52		orf19.4577.3	TIM10	TIM10	Ortholog(s) have protein transporter activity, unfolded protein binding activity and role in protein import into mitochondrial inner membrane
CPAR2_703070	2547.42	-2.48107	0.193201	-12.8419	9.55187e-38	1.16445e-36		orf19.6452	RBP1	FPR1	Ortholog(s) have macrolide binding, peptidyl-prolyl cis-trans isomerase activity
CPAR2_209910	5280.54	-2.48607	0.132548	-18.756	1.72796e-78	6.9297e-77		orf19.5211	IDP1	IDP1	Mitochondrial NADP-specific isocitrate dehydrogenase, catalyzes the oxidation of isocitrate to alpha-ketoglutarate; predicted mitochondrial nucleoid localization
CPAR2_500690	4932.95	-2.48654	0.114549	-21.7072	1.75344e-104	1.56866e-102		orf19.3846	LYS4	LYS4	Ortholog(s) have role in lysine biosynthetic process via aminoadipic acid and mitochondrion localization
CPAR2_808260	246.826	-2.48867	0.191651	-12.9854	1.48084e-38	1.85584e-37		orf19.6731.1			Ortholog of C. albicans SC5314 : orf19.6731.1, C. dubliniensis CD36 : Cd36_87460, Debaryomyces hansenii CBS767 : DEHA2F07084g and Pichia stipitis Pignal : psti_CGOB_00185
CPAR2_403260	7513.9	-2.48908	0.165546	-15.0356	4.29417e-51	8.46461e-50		orf19.2758	PGA38		Ortholog of C. albicans SC5314 : orf19.2758/PGA38, C. dubliniensis CD36 : Cd36_42320, Candida tenuis NRRL Y-1498 : cten_CGOB_00184 and Debaryomyces hansenii CBS767 : DEHA2G17930g
CPAR2_700510	3486.44	-2.49487	0.215251	-11.5905	4.60445e-31	4.15114e-30		orf19.7238	NPL3	NPL3	Ortholog(s) have RNA polymerase II core binding, eukaryotic initiation factor 4G binding, poly(A) RNA binding activity
CPAR2_406500	1678.09	-2.50007	0.184667	-13.5383	9.29538e-42	1.28697e-40		orf19.2275		MNP1	Mitochondrial protein present in purified mitochondrial nucleoids
CPAR2_402070	259.849	-2.50571	0.298117	-8.40511	4.27464e-17	1.87459e-16		orf19.5312	MET4	MET4	Ortholog(s) have transcription coactivator activity
CPAR2_106350	2457.54	-2.5213	0.384337	-6.56012	5.37652e-11	1.57424e-10		orf19.3694			Ortholog of C. albicans SC5314 : orf19.3694, C. dubliniensis CD36 : Cd36_02210, Candida tenuis NRRL Y-1498 : CANTEDRAFT_116785 and Debaryomyces hansenii CBS767 : DEHA2C01980g
CPAR2_406600	756.726	-2.53089	0.27482	-9.20925	3.284e-20	1.71422e-19		orf19.2267	RFA2	RFA2	Ortholog(s) have double-stranded DNA binding, sequence-specific DNA binding, single-stranded DNA binding activity
CPAR2_502140	31368.2	-2.53871	0.237396	-10.694	1.08569e-26	8.05269e-26		orf19.3895	CHT2		Ortholog(s) have role in cellular response to starvation, filamentous growth of a population of unicellular organisms in response to starvation and cell surface, extracellular region, yeast-form cell wall localization
CPAR2_401810	5884.54	-2.5455	0.179688	-14.1662	1.48323e-45	2.36949e-44		orf19.3789	RPL24A	RPL24A	Ortholog(s) have RNA binding activity
CPAR2_803720	3145.66	-2.55516	0.124731	-20.4854	2.90882e-93	1.81879e-91		orf19.7485		MRPL9	Ortholog(s) have mitochondrion localization
CPAR2_401750	3623.45	-2.56246	0.327235	-7.83062	4.85471e-15	1.86584e-14		orf19.1426		SKG6	Ortholog(s) have cell cortex, cellular bud neck, cellular bud tip, incipient cellular bud site, integral to membrane localization
CPAR2_500930	1518.18	-2.56253	0.383291	-6.68562	2.29948e-11	6.91748e-11		orf19.1409.1		RPL22B	Ortholog(s) have structural constituent of ribosome activity, role in cytoplasmic translation and cytosolic large ribosomal subunit, nucleolus localization
CPAR2_701080	276.63	-2.56805	0.389481	-6.5935	4.29575e-11	1.26865e-10		orf19.5242	CDC6	CDC6	Ortholog(s) have ATP binding, ATPase activity, DNA replication origin binding, GTP binding, GTPase activity, chromatin binding activity
CPAR2_500940	454.846	-2.57479	0.255173	-10.0904	6.09503e-24	3.87351e-23		orf19.1273		GIM3	Ortholog(s) have tubulin binding activity, role in tubulin complex assembly and prefoldin complex localization
CPAR2_401560	20688.4	-2.57588	0.365739	-7.04294	1.88231e-12	6.16308e-12		orf19.2685	PGA54		Ortholog of C. albicans SC5314 : orf19.2685/PGA54, C. dubliniensis CD36 : Cd36_42920, Debaryomyces hansenii CBS767 : DEHA2G18964g and Pichia stipitis Pignal : PICST_66476
CPAR2_211200	5177.87	-2.58387	0.310863	-8.31195	9.41453e-17	4.04026e-16		orf19.838.1	RPS9B	RPS9B	Ortholog(s) have structural constituent of ribosome activity and role in maturation of SSU-rRNA from tricistronic rRNA transcript (SSU-rRNA, 5.8S rRNA, LSU-rRNA), positive regulation of translational fidelity
CPAR2_100640	1868.12	-2.59558	0.433444	-5.98827	2.12091e-09	5.57302e-09		orf19.3942.1	RPL43A	RPL43A	Ortholog(s) have cytosol localization
CPAR2_210540	9723.68	-2.59923	0.261789	-9.92873	3.12196e-23	1.91097e-22		orf19.2329.1	RPS17B	RPS17B	Ortholog(s) have role in ribosomal small subunit assembly and cytosol localization
CPAR2_110310	7150.73	-2.6004	0.3285	-7.91598	2.45312e-15	9.65801e-15		orf19.3003.1	RPL6	RPL6B	Ortholog(s) have RNA binding, structural constituent of ribosome activity
CPAR2_110290	11996.5	-2.60337	0.329801	-7.89374	2.93252e-15	1.14678e-14		orf19.3002	RPS1	RPS1B	Ortholog(s) have role in maturation of SSU-rRNA from tricistronic rRNA transcript (SSU-rRNA, 5.8S rRNA, LSU-rRNA) and 90S preribosome, cytosol localization
CPAR2_405570	8640.47	-2.60449	0.318969	-8.16534	3.20532e-16	1.32567e-15		orf19.5964.2	RPL35	RPL35A	Ortholog(s) have role in maturation of LSU-rRNA from tricistronic rRNA transcript (SSU-rRNA, 5.8S rRNA, LSU-rRNA) and cytosol, nucleolus, preribosome, large subunit precursor localization
CPAR2_212780	948.838	-2.61126	0.240254	-10.8687	1.62425e-27	1.25432e-26		orf19.4520		YDR248C	Ortholog(s) have gluconokinase activity, role in D-gluconate metabolic process and cytosol, nucleus localization
CPAR2_102280	565.212	-2.61292	0.359654	-7.26509	3.72791e-13	1.28044e-12		orf19.6163	CSE4	CSE4	Ortholog(s) have centromeric DNA binding activity and role in 2-micrometer plasmid partitioning, mitotic sister chromatid segregation
CPAR2_800740	290.291	-2.61873	0.197516	-13.2583	4.03689e-40	5.33512e-39		orf19.3259		SEC11	Ortholog(s) have peptidase activity, role in protein targeting to ER, signal peptide processing and signal peptidase complex localization
CPAR2_102130	8155.66	-2.62748	0.345585	-7.60299	2.89372e-14	1.05963e-13		orf19.263.1			Ortholog of C. albicans SC5314 : orf19.263.1, C. dubliniensis CD36 : Cd36_82720, Candida tenuis NRRL Y-1498 : CANTEDRAFT_113378 and Debaryomyces hansenii CBS767 : DEHA2G01672g
CPAR2_808420	7022.17	-2.62974	0.185592	-14.1694	1.41673e-45	2.27577e-44		orf19.7448	LYS9	LYS9	Ortholog(s) have saccharopine dehydrogenase (NADP+, L-glutamate-forming) activity, role in lysine biosynthetic process via aminoadipic acid and cytosol localization
CPAR2_107010	1247.9	-2.63222	0.423978	-6.20839	5.35311e-10	1.47109e-09		orf19.1061	HHT21		Ortholog(s) have role in response to DNA damage stimulus and mating-type region heterochromatin, nuclear centromeric heterochromatin, telomeric heterochromatin localization
CPAR2_204740	7054.65	-2.63655	0.132371	-19.9179	2.84552e-88	1.62223e-86		orf19.1860	LSC2	LSC2	Ortholog(s) have succinate-CoA ligase (ADP-forming) activity, role in succinyl-CoA metabolic process and mitochondrion localization
CPAR2_103970	7698.41	-2.63735	0.290663	-9.07359	1.15161e-19	5.86393e-19		orf19.4490	RPL17B	RPL17B	Ortholog(s) have structural constituent of ribosome activity, role in cellular response to drug, cytoplasmic translation and cell surface, cytosolic large ribosomal subunit localization
CPAR2_211210	16366.9	-2.63957	0.339239	-7.78087	7.20285e-15	2.73042e-14		orf19.840	RPL21A	RPL21A	Ortholog(s) have cytosol localization
CPAR2_501030	1028.83	-2.64474	0.16187	-16.3386	5.24037e-60	1.36649e-58		orf19.2876	CBF1	CBF1	Ortholog(s) have RNA polymerase II activating transcription factor binding and RNA polymerase II core promoter proximal region sequence-specific DNA binding, more
CPAR2_108240	26.4662	-2.64585	0.442253	-5.98267	2.19513e-09	5.75765e-09		orf19.4525		PER33	Ortholog(s) have endoplasmic reticulum, nuclear pore localization
CPAR2_501680	2762.43	-2.65197	0.33994	-7.80129	6.12793e-15	2.33818e-14		orf19.4149.1		RPS11A	Ortholog(s) have structural constituent of ribosome activity and role in maturation of SSU-rRNA from tricistronic rRNA transcript (SSU-rRNA, 5.8S rRNA, LSU-rRNA), ribosomal small subunit assembly
CPAR2_204880	6983.09	-2.65248	0.194593	-13.631	2.6213e-42	3.70872e-41	PGI1	orf19.3888	PGI1	PGI1	Ortholog(s) have glucose-6-phosphate isomerase activity, role in gluconeogenesis, glycolysis, pentose-phosphate shunt and cytosol, mitochondrion, plasma membrane localization
CPAR2_702500	519.293	-2.65293	0.180627	-14.6873	7.77463e-49	1.42168e-47		orf19.6550		YOR228C	Ortholog(s) have mitochondrial outer membrane localization
CPAR2_401760	2721.23	-2.65781	0.146587	-18.1312	1.80724e-73	6.65135e-72		orf19.3782.2		MOS1	Ortholog(s) have role in cristae formation and integral to mitochondrial inner membrane, mitochondrial crista junction localization
CPAR2_209380	10043.2	-2.65955	0.32369	-8.21634	2.09816e-16	8.82838e-16		orf19.2309.2	RPL2	RPL2A	Ortholog(s) have structural constituent of ribosome activity, role in cytoplasmic translation and cytosolic large ribosomal subunit, nucleus localization
CPAR2_202060	120.933	-2.66232	0.363426	-7.32564	2.37762e-13	8.26412e-13	NA	NA	NA
CPAR2_202030	2612.05	-2.66346	0.24296	-10.9625	5.78655e-28	4.541e-27		orf19.6147		CHZ1	Ortholog(s) have histone binding activity, role in chromatin remodeling and nucleus localization
CPAR2_205620	17147.3	-2.66562	0.33472	-7.96374	1.6692e-15	6.61199e-15		orf19.6375	RPS20	RPS20	Ortholog(s) have role in maturation of SSU-rRNA from tricistronic rRNA transcript (SSU-rRNA, 5.8S rRNA, LSU-rRNA) and cytosolic small ribosomal subunit localization
CPAR2_803550	37.372	-2.66647	0.492431	-5.41492	6.13171e-08	1.43427e-07		orf19.4812		PPT2	Ortholog(s) have holo-[acyl-carrier-protein] synthase activity, role in protein-cofactor linkage and mitochondrion localization
CPAR2_805640	2825.5	-2.67178	0.106731	-25.0329	2.68273e-138	4.21624e-136		orf19.5188	CHS1	CHS2	Ortholog(s) have chitin synthase activity, role in actomyosin contractile ring contraction, cell septum assembly, cell wall chitin biosynthetic process, pathogenesis and cell septum, cellular bud neck localization
CPAR2_404270	2153.05	-2.67646	0.312186	-8.57328	1.0058e-17	4.59446e-17		orf19.7328			Has domain(s) with predicted hydrolase activity, acting on ester bonds, nucleic acid binding activity, role in gene silencing by RNA and RNA-induced silencing complex localization
CPAR2_504170	8736.98	-2.67938	0.271086	-9.88386	4.89131e-23	2.95791e-22		orf19.5466	RPS24	RPS24B	Ortholog(s) have role in maturation of SSU-rRNA from tricistronic rRNA transcript (SSU-rRNA, 5.8S rRNA, LSU-rRNA) and cytosol, nucleolus localization
CPAR2_300270	7288.6	-2.68309	0.36156	-7.42086	1.16363e-13	4.11086e-13		orf19.7015	RPP0	RPP0	Ortholog(s) have LSU rRNA binding activity, role in ribosomal large subunit assembly and 90S preribosome, cytosol, preribosome, large subunit precursor localization
CPAR2_400040	3885.08	-2.68323	0.223926	-11.9827	4.37944e-33	4.28728e-32		orf19.4697	MDN1	SME1|MDN1	Ortholog(s) have role in mRNA splicing, via spliceosome, rRNA processing, ribosomal large subunit assembly
CPAR2_400040	3885.08	-2.68323	0.223926	-11.9827	4.37944e-33	4.28728e-32		orf19.4205.1		SME1|MDN1	Ortholog(s) have role in mRNA splicing, via spliceosome, rRNA processing, ribosomal large subunit assembly
CPAR2_109170	789.778	-2.69015	0.374423	-7.1848	6.73053e-13	2.26362e-12		orf19.3325.3	RPS21B	RPS21B	Ortholog(s) have structural constituent of ribosome activity
CPAR2_806670	15222.5	-2.69596	0.198135	-13.6067	3.6552e-42	5.13405e-41	YWP1	orf19.3618	YWP1		Ortholog(s) have role in adhesion to host, single-species biofilm formation and cell surface, extracellular region, hyphal cell wall, yeast-form cell wall localization
CPAR2_209730	8870.5	-2.69727	0.350302	-7.69986	1.36216e-14	5.07755e-14		orf19.6873	RPS8A	RPS8B	Ortholog(s) have structural constituent of ribosome activity and role in maturation of SSU-rRNA from tricistronic rRNA transcript (SSU-rRNA, 5.8S rRNA, LSU-rRNA)
CPAR2_802310	34.7567	-2.69994	0.371739	-7.26299	3.78618e-13	1.29892e-12	NA	NA	NA		Ortholog of Lodderomyces elongisporus NRLL YB-4239 : LELG_00249 and Candida orthopsilosis Co 90-125 : CORT_0A02360
CPAR2_104810	2020.82	-2.71205	0.19836	-13.6724	1.48498e-42	2.13213e-41	ILV1	orf19.5480	ILV1	ILV1	Ortholog(s) have L-threonine ammonia-lyase activity, role in isoleucine biosynthetic process, threonine catabolic process, valine biosynthetic process and mitochondrion localization
CPAR2_405680	17410.3	-2.72288	0.315139	-8.64027	5.60817e-18	2.60475e-17		orf19.6975	YST1	RPS0A	Ortholog(s) have structural constituent of ribosome activity
CPAR2_401740	131.428	-2.72474	0.344585	-7.90729	2.63055e-15	1.03356e-14		orf19.1415	FRE10		Ortholog(s) have cupric reductase activity, ferric-chelate reductase activity, role in iron ion transport and cell surface, plasma membrane localization
CPAR2_600590	680.925	-2.73274	0.1205	-22.6783	7.33317e-114	7.61471e-112		orf19.716			Ortholog of C. albicans SC5314 : orf19.716, C. dubliniensis CD36 : Cd36_32000, Candida tenuis NRRL Y-1498 : CANTEDRAFT_115558 and Lodderomyces elongisporus NRLL YB-4239 : LELG_03272
CPAR2_107470	3827.54	-2.7415	0.299897	-9.14146	6.16172e-20	3.18209e-19		orf19.2478.1		RPL7A	Ortholog(s) have structural constituent of ribosome activity, role in cytoplasmic translation and cell surface, cytosolic large ribosomal subunit, nucleolus localization
CPAR2_703810	2959.02	-2.75313	0.249397	-11.0392	2.47333e-28	1.98105e-27	DED81	orf19.6702	DED81	DED81	Ortholog(s) have asparagine-tRNA ligase activity, role in asparaginyl-tRNA aminoacylation and cytosol localization
CPAR2_211300	245.195	-2.75759	0.275496	-10.0096	1.38348e-23	8.64116e-23		orf19.836.1		SMX2	Ortholog(s) have role in mRNA splicing, via spliceosome and U1 snRNP, U2-type prespliceosome, U4/U6 x U5 tri-snRNP complex, U5 snRNP, cytosol localization
CPAR2_802520	615.378	-2.75989	0.176464	-15.64	3.88831e-55	8.72993e-54		orf19.2416.1	MLC1	MLC1	Ortholog(s) have myosin II heavy chain binding, myosin V binding activity and role in cytokinesis, actomyosin contractile ring assembly, protein localization to medial cortex, vesicle targeting
CPAR2_202600	13050.2	-2.76125	0.147302	-18.7455	2.1083e-78	8.39709e-77		orf19.4371	TAL1	TAL1	Ortholog(s) have sedoheptulose-7-phosphate:D-glyceraldehyde-3-phosphate glyceronetransferase activity, role in pentose-phosphate shunt and cell surface, cytosol, nucleus localization
CPAR2_805840	572.481	-2.79578	0.23755	-11.7692	5.62314e-32	5.25701e-31		orf19.5870	CTP1	CTP1	Ortholog(s) have tricarboxylate secondary active transmembrane transporter activity, role in mitochondrial citrate transport, transmembrane transport and mitochondrion, plasma membrane localization
CPAR2_703790	2377.11	-2.79669	0.19026	-14.6993	6.51103e-49	1.19815e-47		orf19.6689	ARG4	ARG4	Ortholog(s) have argininosuccinate lyase activity, role in arginine biosynthetic process via ornithine and cytosol localization
CPAR2_702290	6721.37	-2.79988	0.388999	-7.19766	6.12562e-13	2.06615e-12		orf19.7048.1	RPS28B	RPS28B	Ortholog(s) have structural constituent of ribosome activity and role in cleavage involved in rRNA processing, maturation of SSU-rRNA, rRNA export from nucleus, ribosomal small subunit assembly, ribosomal small subunit export from nucleus
CPAR2_400420	3.00675	-2.80167	0.764583	-3.66431	0.00024801	0.000423796	NA	NA	NA		Ortholog(s) have cytosol, nucleus localization
CPAR2_108400	4812.61	-2.80167	0.268575	-10.4316	1.77865e-25	1.23276e-24	LYS2	orf19.2970	LYS2	LYS2	Ortholog(s) have L-aminoadipate-semialdehyde dehydrogenase activity, fatty-acyl-CoA binding activity, role in lysine biosynthetic process via aminoadipic acid and cytosol localization
CPAR2_103860	3630.15	-2.81825	0.240358	-11.7252	9.46984e-32	8.78264e-31		orf19.4502		MOT1	Ortholog(s) have ATPase activity, DNA binding, TBP-class protein binding activity
CPAR2_100320	21338.7	-2.81929	0.320053	-8.80883	1.26458e-18	6.12793e-18		orf19.4336	RPS5	RPS5	Ortholog(s) have structural constituent of ribosome activity, role in rRNA export from nucleus and 90S preribosome, cytosolic small ribosomal subunit, membrane, nucleolus localization
CPAR2_206540	1156.75	-2.82327	0.22244	-12.6923	6.52422e-37	7.77425e-36		orf19.3550	SGO1	SGO1	Ortholog(s) have role in maintenance of meiotic sister chromatid cohesion, meiotic sister chromatid segregation, meiotic sister chromatid separation and mitotic spindle assembly checkpoint, more
CPAR2_602160	8485	-2.82637	0.20901	-13.5227	1.14934e-41	1.58374e-40		orf19.687.1	RPL25	RPL25	Ortholog(s) have RNA binding activity, role in ribosomal large subunit assembly and cytoplasm localization
CPAR2_203720	840.553	-2.82693	0.451364	-6.26309	3.77434e-10	1.04364e-09		orf19.4784	CRP1		Ortholog(s) have copper-exporting ATPase activity, role in cadmium ion transport, cellular copper ion homeostasis, copper ion transport, silver ion transport and plasma membrane localization
CPAR2_300250	3184.46	-2.83152	0.399653	-7.08495	1.39093e-12	4.57222e-12		orf19.7017	YOX1	YOX1	Ortholog(s) have RNA polymerase II regulatory region sequence-specific DNA binding, RNA polymerase II transcription factor binding transcription factor activity involved in negative regulation of transcription activity
CPAR2_407550	8593.3	-2.83153	0.30836	-9.18252	4.21127e-20	2.18843e-19		orf19.2179.2	RPS10	RPS10A	Ortholog(s) have role in rRNA export from nucleus and cell surface, cytosol localization
CPAR2_207910	3731.18	-2.84066	0.319435	-8.89277	5.96049e-19	2.92245e-18		orf19.667.1	RPL37B	RPL37B	Ortholog(s) have cytosol localization
CPAR2_104500	1449.13	-2.84101	0.137638	-20.6412	1.17132e-94	8.01321e-93	DBF2	orf19.1223	DBF2	DBF2	Ortholog(s) have protein kinase activity involved in regulation of protein localization to cell division site involved in cytokinesis, protein serine/threonine kinase activity
CPAR2_203210	2747.17	-2.85195	0.277471	-10.2784	8.82139e-25	5.87588e-24		orf19.1854	HHF22	HHF2	Ortholog(s) have role in histone H3-K79 methylation, sexual sporulation resulting in formation of a cellular spore and nucleus localization
CPAR2_101390	1976.53	-2.85389	0.309888	-9.20941	3.27925e-20	1.71328e-19		orf19.4311	YNK1	YNK1	Ortholog(s) have ATP binding, nucleoside diphosphate kinase activity and role in CDP phosphorylation, CTP biosynthetic process, GTP biosynthetic process, UTP biosynthetic process, response to DNA damage stimulus
CPAR2_204960	2614.34	-2.85479	0.21862	-13.0582	5.70456e-39	7.25864e-38		orf19.3870	ADE13	ADE13	Ortholog(s) have (S)-2-(5-amino-1-(5-phospho-D-ribosyl)imidazole-4-carboxamido)succinate AMP-lyase (fumarate-forming) activity, N6-(1,2-dicarboxyethyl)AMP AMP-lyase (fumarate-forming) activity
CPAR2_602480	1340.99	-2.86299	0.21712	-13.1862	1.05393e-39	1.38343e-38		orf19.3432.1		PMP1	Ortholog(s) have enzyme regulator activity, role in cation transport and plasma membrane localization
CPAR2_206890	1665.83	-2.87702	0.194859	-14.7646	2.47707e-49	4.61672e-48		orf19.6240		CYK3	Ortholog(s) have role in barrier septum assembly and HICS complex, cell tip, cellular bud neck contractile ring, nucleus localization
CPAR2_804670	1580.11	-2.88426	0.216464	-13.3245	1.66805e-40	2.23495e-39		orf19.5103			Ortholog of C. albicans SC5314 : orf19.5103, C. dubliniensis CD36 : Cd36_07770, Candida tenuis NRRL Y-1498 : CANTEDRAFT_112200 and Debaryomyces hansenii CBS767 : DEHA2F04114g
CPAR2_207860	5830.48	-2.92475	0.271974	-10.7538	5.68965e-27	4.30238e-26	NA	NA	NA
CPAR2_203220	2789.94	-2.92478	0.35963	-8.13274	4.19684e-16	1.72106e-15		orf19.1853	HHT2	HHT2	Ortholog(s) have role in global genome nucleotide-excision repair, mitotic spindle assembly checkpoint, rRNA transcription, sexual sporulation resulting in formation of a cellular spore
CPAR2_701090	2837.05	-2.92964	0.274436	-10.6751	1.33067e-26	9.80712e-26		orf19.6599.1		TMA7	Ortholog(s) have role in cytoplasmic translation and cytoplasm, nucleus localization
CPAR2_302470	550.106	-2.93131	0.288162	-10.1724	2.63207e-24	1.71394e-23		orf19.2650.1		MRP10	Ortholog(s) have structural constituent of ribosome activity, role in mitochondrial respiratory chain complex assembly, mitochondrial translation and mitochondrial small ribosomal subunit localization
CPAR2_807980	10177.5	-2.93706	0.258581	-11.3584	6.7382e-30	5.80484e-29		orf19.6745	TPI1	TPI1	Ortholog(s) have triose-phosphate isomerase activity
CPAR2_802940	2671.1	-2.93915	0.31179	-9.42668	4.23279e-21	2.34639e-20		orf19.2525	LYS12	LYS12	Ortholog(s) have NAD binding, homoisocitrate dehydrogenase activity, role in lysine biosynthetic process and mitochondrion localization
CPAR2_204030	454.31	-2.94052	0.243504	-12.0759	1.4164e-33	1.42006e-32		orf19.6314	RPB8	RPB8	Ortholog(s) have RNA polymerase I activity, RNA polymerase II activity, RNA polymerase III activity, RNA-directed RNA polymerase activity
CPAR2_105980	2333.85	-2.95386	0.378113	-7.81211	5.624e-15	2.15014e-14		orf19.2992	RPP1A	RPP1A	Ortholog(s) have structural constituent of ribosome activity and cytosol, nucleus, ribosome localization
CPAR2_404890	21999.5	-2.95722	0.326835	-9.04805	1.45548e-19	7.37893e-19		orf19.1635	RPL12	RPL12A	Ortholog(s) have role in ribosomal large subunit assembly and cytosol, nucleolus localization
CPAR2_503550	1259.03	-2.9904	0.275545	-10.8527	1.93633e-27	1.48938e-26		orf19.6938	MEU1	MEU1	Ortholog(s) have S-methyl-5-thioadenosine phosphorylase activity, mRNA binding activity, role in L-methionine salvage from methylthioadenosine, glutamate biosynthetic process and cytosol, nucleus localization
CPAR2_603710	853.639	-2.99618	0.153693	-19.4946	1.22064e-84	6.0667e-83		orf19.4197	YHM2	YHM2	Hsp70 family ATPase; constituent of the import motor component of the Translocase of the Inner Mitochondrial membrane (TIM23 complex); involved in protein translocation and folding
CPAR2_109520	3670.71	-3.01114	0.217976	-13.8141	2.09608e-43	3.09357e-42		orf19.6109	TUP1	TUP1	Ortholog(s) have RNA polymerase II transcription factor binding transcription factor activity involved in negative regulation of transcription, histone binding and histone deacetylase binding, more
CPAR2_405330	13570.9	-3.01648	0.229217	-13.1599	1.4922e-39	1.94555e-38		orf19.5982	RPL18	RPL18A	Ortholog(s) have cytosol localization
CPAR2_805450	3510.26	-3.0238	0.199443	-15.1612	6.38462e-52	1.29813e-50		orf19.6536	IQG1	IQG1	Ortholog(s) have actin binding, calmodulin binding activity
CPAR2_501370	707.481	-3.02395	0.292767	-10.3288	5.21908e-25	3.52485e-24	NA	NA	NA	YER187W	Ortholog of S. cerevisiae : YER187W and Candida orthopsilosis Co 90-125 : CORT_0E00250
CPAR2_209360	340.707	-3.03295	0.262535	-11.5526	7.16314e-31	6.44794e-30		orf19.2310.1	RPL29	RPL29	Ortholog(s) have structural constituent of ribosome activity, role in cytoplasmic translation and cytosolic large ribosomal subunit, nucleolus localization
CPAR2_202240	10479	-3.06973	0.269244	-11.4013	4.11955e-30	3.5861e-29		orf19.493	RPL15A	RPL15B	Ortholog(s) have RNA binding, structural constituent of ribosome activity, role in cytoplasmic translation and cytosolic large ribosomal subunit, nucleolus localization
CPAR2_700660	14622.4	-3.07998	0.271288	-11.3532	7.15027e-30	6.15071e-29		orf19.7217	RPL4B	RPL4B	Ortholog(s) have cell surface, cytosol, membrane localization
CPAR2_105970	27898.5	-3.08327	0.15504	-19.887	5.27524e-88	2.92148e-86		orf19.2994	RPL13	RPL13A	Ortholog(s) have cell surface, cytosol localization
CPAR2_603340	497324	-3.09759	0.261754	-11.834	2.60538e-32	2.46747e-31		orf19.2767	PGA59		Ortholog(s) have role in cellular response to neutral pH, filamentous growth of a population of unicellular organisms in response to neutral pH, fungal-type cell wall organization and fungal-type cell wall localization
CPAR2_103280	1630.17	-3.10279	0.270167	-11.4847	1.5748e-30	1.39809e-29		orf19.327	HTA3	HTZ1	Ortholog(s) have chromatin binding activity
CPAR2_100610	5215.87	-3.11239	0.314419	-9.89884	4.21125e-23	2.55354e-22		orf19.4308	HSL1	HSL1	Ortholog(s) have protein kinase activity
CPAR2_300430	9204.03	-3.11258	0.33197	-9.37608	6.8473e-21	3.74925e-20		orf19.6906	ASC1	ASC1	Ortholog(s) have G-protein alpha-subunit binding, GDP-dissociation inhibitor activity, protein kinase C binding, ribosome binding, signal transducer activity
CPAR2_501980	365.415	-3.11868	0.20816	-14.9821	9.60616e-51	1.86822e-49		orf19.4340.1		SMX3	Ortholog(s) have role in mRNA splicing, via spliceosome and U1 snRNP, U4/U6 x U5 tri-snRNP complex, U5 snRNP, cytosol localization
CPAR2_501020	23933.4	-3.12484	0.271579	-11.5062	1.2276e-30	1.09486e-29	PDC11	orf19.2877	PDC11	PDC1	Ortholog(s) have pyruvate decarboxylase activity
CPAR2_402810	2003.99	-3.13128	0.0997826	-31.381	3.67108e-216	1.42315e-213		orf19.5664	HOF1	HOF1	Ortholog(s) have cytoskeletal protein binding activity
CPAR2_106940	13916	-3.14292	0.131989	-23.8119	2.51483e-125	3.24972e-123		orf19.1065	SSA2	SSA2	Ortholog(s) have ATP binding, peptide binding, unfolded protein binding activity
CPAR2_107020	1912.24	-3.15067	0.286088	-11.013	3.3094e-28	2.61825e-27		orf19.1059	HHF1	HHF1	Ortholog(s) have role in histone H3-K79 methylation, sexual sporulation resulting in formation of a cellular spore and replication fork protection complex localization
CPAR2_407890	12524.5	-3.15393	0.335165	-9.41007	4.95801e-21	2.73797e-20		orf19.5341	RPS4A		Has domain(s) with predicted RNA binding, structural constituent of ribosome activity, role in translation and ribosome localization
CPAR2_109990	3349.85	-3.17239	0.148226	-21.4023	1.27209e-101	1.05674e-99		orf19.6010	CDC5	CDC5	Ortholog(s) have protein kinase activity
CPAR2_703700	852.456	-3.17965	0.193277	-16.4512	8.21733e-61	2.2225e-59		orf19.1334			Ortholog of C. albicans SC5314 : orf19.1334, C. dubliniensis CD36 : Cd36_73060, Candida tenuis NRRL Y-1498 : CANTEDRAFT_92005 and Debaryomyces hansenii CBS767 : DEHA2C13090g
CPAR2_808930	6405.53	-3.18659	0.367637	-8.66777	4.4068e-18	2.06824e-17		orf19.6785	RPS12	RPS12	Ortholog(s) have structural constituent of ribosome activity and cytosolic small ribosomal subunit localization
CPAR2_303040	342.74	-3.18878	0.266581	-11.9618	5.63486e-33	5.47939e-32		orf19.1110		THI80	Ortholog(s) have thiamine diphosphokinase activity, role in thiamine diphosphate biosynthetic process and cytoplasm localization
CPAR2_400980	19425.5	-3.198	0.285394	-11.2055	3.83028e-29	3.18187e-28		orf19.4632	RPL20B	RPL20B	Ortholog(s) have cell surface, cytosol, nucleolus localization
CPAR2_702560	5718.65	-3.22005	0.332249	-9.69168	3.27107e-22	1.90976e-21		orf19.6541	RPL5	RPL5	Ortholog(s) have 5S rRNA binding activity, role in ribosomal large subunit assembly and cytosol localization
CPAR2_500180	415.817	-3.24412	0.164523	-19.7183	1.50242e-86	8.01519e-85		orf19.5325	KIN3	KIN3	Ortholog(s) have protein kinase activity
CPAR2_503730	26528	-3.28356	0.282396	-11.6275	2.98803e-31	2.71067e-30		orf19.1700	RPS7A	RPS7A	Ortholog(s) have role in ribosome biogenesis and 90S preribosome, cell surface, cytosol, nucleolus, small-subunit processome localization
CPAR2_303670	2657.42	-3.30029	0.250758	-13.1613	1.46621e-39	1.91596e-38		orf19.6294	MYO1	MYO1	Ortholog(s) have calcium-dependent ATPase activity, microfilament motor activity and role in actomyosin contractile ring contraction, cytokinesis, actomyosin contractile ring assembly, cytokinesis, completion of separation
CPAR2_804120	3130.13	-3.31044	0.229215	-14.4425	2.79333e-47	4.73564e-46	ARG1	orf19.7469	ARG1	ARG1	Ortholog(s) have argininosuccinate synthase activity, role in arginine biosynthetic process and cytosol localization
CPAR2_207320	2745.73	-3.34072	0.328505	-10.1694	2.71438e-24	1.76359e-23		orf19.4909.1	RPL42	RPL42A	Ortholog(s) have cytosol localization
CPAR2_407720	1291.11	-3.35941	0.111697	-30.0761	9.94854e-199	3.21393e-196		orf19.5343	ASH1	ASH1	Ortholog(s) have RNA polymerase II core promoter proximal region sequence-specific DNA binding transcription factor activity involved in negative regulation of transcription, more
CPAR2_208930	7728.92	-3.35957	0.27157	-12.3709	3.75544e-35	4.13597e-34		orf19.6220.4		RPL34B	Ortholog(s) have cytosol, nucleolus localization
CPAR2_700650	4472.75	-3.36057	0.274418	-12.2462	1.76088e-34	1.85163e-33		orf19.7218	RBE1	PRY2	Ortholog(s) have sterol binding activity, role in pathogenesis, sterol transport and cell surface, extracellular region, fungal-type vacuole localization
CPAR2_300240	18812.7	-3.36478	0.314904	-10.6851	1.19518e-26	8.81978e-26		orf19.7018	RPS18	RPS18B	Ortholog(s) have role in endonucleolytic cleavage in ITS1 to separate SSU-rRNA from 5.8S rRNA and LSU-rRNA from tricistronic rRNA transcript (SSU-rRNA, 5.8S rRNA, LSU-rRNA), rRNA export from nucleus
CPAR2_204710	6500.2	-3.36827	0.2722	-12.3742	3.60248e-35	3.98259e-34		orf19.2364	MIS11	MIS1	Ortholog(s) have formate-tetrahydrofolate ligase activity, methenyltetrahydrofolate cyclohydrolase activity, methylenetetrahydrofolate dehydrogenase (NADP+) activity, single-stranded DNA binding activity
CPAR2_205880	1695.96	-3.42309	0.317291	-10.7885	3.90091e-27	2.96133e-26		orf19.6415.1		RPS29A	Ortholog(s) have structural constituent of ribosome activity and cytosolic small ribosomal subunit, nucleus localization
CPAR2_701820	4509.87	-3.42372	0.217731	-15.7246	1.02671e-55	2.38814e-54		orf19.6286.2	RPS27	RPS27B	Ortholog(s) have structural constituent of ribosome activity
CPAR2_702440	5371.65	-3.42566	0.277978	-12.3235	6.76973e-35	7.28999e-34		orf19.7188	RPP1B	RPP1B	Ortholog(s) have structural constituent of ribosome activity and ribosome localization
CPAR2_102840	8384.12	-3.43658	0.328206	-10.4708	1.17629e-25	8.25104e-25		orf19.236	RPL9B	RPL9B	Ortholog(s) have structural constituent of ribosome activity, role in cytoplasmic translation and cytosolic large ribosomal subunit, nucleus localization
CPAR2_403090	603.506	-3.47504	0.28866	-12.0385	2.22903e-33	2.20814e-32		orf19.3793			Ortholog of C. albicans SC5314 : orf19.3793, C. dubliniensis CD36 : Cd36_44500, Candida tenuis NRRL Y-1498 : CANTEDRAFT_94909 and Debaryomyces hansenii CBS767 : DEHA2C08844g
CPAR2_805160	1898.86	-3.48786	0.151274	-23.0566	1.26369e-117	1.41314e-115		orf19.5267			Ortholog of C. albicans SC5314 : orf19.5267, C. dubliniensis CD36 : Cd36_11230, Debaryomyces hansenii CBS767 : DEHA2B10670g and Pichia stipitis Pignal : PICST_35148
CPAR2_109620	1493.57	-3.48886	0.142255	-24.5254	7.91776e-133	1.18056e-130		orf19.6086	LEU4	LEU4	Ortholog(s) have 2-isopropylmalate synthase activity, role in cellular response to drug, leucine biosynthetic process and mitochondrion localization
CPAR2_304080	240.013	-3.51415	0.254633	-13.8008	2.52019e-43	3.70481e-42		orf19.946	MET14	MET14	Ortholog(s) have adenylylsulfate kinase activity
CPAR2_603390	1965.98	-3.52088	0.359704	-9.78828	1.26427e-22	7.50175e-22		orf19.6327	HET1		Ortholog(s) have role in glycolipid transport, pathogenesis
CPAR2_600210	1736.64	-3.54372	0.209062	-16.9506	1.9049e-64	5.95537e-63		orf19.5597.1			Has domain(s) with predicted proton-transporting ATP synthase activity, rotational mechanism, proton-transporting ATPase activity, rotational mechanism activity and role in ATP synthesis coupled proton transport
CPAR2_805510	1169.97	-3.54442	0.190126	-18.6425	1.45393e-77	5.63639e-76		orf19.7080	LEU2	LEU2	Ortholog(s) have 3-isopropylmalate dehydrogenase activity, role in leucine biosynthetic process, pathogenesis and cytosol localization
CPAR2_601520	1761.94	-3.55286	0.1692	-20.998	6.84406e-98	5.03775e-96		orf19.5610	ARG3	ARG3	Ortholog(s) have ornithine carbamoyltransferase activity, role in arginine biosynthetic process via ornithine and cytosol, mitochondrion localization
CPAR2_404570	1670.14	-3.56242	0.113926	-31.2695	1.21265e-214	4.40723e-212		orf19.5316	FGR29		Ortholog(s) have role in cellular response to biotic stimulus, cellular response to starvation and filamentous growth of a population of unicellular organisms in response to biotic stimulus, more
CPAR2_209410	4685.69	-3.60733	0.319167	-11.3023	1.27809e-29	1.08656e-28		orf19.3572.3		RPL31B	Ortholog(s) have structural constituent of ribosome activity, role in cytoplasmic translation, regulation of translational fidelity and cytosolic large ribosomal subunit localization
CPAR2_211390	13170.6	-3.61271	0.255419	-14.1442	2.0272e-45	3.22964e-44		orf19.827.1	RPL39	RPL36A	Ortholog(s) have RNA binding, structural constituent of ribosome activity, role in cytoplasmic translation and cytosolic large ribosomal subunit localization
CPAR2_602580	6409.65	-3.61448	0.299083	-12.0852	1.26469e-33	1.27456e-32		orf19.3415.1	RPL32	RPL32	Ortholog(s) have structural constituent of ribosome activity, role in translation and cytosolic large ribosomal subunit, nucleus localization
CPAR2_207990	4844.14	-3.61688	0.305271	-11.8481	2.20152e-32	2.08839e-31		orf19.657	SAM2	SAM2	Ortholog(s) have methionine adenosyltransferase activity, role in S-adenosylmethionine biosynthetic process, methionine metabolic process and cell surface, cytosol, hyphal cell wall, nucleus, plasma membrane localization
CPAR2_804130	566.24	-3.67155	0.171851	-21.3647	2.84604e-101	2.33095e-99		orf19.5078			Ortholog of C. albicans SC5314 : orf19.5078, C. dubliniensis CD36 : Cd36_07570, Candida tenuis NRRL Y-1498 : CANTEDRAFT_114111 and Debaryomyces hansenii CBS767 : DEHA2G14872g
CPAR2_203310	1113.62	-3.67218	0.158881	-23.1127	3.45098e-118	4.01349e-116		orf19.557			Ortholog of C. albicans SC5314 : orf19.557, C. dubliniensis CD36 : Cd36_30590, Debaryomyces hansenii CBS767 : DEHA2G24288g and Pichia stipitis Pignal : PICST_33777
CPAR2_103050	256.415	-3.70625	0.227382	-16.2997	9.92579e-60	2.56527e-58		orf19.2512			Ortholog of C. albicans SC5314 : orf19.2512, C. dubliniensis CD36 : Cd36_81000, Candida tenuis NRRL Y-1498 : CANTEDRAFT_116326 and Debaryomyces hansenii CBS767 : DEHA2G01958g
CPAR2_407870	82.998	-3.73771	0.427738	-8.73832	2.36606e-18	1.12318e-17		orf19.5342.2			Ortholog of C. albicans SC5314 : orf19.5342.2, Candida tenuis NRRL Y-1498 : CANTEDRAFT_113588, Debaryomyces hansenii CBS767 : DEHA2F03212g and Candida orthopsilosis Co 90-125 : CORT_0C07210
CPAR2_207900	3167.17	-3.75421	0.33635	-11.1616	6.28464e-29	5.18371e-28		orf19.668		TOS4	Ortholog(s) have chromatin binding activity, role in response to DNA damage stimulus and Rpd3L-Expanded complex, mitochondrion localization
CPAR2_803410	6268.79	-3.80927	0.35054	-10.8669	1.65767e-27	1.27843e-26		orf19.6265	RPS22A	RPS22A	Ortholog(s) have structural constituent of ribosome activity and cytosolic small ribosomal subunit localization
CPAR2_404450	720.703	-3.81193	0.356081	-10.7052	9.61959e-27	7.18997e-26		orf19.7411	OAC1	OAC1	Ortholog(s) have isopropylmalate transmembrane transporter activity, oxaloacetate secondary active transmembrane transporter activity, secondary active sulfate transmembrane transporter activity
CPAR2_202630	1264.13	-3.81369	0.308193	-12.3743	3.59844e-35	3.98259e-34		orf19.4952.1		FPR2	Ortholog(s) have FK506 binding activity and cytoplasm, nucleus localization
CPAR2_401370	1954.31	-3.82394	0.224889	-17.0037	7.70784e-65	2.43593e-63		orf19.4674.1	CRD2		Ortholog(s) have role in cellular copper ion homeostasis
CPAR2_808530	2804.46	-3.84633	0.231726	-16.5986	7.12832e-62	2.01219e-60		orf19.6828.1		SSS1	Ortholog(s) have P-P-bond-hydrolysis-driven protein transmembrane transporter activity, structural molecule activity
CPAR2_104640	108.937	-3.84721	0.386477	-9.95457	2.40873e-23	1.48692e-22		orf19.36.1			Ortholog of C. albicans SC5314 : orf19.36.1 and Candida orthopsilosis Co 90-125 : CORT_0B05695
CPAR2_109900	3078.07	-3.97251	0.296763	-13.3861	7.29045e-41	9.88205e-40		orf19.6022	NRM1		Ortholog(s) have role in cellular response to hydroxyurea, regulation of cell cycle and cytoplasm, nucleus localization
CPAR2_203530	629.506	-4.02732	0.176532	-22.8135	3.3688e-115	3.56174e-113		orf19.5025	MET3	MET3	Ortholog(s) have sulfate adenylyltransferase (ATP) activity
CPAR2_807570	3464.22	-4.14289	0.373492	-11.0923	1.36714e-28	1.10569e-27		orf19.5928	RPP2B	RPP2B	Ortholog(s) have structural constituent of ribosome activity and cytosol, ribosome localization
CPAR2_303100	9747.94	-4.21851	0.401712	-10.5013	8.51859e-26	6.02623e-25	NA	NA	NA		Ortholog of Pichia stipitis Pignal : psti_CGOB_00111, Candida orthopsilosis Co 90-125 : CORT_0E05240 and Spathaspora passalidarum NRRL Y-27907 : spas_CGOB_00083
CPAR2_204390	821.394	-4.25405	0.214243	-19.8562	9.74757e-88	5.34737e-86		orf19.6119			Ortholog of C. albicans SC5314 : orf19.6119, C. dubliniensis CD36 : Cd36_33080, Candida tenuis NRRL Y-1498 : CANTEDRAFT_105095 and Debaryomyces hansenii CBS767 : DEHA2E03806g
CPAR2_403510	13314.3	-4.32236	0.353519	-12.2267	2.23959e-34	2.33809e-33	RBT1	orf19.1327	RBT1		Expression regulated by Bcr1p; expression induced in biofilms and hypoxia; required for normal biofilm development
CPAR2_100700	5421.73	-4.5023	0.295516	-15.2354	2.05957e-52	4.29262e-51		orf19.4257	INT1	BUD4	Ortholog(s) have GTP binding, cell adhesion molecule binding activity
CPAR2_205320	8032.61	-4.54549	0.203774	-22.3066	3.19155e-110	3.19981e-108		orf19.6632	ACO2	ACO2	Ortholog(s) have mitochondrion localization
CPAR2_108890	2357.61	-4.61007	0.121804	-37.8484	0	0		orf19.3066	ENG1	DSE4	Ortholog(s) have glucan endo-1,3-beta-D-glucosidase activity, glucan exo-1,3-beta-glucosidase activity, polysaccharide binding activity and role in cytokinesis, completion of separation, primary cell septum disassembly
CPAR2_502160	2809.46	-4.63991	0.153398	-30.2476	5.60539e-201	1.91737e-198		orf19.3893	SCW11	SCW11	Ortholog(s) have role in cytokinesis, completion of separation and cell surface, extracellular region, fungal-type cell wall localization
CPAR2_300210	6576.88	-4.70709	0.202197	-23.2798	7.10887e-120	8.6121e-118		orf19.7104			Ortholog(s) have fungal-type cell wall localization
CPAR2_104510	729.939	-4.80599	0.291583	-16.4824	4.90938e-61	1.34029e-59	NA	NA	NA
CPAR2_204370	2199.22	-5.21187	0.216287	-24.097	2.68912e-128	3.81395e-126		orf19.6124	ACE2	ACE2	Ortholog(s) have RNA polymerase II core promoter proximal region sequence-specific DNA binding transcription factor activity, core promoter proximal region sequence-specific DNA binding activity
CPAR2_212720	2507.7	-5.2182	0.38137	-13.6828	1.28692e-42	1.86155e-41		orf19.4506	LYS22		Has domain(s) with predicted catalytic activity, homocitrate synthase activity, transferase activity, transferring acyl groups, acyl groups converted into alkyl on transfer activity
CPAR2_702160	4571.67	-5.2577	0.334303	-15.7273	9.82449e-56	2.29435e-54		orf19.6403.1	RPP2A	RPP2A	Ortholog(s) have structural constituent of ribosome activity and cytosol, ribosome localization
CPAR2_100200	1921.14	-10.8157	0.507761	-21.3007	1.11882e-100	9.03606e-99	HIS1	orf19.4026	HIS1	HIS1	Ortholog(s) have ATP phosphoribosyltransferase activity, role in histidine biosynthetic process and cytosol localization
