# Supplementary material for: Comparative Phenotypic Analysis of the Major Fungal Pathogens Candida parapsilosis and Candida albicans
Source: PLoS Pathog. 2014 Sep 18;10(9):e1004365. doi: 10.1371/journal.ppat.1004365 (PMC4169492; doi:10.1371/journal.ppat.1004365)
Supplement: Table S5 — Gene family enrichment, as shown in Fig. 6B. (XLS) [file ppat.1004365.s009.xls]

## Sheet: C. albicans gene families
Table S5A. Gene family enrichment in biofilms as shown in Fig. 6B
Results are ordered by the average log2 fold change of significantly differentially expressed genes within each cluster.
Legend:
Figure Order:		Representing the order of clusters in Figure 6B (from left to right) for Candida albicans
Cluster ID:		Cluster ID identified by MCL
Comment:		Summary of cluster function
Cluster log2FC:		Mean log2 fold change of cluster
C. albicans Gene ID:		Candida albicans gene ID from the Candida Genome Database (CGD)
log2FC RNA-seq:		Log2 fold change from RNA-seq data from Nobile et al. (2012)
FDR RNA-seq:		False discovery rate for RNA-seq data from Nobile et al. (2012)
log2FC Array:		Log2 fold change from microarray results
Call based on:		Experiment from Nobile et al. from which log2 fold change were chosen. Either RNA-seq, microarray or both. If empty, RNA-seq was chosen.
C. albicans Gene Symbol:		Candida albicans gene symbol from CGD
S. cerevisiae Ortholog:		S. cerevisiae ortholog gene symbol from CGD
Gene Description:		Description of C. albicans gene from CGD
Figure Order	Cluster ID	Comment	Cluster log2FC	C. albicans Gene ID	log2FC RNA-seq	FDR RNA-seq	log2FC Array	Call based on	C. albicans Gene Name	S. cerevisiae Ortholog	Gene Description
1	70	PHR1 Cell surface glycosidase	7.75348	orf19.3693	0.133868	0.573311	-0.374125		PGA5	GAS2	Putative GPI-anchored beta-1,3-glucanosyltransferase with similarity to the A. fumigatus GEL family; fungal-specific (no human or murine homolog)
2	70		7.75348	orf19.377	-0.846146	0.573311	-0.3305		PHR3	GAS4	Putative beta-1,3-glucanosyltransferase with similarity to the A. fumigatus GEL family; fungal-specific (no human or murine homolog); possibly an essential gene, disruptants not obtained by UAU1 method
3	70		7.75348	orf19.3829	7.75348	0	1.7685	both	PHR1		Cell surface glycosidase; may act on cell-wall beta-1,3-glucan prior to beta-1,6-glucan linkage; role in systemic, not vaginal virulence (neutral, not low pH); high pH or filamentation induced; Bcr1-repressed in RPMI a/a biofilm
4	70		7.75348	orf19.4035	-0.264167	0.397842	0.04675		PGA4	GAS5	GPI-anchored cell surface protein; beta-1,3-glucanosyltransferase with similarity to the A. fumigatus GEL family; transcript induced in RHE model of oral candidiasis; fluconazol-induced
5	70		7.75348	orf19.6081	-0.802538	1.77e-05	1.03988	microarray	PHR2	GAS1	Glycosidase; role in vaginal not systemic infection (low pH not neutral); low pH, high iron, fluconazole, Hap43-induced; Rim101-repressed at pH8; rat catheter biofilm induced; Bcr1-repressed in RPMI a/a biofilms
6	128	FCY Transporter	6.34368	orf19.1357	0.278723	0.0693023	0.539125		FCY21	FCY2	High affinity, high capacity, hypoxanthine-adenine-guanine-cytosine/H+ symporter; similar to S. cerevisiae Fcy2; mutation confers resistance to 5-fluorocytosine (5-FC); flow model biofilm induced
7	128		6.34368	orf19.1832	0.587365	0.0429449	-0.0585		FCY23	TPN1	Putative transporter; Gcn4p-regulated; more similar to S. cerevisiae Tpn1p, which is a vitamin B6 transporter, than to purine-cytosine permeases
8	128		6.34368	orf19.333	-0.610272	0.277515	-0.1565		FCY2		Purine-cytosine permease of pyrimidine salvage; mutation associated with resistance to flucytosine in clinical isolates; transposon mutation affects filamentation; farnesol-upregulated in biofilm
9	128		6.34368	orf19.7331	6.34368	0	1.20125	both	FCY24		Putative transporter; more similar to S. cerevisiae Tpn1, which is a vitamin B6 transporter, than to purine-cytosine permeases; transcription is regulated by Nrg1; Spider biofilm induced
10	125	GTT Glutathione transferase	6.09591	orf19.356	9.2542	1.05e-08	1.39975	both	GTT13		Putative glutathione S-transferase; opaque-specific transcript; repressed by alpha pheromone in SpiderM medium; Spider biofilm induced
11	125		6.09591	orf19.359	2.93761	0.573311	0.17025		GTT12	GTT1	Ortholog(s) have glutathione peroxidase activity, glutathione transferase activity, role in glutathione metabolic process and endoplasmic reticulum, mitochondrial outer membrane, plasma membrane localization
12	125		6.09591	orf19.6947	1.19966	2.79e-05	0.52	RNA-seq	GTT11		Glutathione S-transferase, localized to ER; induced in exponentially growing cells, under oxidative stress; induced by nitric oxide; Spider biofilm induced
13	125		6.09591	orf19.6998	5.07981	0.0885054	1.1115	microarray	GTT1		Putative glutathione S-transferase; downregulated upon adherence to polystyrene; regulated upon white-opaque switching; induced in the presence of human neutrophils; oxidative stress-induced via Cap1p; regulated by Gcn2p, Gcn4p
14	53	SGE1 Drug transmembrane transporter activity	5.5603	orf19.1308	-0.35029	0.419161	-0.539375			VBA1	Predicted membrane transporter, member of the drug:proton antiporter (14 spanner) (DHA2) family, major facilitator superfamily (MFS)
15	53		5.5603	orf19.1942	0.883984	0.0391866	-0.36525		SGE1		Putative multidrug resistance factor; induced in low iron; regulated by Sef1, Sfu1, and Hap43
16	53		5.5603	orf19.3444	3.04532	0.243691	-0.0985				Predicted membrane transporter, member of the drug:proton antiporter (14 spanner) (DHA2) family, major facilitator superfamily (MFS); Hap43p-repressed gene
17	53		5.5603	orf19.4779	0.111618	0.196993	0.060375			VBA5	Putative transporter; slightly similar to the Sit1p siderophore transporter; Gcn4p-regulated; fungal-specific; induced by Mnl1p under weak acid stress
18	53		5.5603	orf19.7336	8.07527	0.000127456	1.70312	both			Predicted membrane transporter; member of the drug:proton antiporter (14 spanner) (DHA2) family, major facilitator superfamily (MFS); Spider biofilm induced
19	53		5.5603	orf19.7554	-0.566815	0.326742	0.151625				Transporter; similar to the Sit1 siderophore transporter; induced by nitric oxide independent of Yhb1; repressed during chlamydospore formation in C. albicans and C. dubliniensis; rat catheter biofilm repressed
20	88	CFEM	5.4709	orf19.3117	NA	0.209995	1.15762	microarray	CSA2		Extracellular-associated protein; repressed by Rim101 at pH 8; regulated by Tsa1, Tsa1B in minimal media at 37 deg; induced by ketoconazole, nitric oxide, Hap43; required for normal RPMI biofilm formation; Bcr1 induced in RPMI
21	88		5.4709	orf19.5635	4.22276	0	1.57587	both	PGA7		GPI-linked hyphal surface antigen; induced by ciclopirox olamine, ketoconazole, Rim101 at pH 8; Hap43, fluconazole; flow model biofilm induced; Spider biofilm induced; required for RPMI biofilm; Bcr1-induced in a/a biofilm
22	88		5.4709	orf19.5636	6.71903	0	-1.93887		RBT5		GPI-linked cell wall protein; hemoglobin utilization; Rfg1, Rim101, Tbf1, Fe regulated; Sfu1, Hog1, Tup1, serum, alkaline pH, antifungal drugs, geldamycin repressed; Hap43 induced; required for RPMI biofilms; Spider biofilm induced
23	88		5.4709	orf19.5674	-1.07458	0.356778	0.69875		PGA10		GPI anchored membrane protein; utilization of hemin and hemoglobin for Fe in host; Rim101 at ph8/hypoxia/ketoconazole/ciclopirox/hypha-induced; required for RPMI biofilm formation, Bcr1-induced in a/a biofilm; rat catheter biofilm repressed
24	88		5.4709	orf19.7114	0.557323	0.255926	0.3225		CSA1		Surface antigen on elongating hyphae and buds; strain variation in repeat number; ciclopirox, filament induced, alkaline induced by Rim101; Efg1-, Cph1, Hap43-regulated; required for WT RPMI biofilm formation; Bcr1-induced in a/a biofilms
25	86	OXI Predicted oxidoreductase activity	5.02429	orf19.1167	2.57661	0.0521867	1.15906	microarray		JLP1	Ortholog(s) have sulfonate dioxygenase activity and role in sulfur compound catabolic process
26	86		5.02429	orf19.1639	3.99344	0.0300607	0.65925				Has domain(s) with predicted oxidoreductase activity and role in oxidation-reduction process
27	86		5.02429	orf19.355	6.05514	0.387329	0.1765				Has domain(s) with predicted oxidoreductase activity and role in oxidation-reduction process
28	86		5.02429	orf19.6398	NA	0.00341883	1.29875	both			S. pombe ortholog SPBC460.04c is a predicted sulfonate/alpha-ketoglutare dioxygenase; induced by nitric oxide; Spider biofilm induced
29	86		5.02429	orf19.6999	NA	0.209995	1.09373	microarray			Predicted oxidoreductase; rat catheter biofilm repressed
30	76	IFD Aldo-keto reductase	5.01205	orf19.1048	4.95882	0	1.82375	both	IFD6		Aldo-keto reductase; similar to aryl alcohol dehydrogenases; protein increase correlates with MDR1 overexpression (not CDR1 or CDR2) in fluconazole-resistant clinical isolates; farnesol regulated; possibly essential; Spider biofilm induced
31	76		5.01205	orf19.3311	-0.999543	0.12841	0.057		IFD3		Putative aldo/keto reductase; Mig1-regulated
32	76		5.01205	orf19.4476	4.97623	0	1.91837	both			Protein with a NADP-dependent oxidoreductase domain; transcript induced by ketoconazole; rat catheter and Spider biofilm induced
33	76		5.01205	orf19.4477	5.1011	0	1.67525	both	CSH1		Aldo-keto reductase; role in fibronectin adhesion, cell surface hydrophobicity; regulated by temperature, growth phase, benomyl, macrophage interaction; azole resistance associated; Spider biofilm induced; rat catheter biofilm repressed
34	76		5.01205	orf19.771	0.33159	0.246759	0.2455		LPG20	YPL088W	Aldo-keto reductase family protein; similar to aryl alcohol dehydrogenases; osmotic stress-induced, correlates with overexpression of MDR1 in fluconazole-resistant isolate; stationary phase enriched protein
35	122	UNK Unknown function	4.66276	orf19.1964	0.349036	0.284447	-0.239125				Protein of unknown function; repressed by fluphenazine treatment; induced by benomyl treatment and in an RHE model; regulated by Nrg1, Tup1
36	122		4.66276	orf19.2247	0.773961	0.387329	0.1035				Ortholog of C. parapsilosis CDC317 : CPAR2_406700, C. dubliniensis CD36 : Cd36_21220, Candida tenuis NRRL Y-1498 : CANTEDRAFT_127772 and Candida orthopsilosis Co 90-125 : CORT_0C06120
37	122		4.66276	orf19.2252	NA	0.209995	1.1276	microarray			Protein of unknown function; rat catheter biofilm repressed
38	122		4.66276	orf19.2253	4.66276	2.39e-06	-0.254	RNA-seq			Protein of unknown function; expression regulated by white-opaque switch; repressed by alpha pheromone in SpiderM medium; Spider biofilm induced
39	40	SOU Carbonyl reductase activity	4.39414	orf19.2896	-0.497532	0.18811	0.22		SOU1		Enzyme involved in utilization of L-sorbose; has sorbitol dehydrogenase, fructose reductase, and sorbose reductase activities; NAD-binding site motif; transcriptional regulation affected by chromosome 5 copy number; Hap43p-induced gene
40	40		4.39414	orf19.2897	7.72841	0.00164745	1.22375	both	SOU2		Protein similar to Sou1; not required for utilization of L-sorbose; Spider biofilm induced
41	40		4.39414	orf19.2899	-0.221442	0.573311	-0.043125				Ortholog(s) have cytosol, nucleus localization
42	40		4.39414	orf19.5763	1.85654	0.0307688	-0.19775				Has domain(s) with predicted oxidoreductase activity and role in metabolic process
43	40		4.39414	orf19.6322	2.84932	0	1.29388	both	ARD		D-arabitol dehydrogenase, NAD-dependent (ArDH); enzyme of D-arabitol and D-arabinose catabolism; D-arabitol is a marker for active infection in humans; rat catheter and Spider biofilm induced
44	40		4.39414	orf19.6838	2.97711	1.74e-10	1.17962	both			Putative protein of unknown function, transcript upregulated in clinical isolates from HIV+ patients with oral candidiasis; Spider biofilm induced
45	40		4.39414	orf19.732	6.5593	0	-1.14225				Possible dehydrogenase; flow model biofilm induced; rat catheter biofilm induced; Spider biofilm induced
46	15	ATO/FRP Ammonia transport outward	4.38723	orf19.1224	2.81346	0	1.32113	both	FRP3	ATO2	Putative ammonium transporter; upregulated in the presence of human neutrophils; fluconazole-downregulated; repressed by nitric oxide; Spider biofilm induced; rat catheter biofilm repressed
47	15		4.38723	orf19.1571	NA	0.209995	-0.004125		ATO7		Putative fungal-specific transmembrane protein
48	15		4.38723	orf19.2496	3.30664	0	1.28285	both	ATO2		Putative fungal-specific transmembrane protein; fluconazole repressed, Hap43-repressed; flow model biofilm induced; Spider biofilm induced
49	15		4.38723	orf19.3261	1.16235	0.573311	-0.157625		ATO9		Putative fungal-specific transmembrane protein
50	15		4.38723	orf19.3263	5.74239	0.000878777	-0.4385	RNA-seq	ATO10		Putative fungal-specific transmembrane protein; rat catheter and Spider biofilm induced
51	15		4.38723	orf19.3440	4.91128	0.387329	0.8955		FRP5		Protein with a GPR1/FUN34/yaaH family domain; flucytosine repressed
52	15		4.38723	orf19.3441	0.768101	0.00345136	0.04025		FRP6		Putative ammonia transport protein; regulated by Nrg1 and Tup1; regulated by Ssn6; induced by human neutrophils
53	15		4.38723	orf19.6169	9.75296	0	1.24137	both	ATO1		Putative fungal-specific transmembrane protein; induced by Rgt1; Spider biofilm induced
54	15		4.38723	orf19.6995	2.36237	0.0193437	0.354125		ATO6		Putative fungal-specific transmembrane protein
55	15		4.38723	orf19.6997	1.82149	0.387329	0.719875		ATO5		Putative fungal-specific transmembrane protein
56	69	TES	4.28899	orf19.4121	4.89846	1.22e-06	1.45437	both			Predicted thioesterase/thiol ester dehydrase-isomerase; Spider biofilm induced
57	69		4.28899	orf19.4122	0.765173	0.0269955	0.1355			TES1	Ortholog(s) have acyl-CoA hydrolase activity, role in fatty acid beta-oxidation and mitochondrion, peroxisome localization
58	69		4.28899	orf19.5215	3.67952	2.11e-07	1.12975	both	TES15		Putative acyl-CoA thioesterase; Hap43-repressed; Spider biofilm induced
59	69		4.28899	orf19.5216	-1.22598	0.0642792	-0.334125				Has domain(s) with predicted acyl-CoA hydrolase activity and role in acyl-CoA metabolic process
60	69		4.28899	orf19.5217	0.00876064	0.567435	-0.375		TES1		Putative acyl-CoA thioesterase
61	20	OPT	4.1887	orf19.176	9.01448	0	1.47525	both	OPT4		Oligopeptide transporter; detected at germ tube plasma membrane; transcript inducede during phagocytosis by macrophages; fungal-specific; Hap43-repressed; merged with orf19.2292 in Assembly 20; rat catheter and Spider biofilm induced
62	20		4.1887	orf19.2583.2	NA	NA	0.3875				Pseudogene; formerly an ORF Predicted by Annotation Working Group
63	20		4.1887	orf19.2584	-3.32773	0.573311	1.06175	microarray	OPT9		Probable pseudogene similar to fragments of OPT1 oligopeptide transporter gene; decreased expression in hyphae compared to yeast-form cells; transcriptionally induced upon phagocytosis by macrophage
64	20		4.1887	orf19.2602	-1.23552	0.476059	0.523625		OPT1	OPT1	Oligopeptide transporter; transports 3-to-5-residue peptides; alleles are distinct, one has intron; suppresses S. cerevisiae ptr2-2 mutant defects; induced by BSA or peptides; Stp3p, Hog1p regulated; flow model biofilm induced
65	20		4.1887	orf19.2847.1	2.10262	0.387329					Pseudogene; formerly an ORF Predicted by Annotation Working Group that was subsequently removed from Assembly 20
66	20		4.1887	orf19.3746	6.25423	0.0521867	1.71113	microarray	IFC1		Oligopeptide transporter; induced upon phagocytosis by macrophage; macrophage/pseudohyphal-repressed after 16h; fluconazole-induced; virulence-group-correlated expression; Hap43-repressed
67	20		4.1887	orf19.3749	3.3566	0.000752693	1.29215	both	IFC3	OPT2	Oligopeptide transporter; transcript induced by macrophage phagocytosis, BSA or peptides; fluconazole-induced; induced by Rim101 at pH 8; virulence-group-correlated expression; Hap43-repressed; Spider biofilm induced
68	20		4.1887	orf19.4655	4.70479	0.00559654	-0.17725		OPT6		Putative oligopeptide transporter; fungal-specific (no human or murine homolog); expression of OPT6, OPT7, or OPT8 does not suppress defect of mutant lacking Opt1p, Opt2p, and Opt3p; alleles are nonidentical
69	20		4.1887	orf19.5121	4.24256	0.573311	0.2015		OPT5		Oligopeptide transporter; fungal-specific (no human or murine homolog); induced by BSA, but not by tetrapeptide or pentapeptide
70	20		4.1887	orf19.5673	-1.11512	0.220425	-1.246	microarray	OPT7		Putative oligopeptide transporter; possibly transports GSH or related compounds; Hog1-induced; expression of OPT6, -7, or -8 does not suppress defect of mutant lacking OPT1-3; Hap43-repressed; F-12/CO2 early biofilm induced
71	127	SKN/KRE	4.15818	orf19.348	1.25046	0.0796861	0.330625		SKN2		Protein with a potential role in beta-1,6 glucan biosynthesis; similarity to Kre6 and Skn1; possibly essential, disruptants not obtained by UAU1 method; Hap43-induced; flow model biofilm induced; rat catheter biofilm repressed
72	127		4.15818	orf19.7362	6.20777	0	1.47338	both	SKN1		Protein with a role in beta-1,6-glucan synthesis; probable N-glycosylated type II membrane protein; transcript and mRNA length change induced by yeast-hypha transition; induced by Rim101, caspofungin; rat catheter and Spider biofilm induced
73	127		4.15818	orf19.7363	2.10859	7.4e-10	1.16575	both	KRE6	KRE6	Essential beta-1,6-glucan synthase subunit; change in mRNA length, not abundance, at yeast-hypha transition; alkaline induced by Rim101, on cell wall regeneration; Spider biofilm induced; Bcr1-repressed in RPMI a/a biofilms
74	127		4.15818	orf19.942	-1.35751	0.573311	-0.2445		KRE62		Putative subunit of glucan synthase; macrophage-induced gene; Bcr1-regulated in a/a RPMI biofilms
75	80	GIT	4.1429	orf19.1978	3.92125	0	1.4935	both	GIT2		Putative glycerophosphoinositol permease; fungal-specific; repressed by alpha pheromone in SpiderM medium; Hap43-repressed; Spider biofilm induced
76	80		4.1429	orf19.1979	1.46837	3.98e-06	1.03075	both	GIT3		Glycerophosphocholine permease; white cell specific transcript; fungal-specific; alkaline repressed; caspofungin, macrophage/pseudohyphal-repressed; flow model biofilm induced; Spider biofilm induced
77	80		4.1429	orf19.1980	1.79197	0.387329	-0.580875		GIT4		Glycerophosphocholine transporter; fungal-specific (no human or murine homolog); possibly an essential gene, disruptants not obtained by UAU1 method; Hap43p-repressed gene
78	80		4.1429	orf19.34	2.79896	0.151244	1.01543	microarray	GIT1	GIT1	Glycerophosphoinositol permease; involved in utilization of glycerophosphoinositol as a phosphate source; Rim101-repressed; virulence-group-correlated expression
79	80		4.1429	orf19.655	6.71549	0	1.66	both	PHO84	PHO84	High-affinity phosphate transporter; transcript regulated by white-opaque switch; Hog1, ciclopirox olamine or alkaline induced; caspofungin, stress repressed; upregulated in RHE model; Spider and flow model biofilm induced, Hap43-induced
80	36	ALD	4.1395	orf19.1865	-1.49689	0.000403529	-0.028	RNA-seq	MCS7	MSC7	S. cerevisiae ortholog Mcs7 has a role in reciprocal meiotic recombination; Spider biofilm repressed
81	36		4.1395	orf19.3045	-0.910561	0.0173316	-0.3565				Predicted aldehyde dehydrogenase domain; virulence-group-correlated expression
82	36		4.1395	orf19.345	0.116941	0.573311	-0.222625			UGA2	Succinate semialdehyde dehydrogenase; for utilization of gamma-aminobutyrate (GABA) as a nitrogen source; part of 4-aminobutyrate and glutamate degradation pathways; rat catheter biofilm induced
83	36		4.1395	orf19.3974	3.26446	8.98e-14	1.0237	both	PUT2	PUT2	Putative delta-1-pyrroline-5-carboxylate dehydrogenase; alkaline upregulated; protein present in exponential and stationary growth phase yeast cultures; flow model biofilm induced; Spider biofilm induced
84	36		4.1395	orf19.4543	1.03807	0.0130532	0.858875		UGA2		Predicted succinate semialdehyde dehydrogenase; predicted role in glutamate catabolism; transcription regulated by Mig1, Tup1, Gcn4; mutants are viable
85	36		4.1395	orf19.5806	0.258556	3.78e-05	-0.0435		ALD5	ALD5	NAD-aldehyde dehydrogenase; decreased expression in fluconazole-resistant isolate, or in hyphae; biofilm induced; fluconazole-downregulated; protein abundance is affected by URA3 expression in the CAI-4 strain; stationary phase enriched
86	36		4.1395	orf19.6306	-1.80523	0.0340105	-1.0865	microarray			Trimethylaminobutyraldehyde dehydrogenase, the third enzyme of the carnitine biosynthesis pathway
87	36		4.1395	orf19.742	5.01454	6.25e-13	0.51525	RNA-seq	ALD6		Putative aldehyde dehydrogenase; stationary phase enriched protein; expression regulated upon white-opaque switch; rat catheter biofilm induced; rat catheter and Spider biofilm induced
88	90	SNG	4.09692	orf19.1332	0.106213	0.476059	-0.829125		SNG4		Putative membrane transporter; Hap43-induced; inducd by Mnl1p under weak acid stress; shows Mob2-dependent hyphal regulation
89	90		4.09692	orf19.1333	0.455126	0.284337	-0.67325		SNG3		Putative membrane transporter; Hap43p-induced gene; mutation confers hypersensitivity to toxic ergosterol analog; shows colony morphology-related gene regulation by Ssn6p
90	90		4.09692	orf19.2812	4.09692	6.64e-05	0.18925	RNA-seq			Protein of unknown function; Spider biofilm induced
91	90		4.09692	orf19.308	1.2941	0.015159	0.686125			SNG1	Ortholog(s) have role in nucleobase-containing compound transport and plasma membrane localization
92	131		4.08637	orf19.2197	4.08637	0.573311	-0.452875				Has domain(s) with predicted N,N-dimethylaniline monooxygenase activity, NADP binding, flavin adenine dinucleotide binding activity and role in oxidation-reduction process
93	131		4.08637	orf19.3307	-1.50673	0.00475961	-0.097	RNA-seq		FMO1	Flavin-containing monooxygenase; catalyzes oxidation of biological thiols to maintain the ER redox buffer ratio for correct folding of disulfide-bonded proteins; Spider biofilm repressed
94	131		4.08637	orf19.5145	0.212013	0.476059	-0.735		SSP96		Putative flavin-containing monooxygenase; F-12/CO2 early biofilm induced
95	131		4.08637	orf19.7364	NA	0.209995	1.36338	microarray			Has domain(s) with predicted N,N-dimethylaniline monooxygenase activity, NADP binding, flavin adenine dinucleotide binding activity and role in oxidation-reduction process
96	23	CDR	3.9705	orf19.1313	3.34766	9.52e-08	1.34625	both	CDR3		Transporter of the Pdr/Cdr family of the ATP-binding cassette superfamily; transports phospholipids out-to-in; expressed in opaque-phase cells; induced by macrophage interaction; fluconazole-repressed; Spider biofilm induced
97	23		3.9705	orf19.3120	0.619574	0.573311	0.021625				PDR-subfamily ABC transporter (half-size); similar to WHITE subfamily proteins; repressed by fluphenazine treatment or in an azole-resistant strain that overexpresses CDR1 and CDR2; induced by nitric oxide; rat catheter biofilm induced
98	23		3.9705	orf19.4531	4.35624	0	1.01238	both		YOL075C	Putative PDR-subfamily ABC transporter; Spider biofilm induced
99	23		3.9705	orf19.459	0.13442	0.423046	0.29575		ADP1	ADP1	Putative PDR-subfamily ABC transporter; similar to WHITE subfamily proteins; gene used for strain identification by multilocus sequence typing
100	23		3.9705	orf19.5079	-0.0993627	0.588377	-0.06625		CDR4		Putative ABC transporter superfamily; fluconazole, Sfu1, Hog1, core stress response induced; caspofungin repressed; fluconazole resistance not affected by mutation or correlated with expression; rat catheter and flow model biofilm induced
101	23		3.9705	orf19.5759	0.344465	0.171501	-0.28575		SNQ2	SNQ2	Protein similar to S. cerevisiae Snq2p transporter; member of PDR subfamily of ABC family; transposon mutation affects filamentation; benomyl-induced transcription; detected at yeast-form cell plasma membrane by mass spec
102	23		3.9705	orf19.5958	1.56132	0.243691	1.05468	microarray	CDR2		Multidrug transporter, ATP-binding cassette (ABC) superfamily; transports phospholipids, in-to-out direction; overexpressed in azole-resistant isolates; repressed in young biofilms
103	23		3.9705	orf19.6000	3.07635	0	1.14338	both	CDR1	PDR5	Multidrug transporter of ABC superfamily; transports phospholipids in an in-to-out direction; induced by beta-estradiol, progesterone, corticosteroid, or cholesterol; Spider biofilm induced
104	23		3.9705	orf19.918	5.10176	0	-0.17425	RNA-seq	CDR11		Putative transporter of PDR subfamily of ABC family; Gcn4-regulated; induced by Rim101 at pH 8; Spider biofilm induced
105	114	PRN	3.86342	orf19.2461	0.983195	0.0125134	0.60175		PRN4		Protein with similarity to pirins; induced by benomyl treatment; flow model biofilm repressed
106	114		3.86342	orf19.2462	3.73176	0	1.08025	both	PRN3		Protein similar to pirin; induced by Mnl1 under weak acid stress; Hap43-repressed; Spider biofilm induced
107	114		3.86342	orf19.2463	1.30739	0.157719	0.285625		PRN2		Protein similar to pirin; Hap43p-repressed gene
108	114		3.86342	orf19.2467	3.99508	0	1.30525	both	PRN1		Protein with similarity to pirins; induced by benomyl and in response to alpha pheromone in SpiderM medium; transcript induced by Mnl1 in weak acid stress; rat catheter and Spider biofilm induced
109	32	MNN	3.79592	orf19.2881	2.32846	1.95e-06	0.13975	RNA-seq	MNN4		Regulator of mannosylphosphorylation of N-linked mannans to cell wall proteins; no role in virulence or normal interaction with macrophages; mutant induces inflammatory cytokines in dendritic cells; rat catheter and Spider biofilm induced
110	32		3.79592	orf19.2957	3.61459	0.573311	0.15175				Protein required for transfer of mannosylphosphate; induced by alpha pheromone in SpiderM medium
111	32		3.79592	orf19.2958	1.4653	0.0460574	-0.606				Planktonic growth-induced gene
112	32		3.79592	orf19.3110	3.14785	8.98e-14	2.32963	both			Possible mannosyltransferase; Spider biofilm induced
113	32		3.79592	orf19.4771	2.48406	3.19e-12	1.10888	both			Protein of unknown function; Spider biofilm induced
114	32		3.79592	orf19.5557	7.15725	4.01e-11	1.73713	both	MNN4-4		Mannosyltransferase; transcript upregulated in Ssk1 response regulator mutant or in nik1 null mutant, but not in chk1 or sln1 null mutants; pheromone induced; Spider biofilm induced
115	32		3.79592	orf19.849	5.94048	0.151244	0.215375			MNN4	Ortholog(s) have role in protein N-linked glycosylation, protein O-linked glycosylation, response to stress
116	32		3.79592	orf19.851	1.89871	0.000517203	0.734625	RNA-seq			Protein of unknown function; repressed by Rim101; negatively modulates intracellular ATP levels during the development of azole resistance; induced by Ca(2+) in a calcineurin-dependent manner; Spider biofilm induced
117	7	HGT	3.71593	orf19.2020	3.39748	0	-2.28213		HGT6	HXT6	Putative high-affinity MFS glucose transporter; 20 family members; induced in core stress response; fluconazole, oralpharyngeal candidasis induced; flow model biofilm induced; Spider biofilm induced
118	7		3.71593	orf19.2021	-0.149411	0.496672	-0.8685		HGT8		High-affinity glucose transporter of the major facilitator superfamily; 20 members in the C. albicans glucose transporter family; 12 probable membrane-spanning segments; gene has intron; expressed in rich medium; flow model biofilm induced
119	7		3.71593	orf19.2023	-3.56716	0	-0.618375	RNA-seq	HGT7		Putative MFS glucose transporter; glucose, fluconazole, Snf3 induced, expressed at high glucose; 20 member C. albicans glucose transporter family; 12 TM regions predicted; flow model biofilm induced; Spider biofilm repressed
120	7		3.71593	orf19.2633	2.10438	0.00671384	0.676625		HGT14		Putative MFS glucose transporter; 20 member C. albicans glucose transporter family; 12 probable membrane-spanning segments; expressed in rich medium with 2% glucose; rat catheter and flow model biofilm induced
121	7		3.71593	orf19.3526	1.28029	1.01e-08	1.26651	both	ITR1	ITR2	MFS inositol transporter; uptake of exogenous inositol; 12 transmembrane motifs; expressed in rich medium; fluconazole, caspofungin repressed; possibly essential (UAU1 method); flow model, rat catheter and Spider biofilm induced
122	7		3.71593	orf19.3668	4.65297	3.18e-07	1.23348	both	HGT2		Putative MFS glucose transporter; 20 member C. albicans glucose transporter family; 12 probable membrane-spanning segments; expressed in rich medium with 2% glucose; rat catheter and Spider biofilm induced
123	7		3.71593	orf19.3981	4.21745	0.000464185	1.39175	both	MAL31	MAL31	Putative high-affinity maltose transporter; transcript is upregulated in clinical isolates from HIV+ patients with oral candidiasis; alkaline induced; Spider biofilm induced
124	7		3.71593	orf19.4356	-0.749446	0.423046	-0.38825		HGT3	YDL199C	Putative glucose transporter of the major facilitator superfamily; the C. albicans glucose transporter family comprises 20 members; 12 probable membrane-spanning segments, extended C terminus; expressed in rich medium with 2% glucose
125	7		3.71593	orf19.4527	11.1428	0	1.036	both	HGT1		High-affinity MFS glucose transporter; induced by progesterone, chloramphenicol, benomyl; likely essential for growth; protein newly produced during adaptation to the serum; rat catheter and Spider biofilm induced
126	7		3.71593	orf19.4682	5.86972	2.62e-09	-0.96225	RNA-seq	HGT17		Putative MFS family glucose transporter; 20 members in C. albicans; 12 probable membrane-spanning segments; induced at low (0.2%, compared to 2%) glucose in rich media; Spider biofilm induced
127	7		3.71593	orf19.5447	7.87658	0	1.5	both	HGT19		Putative MFS glucose/myo-inositol transporter; 20 member family; 12 transmembrane segments, extended N terminus; expressed in rich medium; Hap43, phagocytosis, rat catheter, Spider and flow model biofilm induced
128	7		3.71593	orf19.5753	-1.88464	0.0102665	-0.1695		HGT10	STL1	Glycerol permease involved in glycerol uptake; member of the major facilitator superfamily; induced by osmotic stress, at low glucose in rich media, during cell wall regeneration; 12 membrane spans; Hap43p-induced gene
129	7		3.71593	orf19.5962	3.34978	1.36e-06	1.02228	both	HGT4	SNF3	Glucose and galactose sensor; fermentation, filamentation, virulence roles; 20-member glucose transporter family; extended C terminus; high-glucose repressed; macrophage induced; flow model biofilm repressed; Spider biofilm induced
130	7		3.71593	orf19.6005	0.753249	0.284337	0.427375		HGT5		Putative glucose transporter of the major facilitator superfamily; the C. albicans glucose transporter family comprises 20 members; 12 probable membrane-spanning segments, extended N terminus; expressed in rich medium; Hap43p-repressed
131	7		3.71593	orf19.6141	-0.463538	0.511769	-0.251		HGT16		Putative glucose transporter of the major facilitator superfamily; the C. albicans glucose transporter family comprises 20 members; 12 probable membrane-spanning segments; gene has intron; expressed in rich medium with 2% glucose
132	7		3.71593	orf19.644	NA	0.209995	-0.153		HGT9		Putative glucose transporter of the major facilitator superfamily; the C. albicans glucose transporter family comprises 20 members; 12 probable membrane-spanning segments; induced at low (0.2%, compared to 2%) glucose in rich media; intron
133	7		3.71593	orf19.7093	2.84226	0.032422	1.2475	microarray	HGT13		Predicted sugar transporter, involved in glycerol utilization; member of the major facilitator superfamily; 12 transmembrane; gene has intron; oxidative stress-induced via Cap1p; expressed in rich medium, 2% glucose
134	7		3.71593	orf19.7094	NA	0.0521867	1.1865	microarray	HGT12		Glucose, fructose, mannose transporter; major facilitator superfamily; role in macrophage-induced hyphal growth; detected at germ tube plasma membrane by mass spectrometry; Snf3p-induced; 12 probable transmembrane segments
135	130	HRQ	3.67484	orf19.1062	3.40753	0.573311	-1.40025	microarray			Ortholog of C. dubliniensis CD36 : Cd36_04020, C. parapsilosis CDC317 : CPAR2_107000, Candida tenuis NRRL Y-1498 : CANTEDRAFT_113990 and Pichia stipitis Pignal : PICST_32780
136	130		3.67484	orf19.5037	7.14172	0	1.20625	both	HRQ2		Protein of unknown function; mutants are viable; rat catheter and Spider biofilm induced
137	130		3.67484	orf19.5573	2.29431	0.0885054	0.171				Protein of unknown function; expression downregulated in an ssr1 null mutant
138	130		3.67484	orf19.6267	NA	0.102174	1.5885	microarray			Protein of unknown function; mutants are viable
139	100	RTA	3.64841	orf19.23	-0.692017	0.0085352	1.156	microarray	RTA3		Similar to S. cerevisiae Rta1 (role in 7-aminocholesterol resistance) and Rsb1 (flippase); putative drug-responsive regulatory site; induced by fluphenazine, estradiol, ketoconazole, caspofungin; rat catheter biofilm induced
140	100		3.64841	orf19.24	2.35663	0	1.51	both	RTA2	RSB1	Flippase; sphingolipid long chain base release; mediates calcineurin-dependent resistance to azoles; stress-associate; Plc1, Ca2+, calcineurin-regulated; ketoconazole, caspofungin induced; Spider biofilm induced; flow biofilm repressed
141	100		3.64841	orf19.6224	6.75419	0.000127456	0.70025	RNA-seq			RTA domain protein; predicted role in response to stress; Spider biofilm induced
142	100		3.64841	orf19.6595	1.83441	0.387329	-0.64975		RTA4		Protein similar to S. cerevisiae Rsb1p, involved in fatty acid transport; transposon mutation affects filamentous growth; alkaline downregulated; caspofungin induced; possibly an essential gene; Hap43p-repressed
143	44		3.62667	orf19.2839	1.16246	0.0867014	0.057		CIRT4B		Cirt family transposase; transcript repressed in an azole-resistant strain that overexpresses CDR1 and CDR2; Hap43-repressed; flow model biofilm induced
144	44		3.62667	orf19.2866	NA	NA	0.204				Has domain(s) with predicted DNA binding, nucleic acid binding activity
145	44		3.62667	orf19.3820	NA	NA	0.7495				Protein with DNA binding domain, an endonuclease domain; adjacent to CEN4, the centromere region of Chr 4; clade-associated gene expression
146	44		3.62667	orf19.4918	-0.393665	0.564462	0.245875				Has domain(s) with predicted DNA binding, nucleic acid binding activity
147	44		3.62667	orf19.4919	0.234212	0.476059	0.22875				Has domain(s) with predicted DNA binding, nucleic acid binding activity
148	44		3.62667	orf19.6608	3.62667	0	-0.079625	RNA-seq			Predicted DDE superfamily endonuclease domain; repression correlates with clinical development of fluconazole resistance; Spider biofilm induced
149	44		3.62667	orf19.7301	-0.113877	0.573311	0.244125				Has domain(s) with predicted DNA binding, nucleic acid binding activity
150	56	IFR	3.625	orf19.1763	3.625	1.36e-06	0.495875	RNA-seq	IFR1		Predicted oxidoreductase/dehydrogenase; induced by nitric oxide; rat catheter and Spider biofilm induced
151	56		3.625	orf19.2124	1.56317	0.00132743	0.1975	RNA-seq			Predicted alcohol dehydrogenase; Spider biofilm induced
152	56		3.625	orf19.2394	-1.26357	0.573311	0.1235			YNL134C	Ortholog(s) have cytoplasm, nucleus localization
153	56		3.625	orf19.2396	-0.400909	0.209995	-0.21175		IFR2		Zinc-binding dehydrogenase; induced by benomyl, ciclopirox olamine, alpha pheromone, Hap43; regulated by oxidative stress via Cap1, osmotic stress via Hog1; protein present in exponential and stationary phase; rat catheter biofilm repressed
154	56		3.625	orf19.2908	0.68842	0.243691	-0.246375				Predicted oxidoreductase; rat catheter biofilm induced
155	56		3.625	orf19.5978	4.16242	0.573311	1.18162	microarray			Has domain(s) with predicted oxidoreductase activity, transferase activity, transferring acyl groups other than amino-acyl groups, zinc ion binding activity and role in oxidation-reduction process
156	120	GST	3.59806	orf19.155	-0.13031	0.580736	-0.552875		URE2	URE2	Functional homolog of S. cerevisiae Ure2p, which is a regulator of nitrogen utilization, and which also has an infectious prion form called [URE3]; forms [URE3] prion when expressed in S. cerevisiae
157	120		3.59806	orf19.2693	2.16641	2.61e-10	0.437125	RNA-seq	GST2		Glutathione S transferase; induced by benomyl and in populations of cells exposed to fluconazole over multiple generations; regulated by Nrg1, Tup1; induced by nitric oxide; stationary phase enriched; Spider biofilm induced
158	120		3.59806	orf19.3121	NA	0.102174	1.43175	microarray	GST1		Putative glutathione S-transferase; upregulated in the presence of human neutrophils; expression is regulated upon white-opaque switching; increased transcription is observed upon benomyl treatment
159	120		3.59806	orf19.720	5.02972	0.000127456	1.4745	both	GST3		Glutathione S-transferase; expression regulated upon white-opaque switch; induced by human neutrophils; peroxide-induced; induced by alpha pheromone in SpiderM medium; Spider biofilm induced
160	13	IFF	3.46699	orf19.2879	NA	0.209995	1.0899	microarray	IFF5		Putative GPI-anchored protein; adhesin-like protein; possibly an essential gene, disruptants not obtained by UAU1 method
161	13		3.46699	orf19.3279	1.87424	0.0281321	0.08875		HYR4		Putative GPI-anchored adhesin-like protein; Rim101-repressed; constitutive expression independent of MTL or white-opaque status
162	13		3.46699	orf19.4072	1.68511	0.00352632	0.36325	RNA-seq	IFF6	HBT1	Putative GPI-anchored adhesin-like protein; opaque-specific transcript; macrophage-induced gene; Hap43-repressed gene; Spider biofilm induced
163	13		3.46699	orf19.4361	NA	0.209995	1.26325	microarray	IFF3		Putative GPI-anchored protein
164	13		3.46699	orf19.465	NA	NA	0.657		IFF9		Predicted GPI-linked cell-wall protein; similar to Hyr1; induced in low iron; possibly an essential gene, disruptants not obtained by UAU1 method
165	13		3.46699	orf19.4975	5.05974	0.000244633	1.40962	both	HYR1		GPI-anchored hyphal cell wall protein; macrophage-induced; repressed by neutrophils; resistance to killing by neutrophils, azoles; regulated by Rfg1, Efg1, Nrg1, Tup1, Cyr1, Bcr1, Hap43; Spider and flow model biofilm induced
166	13		3.46699	orf19.5124	0.857101	0.284337	-0.15775		RBR3		Cell wall adhesin-like protein; repressed by Rim101; possibly an essential gene, disruptants not obtained by UAU1 method
167	13		3.46699	orf19.5399	0.281079	0.573311	0.495375		IFF11		Secreted protein required for normal cell wall structure and for virulence; member of the IFF family; Hap43p-repressed gene
168	13		3.46699	orf19.5401	1.30699	0.00910271	0.557125		NA	NA	NA
169	13		3.46699	orf19.5404	1.96848	0.0043394	0.10475	RNA-seq	NA	NA	NA
170	13		3.46699	orf19.570	1.07709	0.298214	0.177375		IFF8		Putative GPI-anchored adhesin-like protein; decreased transcription is observed in an azole-resistant strain that overexpresses MDR1
171	13		3.46699	orf19.575	0.106043	0.476059	0.57975		HYR3		Putative GPI-anchored adhesin-like protein; similar to Hyr1p induced in high iron; clade-specific repeat variation
172	13		3.46699	orf19.7472	2.82621	0.0527798	1.3095	microarray	IFF4		Adhesin-like cell surface protein; putative GPI-anchor; null mutant germ tubes show decreased adhesion to plastic substrate; mutants are viable; Hap43-repressed gene
173	99		3.36305	orf19.1584	3.36305	0	1.11325	both			Predicted MFS membrane transporter; monocarboxylate porter family member; colony morphology-related gene regulation by Ssn6; flow model biofilm induced; Spider biofilm induced
174	99		3.36305	orf19.2751	0.962365	0.0571297	-0.141875				Predicted membrane transporter; member of the monocarboxylate porter (MCP) family, major facilitator superfamily; Hap43-induced gene; alkaline upregulated by Rim101; possibly an essential gene, disruptants not obtained by UAU1 method
175	99		3.36305	orf19.5720	1.2468	3.4e-05	0.431625	RNA-seq			Predicted membrane transporter, member of the monocarboxylate porter (MCP) family, major facilitator superfamily (MFS); ketoconazole or caspofungin repressed; Spider biofilm induced
176	99		3.36305	orf19.6263	1.02833	0.000829855	-1.006			MCH4	Predicted MFS membrane transporter; member of the monocarboxylate porter (MCP) family; Spider biofilm induced
177	39	DAL	3.2119	orf19.1427	5.29444	0	1.49838	both		THI73	Putative transporter; fungal-specific; Spider biofilm induced
178	39		3.2119	orf19.309	0.962751	0.387329	-0.3945		DAL5	DAL5	Allantoate permease; nitrogen catabolite repressed, induced in absence of preferred N sources; nitrogen source regulation requires Gat1; possibly essential gene (by UAU1 method); Hap43-repressed
179	39		3.2119	orf19.3208	1.81125	0.387329	-0.116375		DAL52		Putative allantoate permease; mutant is viable; similar but not orthologous to S. cerevisiae Dal5
180	39		3.2119	orf19.4335	-0.427822	0.409966	0.3435		TNA1	TNA1	Putative nicotinic acid transporter; detected at germ tube plasma membrane by mass spectrometry; transcript induced upon phagocytosis by macrophage; rat catheter biofilm induced
181	39		3.2119	orf19.5023	2.52999	0.387329	-0.243375		DAL7		Putative allantoate permease; mutant is viable
182	39		3.2119	orf19.5859	3.53259	0.387329	1.03917	microarray	DAL8		Putative allantoate permease; fungal-specific (no human or murine homolog)
183	39		3.2119	orf19.6956	-0.348178	0.573311	0.755625		DAL9		Putative allantoate permease; fungal-specific (no human or murine homolog)
184	14	SAPP	3.19016	orf19.1891	1.6194	0	-0.248	RNA-seq	APR1	PEP4	Vacuolar aspartic proteinase; transcript equivalent in yeast-form and mycelial cells but is elevated at lower growth temperatures; upregulated iby human neutrophils; protein enriched in stationary phase; Spider biofilm induced
185	14		3.19016	orf19.242	0.063912	0.573311	-0.6965		SAP8		Secreted aspartyl protease; regulated by growth phase, temperature, white-opaque switch; highly expressed in opaque cells and upon deep epidermal invasion; greater expression in vaginal than oral infection; prominent role in biofilms
186	14		3.19016	orf19.3708	4.86282	0.387329	1.28345	microarray	SAP2		Major secreted aspartyl proteinase; utilization of protein as nitrogen source; role in virulence complicated by URA3 effects; immunoprotective; regulated by growth, albumin, drugs, white cell-type; flow model biofilm induced
187	14		3.19016	orf19.3839	4.10943	3.32e-12	1.36375	both	SAP10		Secreted aspartyl protease; roles in adhesion, virulence (RHE model), cell surface integrity; distinct specificity from Sap9; at cell membrane and wall; GPI-anchored; induced in low iron; Tbf1-activated; Spider biofilm induced
188	14		3.19016	orf19.5542	3.08096	0.387329	1.27062	microarray	SAP6		Secreted aspartyl protease; expressed during hyphal growth, oral carriage, infection; sap4,5,6 triple mutant defective in protein utilization as N source; virulence role affecte by URA3; N-glycosylated; rat catheter biofilm induced
189	14		3.19016	orf19.5585	7.66434	0	1.69188	both	SAP5		Secreted aspartyl proteinase; sap4,5,6 triple null defective in utilization of protein as N source; virulence role effected by URA3; expressed during infection; mRNA localized to hyphal tip via She3; rat catheter and Spider biofilm induced
190	14		3.19016	orf19.5714	1.76752	0.134052	0.753625		SAP1		Secreted aspartyl proteinase; acts in utilization of protein as nitrogen source; assessment of virulence role complicated by URA3 effects; regulated by growth phase, alpha-pheromone; produced by opaque cells
191	14		3.19016	orf19.5716	8.97156	4.64e-06	1.45538	both	SAP4		Secreted aspartyl proteinase; sap4,5,6 mutant defective in protein utilization for nitrogen; virulence role complicated by URA3 effects; expressed during mucosal and systemic infections; N-glycosylated; rat catheter, Spider biofilm induced
192	14		3.19016	orf19.6001	1.14201	0.573311	-0.32925		SAP3		Secreted aspartyl proteinase, acts in utilization of protein as nitrogen source; assessment of virulence role complicated by URA3 effects; regulated by growth phase; produced by opaque phase cells; alpha-pheromone repressed
193	14		3.19016	orf19.6928	2.58581	0	1.2701	both	SAP9	YPS1	Secreted aspartyl protease; roles in adhesion, cell surface integrity; induced by antifungal drugs, stationary phase, or in white-phase cells; farnesol-downregulated in biofilm; autocatalytic processing; GPI-anchor; Spider biofilm induced
194	14		3.19016	orf19.756	-4.38693	0.0739103	-0.132375		SAP7		Pepstatin A-insensitive secreted aspartyl protease; self-processing; expressed in human oral infection; Ssn6p-regulated; role in murine intravenous infection; induced during, but not required for, murine vaginal infection; N-glycosylated
195	26	CSP	3.13685	orf19.1148	NA	0.209995	1.37662	microarray			Ortholog of C. dubliniensis CD36 : Cd36_11020 and Candida albicans WO-1 : CAWG_00266
196	26		3.13685	orf19.1920	NA	0.209995	0.33575				Ortholog of C. dubliniensis CD36 : Cd36_15040
197	26		3.13685	orf19.31	2.25798	0.0123489	0.326375				Ortholog of C. parapsilosis CDC317 : CPAR2_201960, C. dubliniensis CD36 : Cd36_20900, Candida tropicalis MYA-3404 : CTRG_04756 and Candida albicans WO-1 : CAWG_04394
198	26		3.13685	orf19.3512	0.365186	0.573311	0.08275		CSP1		Putative cell wall associated protein; gene only found in C. albicans and C. dubliniensis; highly upregulated during chlamydospore development in both species; localized to chlamydospore cell wall
199	26		3.13685	orf19.4170	5.4572	5.26e-09	0.533	RNA-seq	CSP2		Putative cell wall associated protein; C. albicans and C. dubliniensis specific gene highly induced during chlamydospore development in both species; localized to chlamydospore cell wall; Hap43-repressed; Spider biofilm induced
200	26		3.13685	orf19.4463	0.12348	0.573311	0.735375				Ortholog of Candida albicans WO-1 : CAWG_01004
201	26		3.13685	orf19.4515	0.418852	0.374352	0.175125				Predicted protein with similarity to cell wall proteins; possibly an essential gene, disruptants not obtained by UAU1 method
202	26		3.13685	orf19.555	NA	NA	0.605875				Protein similar to S. cerevisiae Cis3p, which has a role cell-wall-related processes; predicted Kex2p substrate; possibly an essential gene, disruptants not obtained by UAU1 method
203	26		3.13685	orf19.654	NA	NA	1.69538	microarray			Predicted protein only found in C. albicans and C. dubliniensis; highly induced during chlamydospore development
204	71	HNM	3.11226	orf19.151	-0.686849	0.312945	-0.26275		TPO5	TPO5	Putative polyamine transporter; mutation confers hypersensitivity to toxic ergosterol analog; hyphal induced; macrophage induced
205	71		3.11226	orf19.2003	-0.329768	0.258271	0.320875		HNM1		Putative choline/ethanolamine transporter; mutation confers hypersensitivity to toxic ergosterol analog; colony morphology-related gene regulation by Ssn6; clade-associated gene expression
206	71		3.11226	orf19.2072	3.88696	0.387329	0.45925			HNM1	Ortholog(s) have choline transmembrane transporter activity, ethanolamine transmembrane transporter activity and role in choline transport, ethanolamine transport, glycine betaine transport
207	71		3.11226	orf19.2587	2.76018	2.88e-06	1.777	both	HNM3	BIO5	Putative transporter; Hap43, flucytosine repressed; possibly essential, disruptants not obtained by UAU1 method; Spider biofilm induced
208	71		3.11226	orf19.2946	2.68965	0.387329	-0.397		HNM4		Putative choline permease; fungal-specific (no human or murine homolog)
209	5	Protein phosphorylation	3.11049	orf19.147	0.417608	0.289907	-0.203125		YAK1	YAK1	Predicted serine-threonine protein kinase; involved in hyphal growth regulation and biofilm formation; flow model biofilm induced; induced in core caspofungin response
210	5		3.11049	orf19.1619	-0.790885	0.0552226	0.195625			CTK1	Putative kinase subunit of RNA polymerase II carboxy-terminal domain kinase I; possibly an essential gene, disruptants not obtained by UAU1 method
211	5		3.11049	orf19.2395	-0.216516	0.573311	1.07775	microarray	IME2	IME2	Putative serine/threonine protein kinase; mutation confers hypersensitivity to amphotericin B
212	5		3.11049	orf19.2886	1.93623	7.9e-06	0.03025	RNA-seq	CEK1	FUS3	ERK-family protein kinase; required for wild-type yeast-hypha switch, mating efficiency, virulence in mice; Cst20-Hst7-Cek1-Cph1 MAPK pathway regulates mating, and invasive hyphal growth under some conditions; Spider biofilm induced
213	5		3.11049	orf19.3459	-1.18817	0.0179161	-0.58425			MCK1	Putative serine/threonine/tyrosine (dual-specificity) kinase; disruptants not obtained by UAU1 method
214	5		3.11049	orf19.3523	0.61127	0.105795	0.41025		CRK1	SGV1	Protein kinase of the Cdc2 subfamily involved in hyphal development, virulence; promotes hyphal development independently of Cph1 and Efg1; functionally complements pheromone hypersensitivity of S. cerevisiae sgv1 mutant; Hap43p-repressed
215	5		3.11049	orf19.3530	0.633034	0.03724	-0.1725		CKA2	CKA2	Catalytic alpha-subunit of protein kinase CK2; interaction with calcineurin pathway affects fluconazole sensitivity; synthetically lethal with CKA1; attenuated virulence in a mouse oropharyngeal candidiasis but not in a systemic mouse model
216	5		3.11049	orf19.3856	-1.45964	4.45e-05	-0.813625	RNA-seq	CDC28	CDC28	Cyclin-dependent protein kinase; interacts with regulatory subunit Cyb1; determination of cell morphology during the cell cycle; phosphorylated mostly by Swe1 and phosphorylation is regulated by Hsl1; 5'-UTR intron; Spider biofilm repressed
217	5		3.11049	orf19.460	3.38227	0.151244	-0.48575		CEK2		MAP kinase required for wild-type efficiency of mating; component of the signal transduction pathway that regulates mating; ortholog of S. cerevisiae Fus3; induced by Cph1, pheromone; transposon mutation affects filamentous growth
218	5		3.11049	orf19.4979	6.83729	5.26e-09	1.2375	both	KNS1	KNS1	Protein kinase involved in negative regulation of PolIII transcription; effector kinase of the TOR signaling pathway, phosphorylates Rpc53p to regulate ribosome and tRNA biosynthesis; Spider and flow model biofilm induced
219	5		3.11049	orf19.5253	1.57605	0.0138162	0.155				Has domain(s) with predicted ATP binding, protein kinase activity, protein tyrosine kinase activity, transferase activity, transferring phosphorus-containing groups activity and role in protein phosphorylation
220	5		3.11049	orf19.6239	0.480821	0.104421	1.82062	microarray		KIN28	Putative serine/threonine protein kinase; possibly an essential gene, disruptants not obtained by UAU1 method
221	5		3.11049	orf19.6846	-0.570952	0.089571	-0.6855		PHO85	PHO85	Functional homolog of S. cerevisiae Pho85p, a cyclin-dependent kinase that regulates transcription of PHO genes involved in phosphate metabolism; necessary for geldanamycin-induced filamentation; gene has intron
222	5		3.11049	orf19.7208	-0.651453	0.573311	0.524625		CSK1	SMK1	Putative mitogen-activated protein (MAP) kinase with an unknown role; null mutant produces wrinkled colonies; similar to S. cerevisiae Smk1p, which is a protein kinase required for sporulation
223	5		3.11049	orf19.7293	0.107494	0.47587	-0.28225		MPS1	MPS1	Monopolar spindle protein, a putative kinase; essential for growth; periodic mRNA expression, peak at cell-cycle S/G2 phase
224	5		3.11049	orf19.7523	0.138294	0.324144	-0.03225		MKC1	SLT2	MAP kinase; role in biofilm formation, contact-induced invasive filamentation, systemic virulence in mouse, cell wall structure/maintenance, caspofungin response; phosphorylated on surface contact, membrane perturbation, or cell wall stress
225	5		3.11049	orf19.7652	-0.349253	0.251782	0.118375		CKA1	CKA1	Putative alpha subunit (catalytic subunit) of protein kinase CK2; Cka1p and Cka2p have a common target with respect to fluconazole resistance; synthetically lethal with CKA2; flucytosine induced
226	5		3.11049	orf19.791	0.517591	0.0384797	-0.1		RIM11	RIM11	Ortholog of S. cerevisiae Rim11; a protein kinase involved in meiosis and sporulation in S. cerevisiae; mutant is viable
227	5		3.11049	orf19.792	0.720842	0.0251321	-0.052				Ortholog(s) have protein serine/threonine kinase activity, protein serine/threonine/tyrosine kinase activity
228	5		3.11049	orf19.794	0.530108	0.204939	-0.089		SSN3	SSN3	Putative cyclin-dependent protein kinase; mutants are sensitive to growth on H2O2 medium
229	5		3.11049	orf19.895	-0.46955	0.101486	-0.43525		HOG1	HOG1	MAP kinase of osmotic-, heavy metal-, and core stress response; role in regulation of glycerol, D-arabitol in response to stress; phosphorylated in response to H2O2 (Ssk1-dependent) or NaCl; mutant induces protective mouse immune response
230	50	Chaperones	3.05316	orf19.3438	-1.31316	0.0119063	0.0855			SCJ1	Ortholog(s) have chaperone binding activity, role in ER-associated protein catabolic process, protein folding in endoplasmic reticulum, response to unfolded protein and endoplasmic reticulum lumen localization
231	50		3.05316	orf19.3861	0.0377991	0.286884	0.58725		SIS1	SIS1	Putative Type II HSP40 co-chaperone; macrophage/pseudohyphal-repressed; heavy metal (cadmium) stress-induced; heterozygous null mutant displays sensitivity to virgineone; rat catheter biofilm induced
232	50		3.05316	orf19.506	-0.0845313	0.565497	-0.2145		YDJ1	YDJ1	Putative type I HSP40 co-chaperone; heavy metal (cadmium) stress-induced
233	50		3.05316	orf19.6408	3.05316	0	1.2855	both			Putative DnaJ-like heat shock/chaperone; Hap43-repressed; Spider and F-12/CO2 biofilm induced
234	50		3.05316	orf19.6672	1.06832	2.02e-05	-0.643125	RNA-seq	MDJ1	MDJ1	Putative member of the HSP40 (DnaJ) family of chaperones; rat catheter and Spider biofilm induced
235	50		3.05316	orf19.954	0.000975801	0.511372	0.089			XDJ1	Putative DnaJ-like chaperone; Hap43-repressed gene
236	21	Unknown function	2.89099	orf19.1580	3.28483	2.86e-05	1.36938	both			Protein of unknown function; Spider biofilm induced
237	21		2.89099	orf19.4366	3.39453	0.573311	0.2795				Ortholog of C. dubliniensis CD36 : Cd36_28870, Candida tropicalis MYA-3404 : CTRG_00731 and Candida albicans WO-1 : CAWG_01703
238	21		2.89099	orf19.4391	3.52778	0.0885054	1.01175	microarray			Ortholog of C. dubliniensis CD36 : Cd36_28730, Candida tropicalis MYA-3404 : CTRG_00749 and Candida albicans WO-1 : CAWG_01683
239	21		2.89099	orf19.4880	0.864556	0.446311	-0.061625				Protein of unknown function; flow model biofilm induced
240	21		2.89099	orf19.4916	1.85974	0.0307688	-0.713125				Protein of unknown function; induced by alpha pheromone in SpiderM medium
241	21		2.89099	orf19.4917	1.06986	0.573311	0.120125				Ortholog of Candida albicans WO-1 : CAWG_00155
242	21		2.89099	orf19.4921	0.939011	0.284337	0.472625				Ortholog of C. dubliniensis CD36 : Cd36_12030 and Candida albicans WO-1 : CAWG_00152
243	21		2.89099	orf19.5592	NA	0.209995	-0.699375				Ortholog of C. dubliniensis CD36 : Cd36_63980, Candida tenuis NRRL Y-1498 : CANTEDRAFT_115187, Candida tropicalis MYA-3404 : CTRG_02719 and Candida albicans WO-1 : CAWG_05060
244	21		2.89099	orf19.6449	3.02484	0.0300607	0.454				Ortholog of C. dubliniensis CD36 : Cd36_34310
245	19	LIP Lipase	2.86078	orf19.1345	-1.97992	0.573311	-0.068875		LIP8		Secreted lipase, member of a differentially expressed lipase gene family with possible roles in nutrition and/or in creating an acidic microenvironment; LIP5 and LIP8 are expressed at all stages of both mucosal and systemic infection
246	19		2.86078	orf19.2133	NA	0.209995	1.33475	microarray	LIP4		Secreted lipase, member of a differentially expressed lipase gene family with possible roles in nutrition and/or in creating an acidic microenvironment; expressed more strongly during mucosal infections than during systemic infections
247	19		2.86078	orf19.4804	NA	0.209995	1.37575	microarray	LIP2		Secreted lipase; member of a differentially expressed lipase gene family; expressed in alimentary tract, but not oral tissue, during mouse oral infection; may have a role in nutrition and/or in creating an acidic microenvironment
248	19		2.86078	orf19.4821	4.05935	0.573311	-0.463125		LIP1		Secreted lipase, member of a lipase gene family whose members are expressed differentially in response to carbon source and during infection; may have a role in nutrition and/or in creating an acidic microenvironment
249	19		2.86078	orf19.4822	NA	0.209995	1.07012	microarray	LIP10		Secreted lipase, member of a lipase gene family whose members are expressed differentially in response to carbon source and during infection; may have a role in nutrition and/or in creating an acidic microenvironment
250	19		2.86078	orf19.4823	-1.22322	0.126102	-0.52075		LIP6		Secreted lipase, member of family of lipase genes expressed differentially in response to carbon source and during infection; may have a role in nutrition and/or in creating an acidic microenvironment; induced on adherence to polystyrene
251	19		2.86078	orf19.4856	4.25024	0.387329	1.32313	microarray	LIP3		Secreted lipase; gene family member whose members are expressed differentially in response to carbon source and infection; possible role in nutrition and/or in creating an acidic microenvironment; flow model biofilm induced
252	19		2.86078	orf19.5172	NA	0.209995	-0.493875		LIP9		Secreted lipase, member of a lipase gene family whose members are expressed differentially in response to carbon source and during infection; may have a role in nutrition and/or in creating an acidic microenvironment
253	19		2.86078	orf19.5179	-0.495802	0.573311	0.334		LIP5		Cold-activated secreted lipase, differentially expressed lipase gene family member with possible roles in nutrition and acidic microenvironment; LIP5 and LIP8 expressed at all stages of mucosal and systemic infection; affects filamentation
254	19		2.86078	orf19.7320	6.50292	0.0170226	-0.067		LIP7		Probable lipase, part of a gene family whose members are differentially expressed during infection; lacks a signal sequence for secretion, unlike other family members; may have a role in nutrition or in creating an acidic microenvironment
255	111	Putative multidrug transporter	2.74355	orf19.2073	0.220746	0.369214	0.44825			YDR338C	Protein with a multidrug and toxin extrusion protein domain; induced by Mnl1 under weak acid stress
256	111		2.74355	orf19.6023	0.49135	0.374352	0.244				Protein with a predicted multidrug transporter domain; Hap43-repressed gene
257	111		2.74355	orf19.6691	2.74355	2.53e-13	-0.366375	RNA-seq		ERC1	Putative ember of the multi-drug and toxin extrusion (MATE) family of the multidrug/oligosaccharidyl-lipid/polysaccharide exporter superfamily; Spider biofilm induced
258	111		2.74355	orf19.7648	0.102612	0.466858	0.14675				Has domain(s) with predicted antiporter activity, drug transmembrane transporter activity, role in drug transmembrane transport and membrane localization
259	4	Amino acid transmembrane transporter	2.73624	orf19.111	3.3519	0	1.17788	both	CAN2	CAN1	Basic amino acid permease; arginine metabolism; regulated by Nrg1/Tup1; caspofungin, flucytosine induced; colony morphology-related regulation by Ssn6; Hap43-repressed; rat catheter and Spider biofilm induced; promoter bound by Efg1
260	4		2.73624	orf19.1193	0.71525	8.84e-14	-0.019875		GNP1	AGP1	Similar to asparagine and glutamine permease; fluconazole, caspofungin induced; regulated by Nrg1, Mig1, Tup1, Gcn2, Gcn4, and alkaline regulated by Rim101; repressed during chlamydospore formation; rat catheter, flow model biofilm induced
261	4		2.73624	orf19.1799	0.666242	0.00446983	0.50375		GAP5		Putative general amino acid permease; fungal-specific (no human or murine homolog)
262	4		2.73624	orf19.2337	1.57632	1.34e-10	-0.170625	RNA-seq	ALP1		Cystine transporter; present in pathogenic yeasts (no human or murine homolog); Spider biofilm induced
263	4		2.73624	orf19.2445	2.11761	0.573311	0.39				Putative dicarboxylic amino acid permease; fungal-specific (no human or murine homolog); induced by alpha pheromone in SpiderM medium
264	4		2.73624	orf19.2810	6.00375	3.18e-07	1.46025	both	AAP1		Putative amino acid permease; fungal-specific; possibly essential, disruptants not obtained by UAU1 method; Spider biofilm induced
265	4		2.73624	orf19.2942	4.43536	0	1.15425	both	DIP5	DIP5	Dicarboxylic amino acid permease; mutation confers hypersensitivity to toxic ergosterol analog; induced upon phagocytosis by macrophage; Gcn4-regulated; upregulated by Rim101 at pH 8; rat catheter and Spider biofilm induced
266	4		2.73624	orf19.2945	3.36033	0.0521867	0.40425		PUT4		Putative proline permease; fungal-specific (no human or murine homolog); repressed during the mating process
267	4		2.73624	orf19.3195	1.94765	3.73e-11	-0.039	RNA-seq	HIP1		Similar to amino acid permeases; alkaline, flucytosine induced; regulated by Plc1, Gcn2 and Gcn4; fungal-specific; Spider biofilm induced
268	4		2.73624	orf19.3795	-0.893618	0.142902	-0.466		AGP3	AGP3	Putative serine transporter; possible role in assimilation of sulfur; F-12/CO2 early biofilm induced
269	4		2.73624	orf19.4304	1.45282	6.62e-12	-0.22075	RNA-seq	GAP1		Amino acid permease; antigenic in human/mouse; 10-12 transmembrane regions; regulated by nitrogen source; alkaline, GlcNAc, phagocytosis induced; WT virulence in mice; Spider and flow model biofilm induced
270	4		2.73624	orf19.4456	2.71861	0	1.37387	both	GAP4		Putative amino acid permease; hyphal induced; regulated by Hap43, Gcn2 and Gcn4; colony morphology-related gene regulation by Ssnp; detected at plasma membrane of yeast and germ tube by mass spec; Spider biofilm induced
271	4		2.73624	orf19.4679	1.54151	7.73e-07	0.09075	RNA-seq	AGP2	AGP2	Amino acid permease; hyphal repressed; white-opaque switch regulated; induced in core caspofungin response, during cell wall regeneration, by flucytosine; regulated by Sef1, Sfu1, and Hap43; rat catheter and Spider biofilm induced
272	4		2.73624	orf19.4940	0.657913	0.0254716	-0.517				Putative histidine permease; fungal-specific (no human or murine homolog); Hap43p-induced gene
273	4		2.73624	orf19.651	1.1156	0.111742	-0.129		LYP1		Putative permease; amphotericin B induced; flucytosine repressed; possibly an essential gene, disruptants not obtained by UAU1 method
274	4		2.73624	orf19.6659	0.958419	7.98e-08	0.399625		GAP6		Broad-specificity amino acid permease; Plc1, Gcn4 regulated; rat catheter biofilm induced
275	4		2.73624	orf19.6993	2.79819	9.63e-16	1.396	both	GAP2	GAP1	General amino acid permease; ketoconazole, flucytosine repressed; Ssy1-dependent histidine induction; regulated by Nrg1, Tup1; colony morphology-related gene regulation by Ssn6; Spider and flow model biofilm induced
276	4		2.73624	orf19.7056	1.58967	0.298214	0.96925				Putative protein of unknown function; transcript is upregulated in clinical isolates from HIV+ patients with oral candidiasis; regulated by Sef1, Sfu1, and Hap43
277	4		2.73624	orf19.7565	1.55492	0.0177043	-0.41425		GNP3		Putative high-affinity glutamine permease; fungal-specific (no human or murine homolog)
278	4		2.73624	orf19.7566	3.18402	0	1.366	both			Predicted amino acid transport domain; transcript upregulated in clinical strains from HIV+ patients with oral candidiasis; alkaline upregulated by Rim101; rat catheter, Spider and flow model biofilm induced
279	4		2.73624	orf19.814	2.12753	1.57e-05	0.628125	RNA-seq	SSY1	SSY1	Amino acid sensor; required for wild-type hyphal growth on solid serum or Lees media, not under all conditions; 12 predicted membrane spanning regions; Hap43-repressed; Spider biofilm induced
280	4		2.73624	orf19.84	0.809023	0.0300607	0.056375		CAN3		Predicted amino acid transmembrane transporter; transcript regulated by white-opaque switch; Hap43-repressed gene
281	4		2.73624	orf19.97	1.01115	1.61e-05	0.079375	RNA-seq	CAN1		Basic amino acid permease; complements lysine transport mutation; 10 predicted transmembrane regions, 3 predicted N-glycosylation sites; phagocytosis by macrophages induces transcript; rat catheter, Spider and flow model biofilm induced
282	66	HOL Membrane transporter	2.65244	orf19.1582	4.86646	0.243691	1.649	microarray			Predicted membrane transporter; member of the drug:proton antiporter (12 spanner) (DHA1) family, major facilitator superfamily (MFS); mRNA binds She3
283	66		2.65244	orf19.2517	2.7208	0.387329	-0.433				Predicted membrane transporter, member of the drug:proton antiporter (12 spanner) (DHA1) family, major facilitator superfamily (MFS)
284	66		2.65244	orf19.2991	4.35844	0.0300607	-1.00975	microarray	HOL1		Putative MFS transporter; regulated by Nrg1; macrophage/pseudohyphal-repressed; induced by alpha pheromone in SpiderM medium; possibly an essential gene, disruptants not obtained by UAU1 method
285	66		2.65244	orf19.4546	3.58754	0	1.54125	both	HOL4		Putative ion transporter; alkaline induced by Rim101; Plc1-regulated; caspofungin repressed; rat catheter and Spider biofilm induced
286	66		2.65244	orf19.4889	1.08347	0.00380351	-0.036375	RNA-seq		HOL1	Predicted MFS family membrane transporter, member of the drug:proton antiporter (12 spanner) (DHA1) family; Spider biofilm induced
287	105	HST Histone deacetylases	2.64702	orf19.1934	0.503258	0.14607	0.120625		HST3	HST3	Histone H3K56 deacetylase; reduced copy number increases opaque cell formation; repressed by MMS, hydroxyurea and high-levels of hydrogen peroxide; Hap43p-induced; ectopic expression blocks genotoxin-induced switching; nicotinamide target
288	105		2.64702	orf19.1992	2.64702	0.00034396	1.07313	both	SIR2		Required for wild-type lifespan, asymmetric inheritance of oxidatively damaged proteins, rDNA silencing; regulates phenotypic switch in strain 3153A, not WO-1; partially complements S. cerevisiae sir2 mating defect; Spider biofilm induced
289	105		2.64702	orf19.2580	1.64206	0.00475734	-0.0115	RNA-seq	HST2	HST2	Putative histone deacetylase; role in regulation of white-opaque switch; Spider biofilm induced
290	105		2.64702	orf19.4761	-0.113875	0.580736	0.040125		HST1	HST1	Putative histone deacetylase, involved in regulation of white-opaque switching
291	29	ALS family	2.61422	orf19.1097	-1.86839	0.11902	0.59		ALS2		ALS family protein; role in adhesion, biofilm formation, germ tube induction; expressed at infection of human buccal epithelial cells; putative GPI-anchor; induced by ketoconazole, low iron and at cell wall regeneration; regulated by Sfu1p
292	29		2.61422	orf19.1816	3.00535	1.08e-06	1.12585	both	ALS3		Cell wall adhesin; epithelial adhesion, endothelial invasion; alleles vary in adhesiveness; immunoprotective in mice; binds SspB adhesin of S. gordonii in mixed biofilm; induced in/required for Spider biofilm; flow model biofilm repressed
293	29		2.61422	orf19.4555	0.459652	0.298214	0.7115		ALS4		GPI-anchored adhesin; role in adhesion, germ tube induction; growth, temperature regulated; expressed during infection of human buccal epithelial cells; repressed by vaginal contact; biofilm induced; repressed during chlamydospore formation
294	29		2.61422	orf19.5736	1.12872	0.169124	-0.17825		ALS5		ALS family adhesin; highly variable; expression in S. cerevisiae causes adhesion to human epithelium, endothelium or ECM, endothelial invasiveness by endocytosis and, at high abundance, ECM-induced aggregation; can form amyloid fibrils
295	29		2.61422	orf19.5741	7.45162	0	1.532	both	ALS1		Cell-surface adhesin; adhesion, virulence, immunoprotective roles; band at hyphal base; Rfg1, Ssk1, Spider biofilm induced; flow model biofilm repressed; CAI-4 strain background effects; promoter bound Bcr1, Tec1, Efg1, Ndt80, and Brg1
296	29		2.61422	orf19.5742	1.86829	0.112795	0.17675		ALS9	FLO1	ALS family cell-surface glycoprotein; expressed during infection of human epithelial cells; confers laminin adhesion to S. cerevisiae; highly variable; putative GPI-anchor; Hap43-repressed
297	29		2.61422	orf19.7400	-0.553087	0.573311	-0.195		ALS7		ALS family protein; hypermutable contingency gene; growth-regulated, downregulated in biofilm; two variable repeat regions; expression in S. cerevisiae does not confer adhesiveness; ALS family includes adhesins, cell-surface glycoproteins
298	29		2.61422	orf19.7414	0.214568	0.573311	0.90625		ALS6		ALS family protein; expression in S. cerevisiae confers adhesion to gelatin; macrophage-induced gene; N-terminal adhesion domain; ALS family includes cell-surface glycoproteins, some with adhesin function
299	46	MSH Meiotic recombination	2.58848	orf19.2579	2.58848	0.000213694	0.3315	RNA-seq		MSH4	Msh4 ortholog of S. cerevisiae; involved in meiotic recombination and is required for normal levels of crossing over; Spider biofilm induced
300	46		2.58848	orf19.2713	0.641896	0.573311	0.5125			MSH5	Ortholog(s) have role in reciprocal meiotic recombination and nucleus localization
301	46		2.58848	orf19.3093	1.03562	0.0318789	0.58125		MSH2	MSH2	Putative DNA mismatch repair factor; transcript regulated by Nrg1; flucytosine repressed; transcript regulated by tyrosol and cell density
302	46		2.58848	orf19.3608	0.548252	0.298214	-0.04975		MSH3	MSH3	Mismatch repair protein; predicted role in repair of insertion or deletion mutations and removal of nonhomologous DNA ends; rat catheter biofilm repressed
303	46		2.58848	orf19.4945	-1.35873	0.0281747	-0.768875		MSH6	MSH6	Protein similar to S. cerevisiae Msh6p, which is involved in mismatch repair; repressed under Cdc5p depletion; Hap43p-induced gene
304	46		2.58848	orf19.496	-1.01464	0.212001	-0.18425			MSH1	Ortholog(s) have DNA-dependent ATPase activity, dinucleotide insertion or deletion binding, guanine/thymine mispair binding activity, role in mismatch repair, mitochondrial DNA repair and mitochondrion localization
305	115	Lyases	2.55252	orf19.2092	0.115973	0.327748	0.174875			STR3	Putative peroxisomal cystathionine beta-lyase; Gcn4p-regulated
306	115		2.55252	orf19.5645	0.374261	0.0319904	-1.03475	microarray	MET15	MET17	O-acetylhomoserine O-acetylserine sulfhydrylase; sulfur amino acid synthesis; immunogenic; Hog1, adherence-induced; brown color of mutant in Pb(2+) medium a visual selection; chlamydospore formation induced, F-12/CO2 biofilm induced
307	115		2.55252	orf19.6402	2.55252	0	1.24075	both	CYS3	CYS3	Cystathionine gamma-lyase; induced by alkaline, amphotericin B, cadmium stress, oxidative stress via Cap1; possibly adherence-induced; Hog1 regulated; reduced levels in stationary phase yeast cells; Spider and flow model biofilm induced
308	115		2.55252	orf19.7297	-0.579479	0.0300607	-0.592			YHR112C	Putative cystathionine gamma-synthase; decreased levels in stationary phase cultures; Hog1p-induced; Gcn4p-regulated
309	87	FAA Fatty acid activation	2.5313	orf19.272	0.554351	0.209892	-0.34925		FAA21	FAA2	Predicted acyl CoA synthetase; upregulated upon phagocytosis; transcript regulated by Nrg1 and Mig1
310	87		2.5313	orf19.4114	1.288	0.0796861	0.1365		FAA2-1		Predicted long chain fatty acid CoA ligase; upregulated upon phagocytosis; induced by nitric oxide independent of Yhb1
311	87		2.5313	orf19.7156	1.55626	0.0641174	-0.835375		FAA2-3		Predicted acyl CoA synthetase
312	87		2.5313	orf19.7379	3.50633	7.34e-07	1.1135	both	FAA2		Putative acyl CoA synthetase; expression regulated upon white-opaque switch; rat catheter biofilm induced; Spider biofilm induced
313	87		2.5313	orf19.7592	0.280368	0.0826285	-0.51		FAA4	FAA4	Predicted acyl CoA synthase
314	58	KIP Kinesin like proteins	2.52084	orf19.1747	-1.18413	0.0966221	-0.04		KIP2	KIP2	Putative kinesin-related motor protein involved in mitotic spindle positioning; repressed by alpha pheromone in SpiderM medium; periodic mRNA expression, peak at cell-cycle G2/M phase
315	58		2.52084	orf19.3667	-1.33358	0.160793	-0.0585				Has domain(s) with predicted ATP binding, microtubule binding, microtubule motor activity, role in microtubule-based movement and microtubule associated complex localization
316	58		2.52084	orf19.5265	2.52084	2.6e-05	-0.706375	RNA-seq	KIP4	SMY1	S. cerevisiae Smy1 ortholog; Tn mutation affects filamentous growth; filament induced; has Mob2-dependent hyphal regulation; regulated by Nrg1, Tup1; oralpharyngeal candidasis induced; Spider biofilm induced; flow model biofilm repressed
317	58		2.52084	orf19.564	0.472662	0.312414	0.030625		KAR3	KAR3	Kinesin-like microtubule motor protein; required for nuclear fusion during mating; C-terminal motor domain; mutants are viable; null has high-frequency white-opaque switching phenotype
318	58		2.52084	orf19.712	-0.28463	0.551257	0.822625		KIP1	KIP1	Non-essential kinesin from the bipolar (Kinesis-5) family; involved in formation of the mitotic spindle
319	58		2.52084	orf19.7353	-0.389722	0.479188	-0.30325			KIP3	Ortholog(s) have plus-end-directed microtubule motor activity, tubulin-dependent ATPase activity
320	16	Ligase activity	2.52048	orf19.1085	-0.462062	0.156473	-0.32575			UBC1	Ortholog(s) have ubiquitin-protein ligase activity and role in ER-associated protein catabolic process, protein ubiquitination involved in ubiquitin-dependent protein catabolic process, vesicle organization
321	16		2.52048	orf19.4041	2.52048	4.3e-11	0.39375	RNA-seq	PEX4	PEX4	Putative peroxisomal ubiquitin conjugating enzyme; regulated by Sef1, Sfu1, and Hap43; rat catheter biofilm induced; Spider biofilm induced
322	16		2.52048	orf19.4540	0.696298	0.00168331	-0.123375		UBC8	UBC8	Predicted ubiquitin-conjugating enzyme that negatively regulates gluconeogenesis by mediating the glucose-induced ubiquitination of fructose-1,6-bisphosphatase; induced by alpha pheromone in SpiderM medium
323	16		2.52048	orf19.5411	-0.217009	0.476059	0.743375			UBC12	Ortholog(s) have NEDD8 ligase activity, role in protein neddylation, regulation of mitotic cell cycle and cytosol, nucleus localization
324	16		2.52048	orf19.6424	-0.356332	0.0960337	-0.449125			UBC9	Ortholog(s) have SUMO ligase activity and role in cell cycle checkpoint, mitotic spindle elongation, protein sumoylation, regulation of mitotic cell cycle, response to DNA damage stimulus
325	16		2.52048	orf19.6529	0.699001	0.00117489	0.028875		CDC34	CDC34	Putative ubiquitin-protein ligase; transcript regulated by Nrg1 and Tup1, and by Gcn2 and Gcn4; rat catheter biofilm induced
326	16		2.52048	orf19.7195	-0.540042	0.133099	-0.28425		RAD6	RAD6	Functional ortholog of S. cerevisiae Rad6; negative regulator of hyphal growth; required for wild-type UV resistance; acts in pathway with Efg1; ; transcript is UV-induced, slightly repressed during hyphal growth; gene has two introns
327	16		2.52048	orf19.7329	0.802835	8.65e-06	-0.023125			UBC7	Ortholog(s) have ubiquitin-protein ligase activity
328	16		2.52048	orf19.7571	-0.194075	0.360556	0.0035		UBC4	UBC4	Ortholog(s) have ubiquitin binding activity
329	16		2.52048	orf19.933	0.152683	0.250575	0.418875			UBC13	Ortholog(s) have protein homodimerization activity, ubiquitin-protein ligase activity and role in UV-damage excision repair, free ubiquitin chain polymerization, postreplication repair, protein K63-linked ubiquitination
330	51	MNN Mannosyltransferases	2.51112	orf19.4270	0.234123	0.446311	0.086875		MNN13		Predicted alpha-1,3-mannosyltransferase activity with a role in protein glycosylation; regulated by Sef1p-, Sfu1p-, and Hap43p
331	51		2.51112	orf19.4279	1.74742	2.55e-06	0.88575	RNA-seq	MNN1		Putative alpha-1,3-mannosyltransferase; of the mannosyltransferase complex; negatively regulated by Rim101; transcript elevated in chk1 and nik1 mutants, but not in sln1 mutant; Spider and flow model biofilm induced
332	51		2.51112	orf19.4900	1.25891	0.0367529	0.3415		MNN12	MNT2	Predicted alpha-1,3-mannosyltransferase activity with a role in protein glycosylation
333	51		2.51112	orf19.6313	1.40535	0.112795	-0.378875		MNT4		Predicted alpha-1,3-mannosyltransferase with a role in protein glycosylation; induced in low iron
334	51		2.51112	orf19.6996	2.78938	1.38e-14	1.12675	both	MNN14		Predicted alpha-1,3-mannosyltransferase activity with a role in protein glycosylation; Hap43-repressed; Spider biofilm induced
335	51		2.51112	orf19.753	2.99657	1.39e-12	1.02212	both	MNN15	MNT4	Putative alpha-1,3-mannosyltransferase; predicted role in protein O-linked glycosylation; Spider biofilm induced
336	112	PRC Putative carboxypeptidases	2.49153	orf19.1339	0.803749	3.83e-08	0.247125		CPY1	PRC1	Carboxypeptidase Y; transcript regulated at yeast-hypha transition or macrophage response; induced human neutrophils; regulated by Gcn2 and Gcn4; putative N-glycosylation
337	112		2.49153	orf19.2474	1.10078	0.0111303	-0.083875		PRC3	YBR139W	Putative carboxypeptidase Y precursor; transcript regulated by Nrg1 and Mig1; regulated by Gcn2 and Gcn4
338	112		2.49153	orf19.4135	2.49153	1.38e-07	0.68	RNA-seq	PRC2		Putative carboxypeptidase; induced by human neutrophils; Spider biofilm induced
339	112		2.49153	orf19.7020	0.316998	0.0953808	-0.04925			KEX1	Protein similar to S. cerevisiae Kex1p, which is a pheromone-processing peptidase; possible Kex2p substrate
340	79	ALK Cytochrome P450	2.36879	orf19.10	3.13798	0.00701519	1.07898	microarray	ALK8		Alkane-inducible cytochrome P450; catalyzes hydroxylation of lauric acid to hydroxylauric acid; overproduction causes fluconazole resistance in WT and causes multidrug resistance in a cdr1 cdr2 double mutant; rat catheter biofilm repressed
341	79		2.36879	orf19.5728	NA	2.44e-05	1.16925	both			Putative cytochrome P450; Spider biofilm induced
342	79		2.36879	orf19.6574	2.36879	0.243691	0.48775		ALK6		Putative cytochrome P-450 of N-alkane-induced detoxification; macrophage-induced gene
343	79		2.36879	orf19.7512	1.14314	0.111742	0.25325				Has domain(s) with predicted electron carrier activity, heme binding, iron ion binding, monooxygenase activity, oxidoreductase activity and acting on paired donors, more
344	79		2.36879	orf19.7513	0.757461	0.0288424	0.011		ALK2		N-Alkane inducible cytochrome P450
345	10	CFL Reductases	2.36399	orf19.1263	0.860871	0.176333	-0.54825		CFL1		Protein similar to ferric reductase Fre10p; possible functional homolog of S. cerevisiae Fre1p (reports differ); transcription is negatively regulated by Sfu1p, copper, amphotericin B, caspofungin; induced by ciclopirox olamine
346	10		2.36399	orf19.1264	2.9999	2.28e-13	1.36125	both	CFL2		Oxidoreductase; iron utilization; Sfu1/Sef1/Hap43/Nrg1/Tup1/Rim101 regulated; alkaline/low iron/fluphenazine/ciclopirox olamine, flucytosine, fluconazole, Spider/flow model/rat catheter biofilm induced; caspofungin/amphotericin B repressed
347	10		2.36399	orf19.1270	2.48318	0.0867014	0.037875		FRE3		Protein with similarity to ferric reductase Fre10p; possibly an essential gene, disruptants not obtained by UAU1 method
348	10		2.36399	orf19.1415	-0.616048	0.0289887	0.9485		FRE10		Major cell-surface ferric reductase under low-iron conditions; 7 transmembrane regions and a secretion signal predicted; Tup1, Rim101, Ssn6, Hog1, caspofungin repressed; ciclopirox olamine induced; rat catheter biofilm induced
349	10		2.36399	orf19.1844	1.89684	0.573311	-0.28175				Protein similar to ferric reductase Fre10p
350	10		2.36399	orf19.1930	3.89342	0.00978524	1.3495	microarray	CFL5	FRE3	Ferric reductase; induced in low iron; ciclopirox olamine, flucytosine induced; amphotericin B, Sfu1 repressed; Tbf1, Hap43 induced
351	10		2.36399	orf19.1932	1.20657	0.0621401	0.37775		CFL4	FRE2	C-terminus similar to ferric reductases; induced in low iron; Sfu1-repressed; ciclopirox olamine induced; colony morphology-related gene regulation by Ssn6; Hap43-repressed; Sef1-regulated
352	10		2.36399	orf19.2312	1.85387	0.573311	0.886				Protein similar to ferric reductase Fre10p; possibly an essential gene, disruptants not obtained by UAU1 method
353	10		2.36399	orf19.3538	1.58178	0.134052	0.35475		FRE9		Ferric reductase; alkaline induced; ciclopirox olamine; Hap43-induced
354	10		2.36399	orf19.6138	2.5819	0.573311	0.581625				Protein similar to ferric reductase Fre10p; possibly an essential gene, disruptants not obtained by UAU1 method
355	10		2.36399	orf19.6139	2.94602	0	1.272	both	FRE7		Copper-regulated cupric reductase; repressed by ciclopirox olamine or 17-beta-estradiol; induced by alkaline conditions or interaction with macrophage; Spider biofilm induced
356	10		2.36399	orf19.6140	2.56841	7.52e-11	NA	RNA-seq	FRE30		Protein with similarity to ferric reductases; downregulated in response to amphotericin B, estradiol, or ciclopirox olamine, and upregulated by interaction with macrophage; un-merged from orf19.6139 in a revision of Assembly 21
357	10		2.36399	orf19.701	3.59443	0.573311	-1.47612	microarray	CFL11		Protein similar to ferric reductase Fre10p; flucytosine repressed; possibly adherence-induced; possibly an essential gene, disruptants not obtained by UAU1 method; rat catheter biofilm repressed
358	10		2.36399	orf19.7077	0.426197	0.101002	-0.6375			FRE7	Putative ferric reductase; induced by Mac1 under copper starvation; Plc1-regulated; Rim101-repressed
359	77		2.31304	orf19.1783	2.87702	3.73e-13	-0.110875	RNA-seq	YOR1	YOR1	Protein similar to S. cerevisiae Yor1; ABC-type plasma membrane transporter involved in resistance to aureobasidin A; white cell type-specific transcript; Spider biofilm induced
360	77		2.31304	orf19.5100	2.2442	0	-0.0165	RNA-seq	MLT1		Vacuolar membrane transporter; MRP subfamily of ABC family; may transport organic anions conjugated to glutathione, glucuronate, or sulfate; needed for virulence in mouse peritonitis; Spider biofilm induced; flow model biofilm repressed
361	77		2.31304	orf19.5854.1	1.00654	0.238782	-1.07763	microarray			Has domain(s) with predicted ATP binding, ATPase activity
362	77		2.31304	orf19.6382	0.78438	0.177982	-0.209125			BPT1	Putative MRP/CFTR-subfamily ABC transporter; member of multidrug resistance-associated protein (MRP) subfamily of ABC family; similar to S. cerevisiae Bpt1p
363	77		2.31304	orf19.6478	1.81789	5.2e-05	0.597	RNA-seq	YCF1	YCF1	Putative glutathione S-conjugate transporter; MRP/CFTR-subfamily, ABC type transporter; human neutrophil-induced; oxidative stress-induced via Cap1; possible association with multidrug resistance; possibly essential; Spider biofilm induced
364	103		2.31228	orf19.4707	1.31325	0.387329	-0.064375				Putative secreted acid sphingomyelin phosphodiesterase; possible Kex2p substrate
365	103		2.31228	orf19.6037	1.45124	0.0532823	-0.58525		ASM3		Putative secreted acid sphingomyelin phosphodiesterase; possible Kex2 substrate; transcript increased in an azole-resistant strain that overexpresses MDR1; flow model biofilm induced; F-12/CO2 early biofilm induced
366	103		2.31228	orf19.762	2.31228	0.573311	-0.463375				Ortholog of C. parapsilosis CDC317 : CPAR2_105580, C. dubliniensis CD36 : Cd36_04550, Lodderomyces elongisporus NRLL YB-4239 : LELG_03202 and Candida orthopsilosis Co 90-125 : CORT_0B06800
367	103		2.31228	orf19.936	NA	0.209995	0.77525				Ortholog of C. dubliniensis CD36 : Cd36_50530, C. parapsilosis CDC317 : CPAR2_303990, Candida tenuis NRRL Y-1498 : CANTEDRAFT_107934 and Pichia stipitis Pignal : PICST_63283
368	28	OYE Oxidoreductase activity	2.25503	orf19.125	-0.370279	0.399051	0.6005		EBP1		NADPH oxidoreductase; interacts with phenolic substrates (17beta-estradiol); possible role in estrogen response; induced by oxidative, weak acid stress, NO, benomyl, GlcNAc; Cap1, Mnl1 induced; Hap43-repressed; rat catheter biofilm induced
369	28		2.25503	orf19.3131	2.44886	0.000609071	-0.404625	RNA-seq	OYE32		NAD(P)H oxidoreductase family protein; induced by nitric oxide, amphotericin B, oxidative stress via Cap1; upregulation associated with MDR1 overexpression or benomyl treatment; macrophage-downregulated protein; Spider biofilm induced
370	28		2.25503	orf19.3234	1.05976	0.157719	0.488125		OYE22		Putative NADPH dehydrogenase; rat catheter biofilm induced
371	28		2.25503	orf19.3433	2.23677	0.151244	-0.110125		OYE23		Putative NAPDH dehydrogenase; induced by nitric oxide, benomyl; oxidative stress-induced via Cap1; Hap43p-repressed; rat catheter biofilm induced
372	28		2.25503	orf19.3442	1.02008	0.00695084	0.003125				Putative oxidoreductase; Hap43-repressed gene
373	28		2.25503	orf19.3443	1.29132	0.00370833	-0.38675	RNA-seq	OYE2	OYE2	Putative NAPDH dehydrogenase; induced by nitric oxide; Spider biofilm induced
374	28		2.25503	orf19.5816	-1.03991	0.0518202	0.176375		EBP7		Putative NADPH oxidoreductase; mutation confers hypersensitivity to toxic ergosterol analog; oxidative stress-induced via Cap1p
375	28		2.25503	orf19.673	2.65565	0.0527798	0.241125				Has domain(s) with predicted FMN binding, catalytic activity, oxidoreductase activity and role in oxidation-reduction process
376	28		2.25503	orf19.7495	1.67886	0.298214	-0.43625				Protein with NADPH oxidoreductase containing flavin mononucleotide (FMN) domain; induced by nitric oxide
377	126		2.18593	orf19.2591	0.97626	0.0320443	1.09763	microarray		BIO3	Ortholog(s) have adenosylmethionine-8-amino-7-oxononanoate transaminase activity and role in biotin biosynthetic process
378	126		2.18593	orf19.3567	5.31055	0	0.404625	RNA-seq	BIO32		Putative class III aminotransferase with a predicted role in biotin biosynthesis; Spider biofilm induced
379	126		2.18593	orf19.3770	3.21801	0	1.39086	both	ARG8	ARG8	Putative acetylornithine aminotransferase; Gcn2, Gcn4 regulated; rat catheter biofilm induced; Spider biofilm induced
380	126		2.18593	orf19.5641	-1.97077	9.63e-16	-1.43887	both	CAR2	CAR2	Ornithine aminotransferase; arginine metabolism; alkaline induced; mutant sensitivite to toxic ergosterol analog, to amphotericin B; exponential and stationary phase yeast; flow model biofilm induced; rat catheter, Spider biofilm repressed
381	47		2.17603	orf19.1496	1.51783	0.112795	1.1485	microarray			Putative transcription factor with zinc finger DNA-binding motif; Hap43p-repressed gene
382	47		2.17603	orf19.1497	1.48118	0.137003	0.152125		ZCF6		Putative transcription factor with zinc cluster DNA-binding motif
383	47		2.17603	orf19.2753	0.648982	0.374352	0.070375		ZCF15		Predicted Zn(II)2Cys6 transcription factor of unknown function; rat catheter biofilm induced
384	47		2.17603	orf19.4568	4.11157	0.0170226	1.03957	microarray	ZCF25		Putative Zn(II)2Cys6 transcription factor
385	47		2.17603	orf19.4573	2.17603	0.134052	0.34875		ZCF26		Zn2-Cys6 transcription factor of unknown function; induced by alpha pheromone in SpiderM medium
386	47		2.17603	orf19.6680	1.33924	0.00370833	1.082	both	FGR27		Zn(II)2Cys6 transcription factor; transposon mutation affects filamentous growth; required for yeast cell adherence to silicone substrate; Spider biofilm induced
387	101		2.15386	orf19.1155	-0.467967	0.333468	-0.368125		DPP2	LPP1	Protein similar to S. cerevisiae pyrophosphate phosphatase Lpp1p; possible role in farnesol biosynthesis
388	101		2.15386	orf19.1181	-1.11409	0.423046	0.181				Has domain(s) with predicted catalytic activity and membrane localization
389	101		2.15386	orf19.6459	2.15386	9.06e-06	1.24925	both	DPP3	DPP1	Protein similar to S. cerevisiae pyrophosphate phosphatase Dpp1; required for farnesol biosynthesis; repressed by 17-beta-estradiol, ethynyl estradiol; Spider biofilm induced
390	101		2.15386	orf19.656	-0.562462	0.409966	-0.42425		DPP1		Putative diacylglycerol pyrophosphate phosphatase of diacylglycerol production for phospholipid biosynthesis; downregulation correlates with clinical development of fluconazole resistance
391	74		2.14043	orf19.5017	0.688875	0.387329	-0.41925		DUR32		Putative urea transporter; possibly an essential gene, disruptants not obtained by UAU1 method
392	74		2.14043	orf19.5677	3.68536	0.573311	0.2795		DUR4		Putative urea permease; fungal-specific (no human or murine homolog); possibly an essential gene, disruptants not obtained by UAU1 method
393	74		2.14043	orf19.5915	1.58752	0.573311	-0.03125		DUR35		Putative urea transporter
394	74		2.14043	orf19.7205	1.68975	0.0159297	0.199875		DUR7		Putative urea transporter; fungal-specific (no human or murine homolog)
395	74		2.14043	orf19.781	1.59911	0.243691	0.09875		DUR31	DUR3	High affinity spermidine transporter; expression is induced by urea; fungal-specific (no human or murine homolog); not required for virulence in a mouse intravenous model
396	78	UBIQ Selects proteins for ubiquitination	2.13978	orf19.4629	2.09083	0.00671384	-0.9225			BUL1	Ortholog(s) have ubiquitin-ubiquitin ligase activity, role in mitochondrion inheritance, protein monoubiquitination, protein polyubiquitination and plasma membrane, ubiquitin ligase complex localization
397	78		2.13978	orf19.5094	1.11062	0.006692	-0.375625		BUL1		Protein similar but not orthologous to S. cerevisiae Bul1; a protein involved in selection of substrates for ubiquitination; mutants are viable; macrophage/pseudohyphal-induced; rat catheter biofilm induced
398	78		2.13978	orf19.5245	1.1394	0.103506	0.569875		BUL4		Protein with a predicted BUL1 N-terminal and C-terminal domains; Bul1 binds the ubiquitin ligase Rsp5 in S. cerevisiae; Hap43-repressed gene; rat catheter biofilm induced
399	78		2.13978	orf19.6054	2.18873	5.45e-06	0.969875	RNA-seq			Protein with a Bul1 domain; binds the ubiquitin ligase Rsp5 and is involved in intracellular trafficking of a general amino acid permease Gap1; repressed in an azole-resistant strain overexpressing MDR1; Spider biofilm induced
400	78		2.13978	orf19.6055	-0.848694	0.251782	-0.07175				Ortholog of C. dubliniensis CD36 : Cd36_00460, C. parapsilosis CDC317 : CPAR2_800010, Candida tenuis NRRL Y-1498 : CANTEDRAFT_125085 and Debaryomyces hansenii CBS767 : DEHA2D09086g
401	132		2.05754	orf19.3227	1.19236	0.0253194	-0.35525		FTH2		Putative iron transporter; similar to S. cerevisiae Fth1p
402	132		2.05754	orf19.4802	1.55945	0.0307688	0.512		FTH1	FTH1	Protein similar to S. cerevisiae Fth1p, a high affinity iron transporter for intravacuolar stores of iron; repressed by Sfu1p, amphotericin B, caspofungin; induced by alkaline pH, ciclopirox olamine; regulated by Sef1p, Sfu1p, and Hap43p
403	132		2.05754	orf19.7219	0.738807	0.000159218	-0.10775		FTR1	FTR1	High-affinity iron permease; required for mouse virulence, low-iron growth; iron, amphotericin B, caspofungin, ciclopirox, Hog1p, Sef1p, Sfu1p, and Hap43p regulated; complements S. cerevisiae ftr1 iron transport; Hap43p-repressed
404	132		2.05754	orf19.7231	2.55563	1.02e-09	-0.162375	RNA-seq	FTR2		High-affinity iron permease; probably interacts with ferrous oxidase; regulated by iron level, ciclopirox olamine, amphotericin B, caspofungin; complements S. cerevisiae ftr1 iron transport defect; Hap43-repressed; Spider biofilm induced
405	2		2.05537	orf19.1002	0.367158	0.458573	-0.542625				Protein of unknown function; Hap43-repressed gene
406	2		2.05537	orf19.1005	2.00007	0.573311	-0.39975				Protein with predicted RNI-like domains; rat catheter biofilm induced
407	2		2.05537	orf19.1326	-3.07153	0.0271683	0.0565				Ortholog of Candida albicans WO-1 : CAWG_03455
408	2		2.05537	orf19.1330	1.67825	0.573311	0.30975				Ortholog of Candida albicans WO-1 : CAWG_05678
409	2		2.05537	orf19.156	1.18029	0.0147797	-0.421375		FGR51		Protein lacking an ortholog in S. cerevisiae; transposon mutation affects filamentous growth; Hap43p-repressed gene
410	2		2.05537	orf19.1596	1.6293	0.0761255	-0.49075		FGR28		Protein lacking an ortholog in S. cerevisiae; transposon mutation affects filamentous growth; possibly an essential gene, disruptants not obtained by UAU1 method
411	2		2.05537	orf19.2429	2.14514	0.573311	0.39				Protein of unknown function; induced by alpha pheromone in SpiderM medium
412	2		2.05537	orf19.2430	NA	0.209995	0.79825				Ortholog of Candida albicans WO-1 : CAWG_00792
413	2		2.05537	orf19.2663	0.461135	0.243691	0.2075				Ortholog of Pichia stipitis Pignal : PICST_29216 and Candida albicans WO-1 : CAWG_00788
414	2		2.05537	orf19.3877	0.927896	0.142197	0.44925				Protein of unknown function; previously merged with orf19.3878; unmerged from orf19.3878 in a revision of Assembly 21
415	2		2.05537	orf19.3878	0.883105	0.142197					Protein of unknown function; flow model biofilm induced
416	2		2.05537	orf19.3879	3.08505	0.032422	-0.1205				Predicted protein of unknown funtion; overlaps orf19.3879.1, which is a region annotated as blocked reading frame
417	2		2.05537	orf19.3919	1.85037	0.000741221	-0.242375	RNA-seq			RNI-like superfamily domain-containing protein; early-stage flow model biofilm induced; Spider biofilm induced
418	2		2.05537	orf19.4507	2.06067	0.134052	0.814625				Protein of unknown function; Hap43-repressed; rat catheter biofilm repressed
419	2		2.05537	orf19.4508	2.16083	0.387329	-0.197125				Ortholog of Candida albicans WO-1 : CAWG_04200
420	2		2.05537	orf19.4509	1.20891	0.387329	0.0585				Protein of unknown function
421	2		2.05537	orf19.4510	0.461315	0.446311	-0.061		IFA4		Protein of unknown function; oxidative stress-induced via Cap1
422	2		2.05537	orf19.4511	0.105067	0.466858	0.104				Ortholog of Candida albicans WO-1 : CAWG_04197
423	2		2.05537	orf19.4549	0.33746	0.47587	0.09025		FGR38		Protein lacking an ortholog in S. cerevisiae; member of a family of related proteins; transposon mutation affects filamentous growth; macrophage-induced gene; Hap43p-repressed gene
424	2		2.05537	orf19.5138	3.31912	1.58e-05	-0.26675	RNA-seq	IFA21		IPF family A protein; mutants are viable; Spider biofilm induced
425	2		2.05537	orf19.5139	0.0295759	0.476059	0.014				Ortholog of C. dubliniensis CD36 : Cd36_72800, Candida tropicalis MYA-3404 : CTRG_05211 and Candida albicans WO-1 : CAWG_05649
426	2		2.05537	orf19.5140	4.94847	3.42e-05	0.0855	RNA-seq			Protein of unknown function; rat catheter and Spider biofilm induced
427	2		2.05537	orf19.5141	2.0398	0.387329	0.041875				Ortholog of Candida albicans WO-1 : CAWG_05647
428	2		2.05537	orf19.5177	0.569273	0.136958	-0.091625				Ortholog of Candida albicans WO-1 : CAWG_05627
429	2		2.05537	orf19.5508	1.42426	0.169124	-0.105125				Ortholog of Candida albicans WO-1 : CAWG_05700
430	2		2.05537	orf19.5619	1.8835	0.000184032	1.0779	both			Protein of unknown function; induced by alpha pheromone in SpiderM medium; Spider biofilm induced
431	2		2.05537	orf19.6353	2.37318	0.0193437	-0.08375				Ortholog of Candida albicans WO-1 : CAWG_00172
432	2		2.05537	orf19.6641	0.780897	0.205947	0.248875				Ortholog of Candida albicans WO-1 : CAWG_01892
433	2		2.05537	orf19.6690	2.26853	0.0498119	0.25775				Protein of unknown function; Hap43-repressed gene
434	2		2.05537	orf19.6703	1.25569	0.206934	-0.1705				Ortholog of C. dubliniensis CD36 : Cd36_73260 and Candida albicans WO-1 : CAWG_05699
435	2		2.05537	orf19.6704	2.53064	0.0521867	1.1315	microarray			Protein of unknown function; Hap43-repressed gene
436	2		2.05537	orf19.7550	1.90885	0.134052	0.3625		IFA14		Putative LPF family protein; Plc1-regulated; induced by alpha pheromone in SpiderM medium
437	2		2.05537	orf19.931	0.747605	0.111611	-0.17675				Ortholog of Candida albicans WO-1 : CAWG_04452
438	2		2.05537	orf19.996	2.66175	0.0120836	-0.026125				Protein with a predicted leucine-rich repeat domain; possibly an essential gene, disruptants not obtained by UAU1 method
439	2		2.05537	NA	NA	NA	NA	NA	NA	NA	NA
440	2		2.05537	NA	NA	NA	NA	NA	NA	NA	NA
441	38		1.93749	orf19.1341	0.249134	0.47587	-0.05875		PRR2		Putative serine/threonine protein kinase; mutation confers resistance to 5-fluorocytosine (5-FC)
442	38		1.93749	orf19.3415	1.80532	4.12e-07	-0.49425	RNA-seq	PTK2	PTK2	Putative protein kinase of polyamine import; mutation confers hypersensitivity to high concentrations of tunicamycin; YPD flow model biofilm induced; rat catheter and Spider biofilm induced
443	38		1.93749	orf19.3854	1.25784	9.1e-06	-0.1265	RNA-seq		SAT4	Ortholog of S. cerevisiae Sat4; amphotericin B induced; clade-associated gene expression; Spider biofilm induced
444	38		1.93749	orf19.5408	-1.16259	0.00125539	-0.198375	RNA-seq	HRK1	HRK1	Putative serine/threonine kinase; predicted role in cellular ion homeostasis; Spider biofilm repressed
445	38		1.93749	orf19.6232	-0.148401	0.565888	0.19775		NPR1	NPR1	Predicted serine/threonine protein kinase, involved in regulation of ammonium transport; induced in core stress response; Hap43p-repressed gene
446	38		1.93749	orf19.6492	2.06965	7.38e-05	0.893	RNA-seq			Predicted protein serine/threonine kinase and/or protein tyrosine kinase; Spider biofilm induced
447	38		1.93749	orf19.6980	0.488181	0.216127	-0.193			RTK1	Has domain(s) with predicted ATP binding, protein kinase activity, protein tyrosine kinase activity, transferase activity, transferring phosphorus-containing groups activity and role in protein phosphorylation
448	95		1.90089	orf19.2397	0.29345	0.0830767	1.09537	microarray			Predicted membrane transporter, member of the anion:cation symporter (ACS) family, major facilitator superfamily (MFS); amphotericin B, caspofungin repressed; Hap43p-repressed
449	95		1.90089	orf19.6520	NA	0.209995	1.562	microarray		YIL166C	Putative allantoate permease; fungal-specific (no human or murine homolog)
450	95		1.90089	orf19.6522	2.23978	0.000609071	0.58925	RNA-seq			Putative allantoate permease; Gcn4-regulated; Spider biofilm induced
451	95		1.90089	orf19.7158	2.69636	0.0300607	1.04388	microarray			Protein of allantoate permease family; fungal-specific (no human or murine homolog); Hap43p-repressed gene
452	17		1.8846	orf19.1573	1.28967	0.00650077	0.06525			YPK9	Ortholog(s) have endoplasmic reticulum, fungal-type vacuole membrane localization
453	17		1.8846	orf19.1727	3.59431	0	1.318	both	PMC1	PMC1	Vacuolar calcium P-type ATPase; transcript regulated by calcineurin and fluconazole; mutant shows increased resistance to fluconazole, lithium; increased sensitivity to calcium; Spider biofilm induced
454	17		1.8846	orf19.2552	-1.75757	0.573311	-0.682125				Protein similar to S. cerevisiae Pmr1p; amphotericin B induced; previously merged with orf19.2553; unmerged from orf19.2553 in a revision of Assembly 21
455	17		1.8846	orf19.2553	-1.31628	0.573311	N/A				Protein similar to S. cerevisiae Pmr1p; amphotericin B induced; previously merged with orf19.2552 in Assembly 20; unmerged from orf19.2552 in a revision of Assembly 21
456	17		1.8846	orf19.30	0.211297	0.308041	-0.29075		SPF1	SPF1	P-type calcium-transporting ATPase, involved in control of calcium homeostasis, response to ER stress, hyphal growth, biofilm formation and virulence
457	17		1.8846	orf19.5170	3.99833	0	1.69	both	ENA21		Predicted P-type ATPase sodium pump; Gcn4p-regulated; flucytosine, amphotericin B, or ketoconazole-induced; osmotic stress-induced; overlaps orf19.5170.1, which is annotated as a blocked reading frame; Spider biofilm induced
458	17		1.8846	orf19.5383	-1.85362	6.07e-09	-1.35613	both	PMA1	PMA1	Plasma membrane H(+)-ATPase; highly expressed, comprises 20-40% of total plasma membrane protein; levels increase at stationary phase transition; fluconazole induced; caspofungin repressed; upregulated in RHE model; Spider biofilm repressed
459	17		1.8846	orf19.6070	5.44156	0	1.561	both	ENA2	ENA2	Putative sodium transporter; induced by ciclopirox olamine; alkaline induced by Rim101; repressed by high-level peroxide stress; induced in oral candidiasis clinical isolates; possibly essential gene; rat catheter and Spider biofilm induced
460	17		1.8846	orf19.7089	0.165922	0.423046	0.6495		PMR1	PMR1	Putative secretory pathway P-type Ca2+/Mn2+-ATPase; required for protein glycosylation and cell wall maintenance; required for hyphal tip oscillation in semisolid substrate; putative ortholog of S. cerevisiae PMR1
461	17		1.8846	NA	NA	NA	NA	NA	NA	NA	NA
462	107		1.87006	orf19.2479	-0.377285	0.573311	1.23475	microarray	UGA4	UGA4	Putative gamma-aminobutyric acid/polyamine permease; nitrogen catabolite repressed gene, induced in absence of preferred N sources; transcriptionally induced upon phagocytosis by macrophage; gene regulation by nitrogen source requires Gat1p
463	107		1.87006	orf19.4063	1.44393	0.573311	-0.11125		GPT1		GABA/polyamine transporter; 9 to 11 membrane spanning segments; complements GABA uptake defect of an S. cerevisiae uga4 put4 gap1 triple mutant; complements growth of an S. cerevisiae spe1 mutant under polyamine limitation
464	107		1.87006	orf19.5820	1.87006	0.573311	0.066125		UGA6		Putative GABA-specific permease; decreased transcription is observed upon benomyl treatment or in an azole-resistant strain that overexpresses MDR1
465	107		1.87006	orf19.5826	0.0502101	0.573311	0.07875				Predicted amino acid transmembrane transporter; rat catheter biofilm repressed
466	31		1.86871	orf19.2581	1.59892	0.0936181	-0.251				Protein with a predicted epimerase/dehydratase domain; Hap43-repressed gene
467	31		1.86871	orf19.3150	1.78349	7.32e-05	0.3875	RNA-seq	GRE2		Putative reductase; Nrg1 and Tup1-regulated; benomyl- and hyphal-induced; macrophage/pseudohyphal-repressed; repressed by low iron; possibly involved in osmotic stress response; stationary phase enriched protein; Spider biofilm induced
468	31		1.86871	orf19.3151	0.804529	0.243691	0.62225				Has domain(s) with predicted catalytic activity, coenzyme binding activity and role in cellular metabolic process
469	31		1.86871	orf19.4309	1.6831	0	-1.63163		GRP2		Methylglyoxal reductase; regulation associated with azole resistance; induced in core stress response or by oxidative stress via Cap1, fluphenazine, benomyl, by Hap43 or with long term fluconazole treatment; Spider biofilm induced
470	31		1.86871	orf19.4781	-0.176714	0.565888	0.1785		GRP1		Protein similar to dihydroflavonol-4-reductases
471	31		1.86871	orf19.5611	5.94103	0.000127456	0.25525	RNA-seq		GRE2	Predicted 3-methylbutanol:NAD(P) oxidoreductase and methylglyoxal reductase (NADPH-dependent); role in ergosterol metabolic process; early stage flow model biofilm induced; Spider biofilm induced
472	31		1.86871	orf19.6868	-1.07547	0.129788	-1.663	microarray			Putative NADPH-dependent methylglyoxal reductase; homozygous transposon insertion causes decreased colony wrinkling under filamentous growth-inducing conditions, but does not block true hyphal formation in liquid media
473	31		1.86871	orf19.7009	0.973026	0.238782	0.0975				Has domain(s) with predicted catalytic activity, coenzyme binding activity and role in cellular metabolic process
474	113		1.86347	orf19.2242	1.92515	0	0.24	RNA-seq	PRB1		Endoprotease B; regulated by heat, carbon source (GlcNAc-induced), nitrogen, macrophage response, human neutrophils; similar to (does not replace) S. cerevisiae vacuolar B protease Prb1p; flow model biofilm induced; Spider biofilm induced
475	113		1.86347	orf19.7196	1.61659	0	0.664875	RNA-seq		PRB1	Putative vacuolar protease; upregulated in the presence of human neutrophils; Spider biofilm induced
476	113		1.86347	orf19.7463	2.18097	0.151244	-0.349			RRT12	Ortholog(s) have role in ascospore wall assembly and ascospore wall, nuclear envelope localization
477	113		1.86347	orf19.7464	1.73116	0.573311	-0.303				Putative subtilisin-family protease; mutation confers hypersensitivity to toxic ergosterol analog
478	89		1.86103	orf19.4436	0.94781	0.0197208	-0.148		GPX3		Putative glutathione peroxidase involved in Cap1p-dependent oxidative stress response, required for Cap1p oxidation in response to H2O2; planktonic growth-induced
479	89		1.86103	orf19.85	1.86103	0	0.687375	RNA-seq	GPX2		Similar to glutathione peroxidase; induced in high iron; alkaline induced by Rim101; induced by alpha factor or interaction with macrophage; regulated by Efg1; caspofungin repressed; Spider biofilm induced
480	89		1.86103	orf19.86	1.21483	4.67e-15	0.39	RNA-seq		HYR1	Putative glutathione peroxidase; induced by peroxide, exposure to neutrophils and macrophage blood fractions; repressed during infection of macrophages; Spider biofilm induced; flow model biofilm repressed
481	89		1.86103	orf19.87	2.31069	0.00166347	-0.145	RNA-seq	GPX1		Putative thiol peroxidase; rat catheter and Spider biofilm induced
482	108		1.8575	orf19.2308	1.8575	0	-0.535	RNA-seq		PFK27	Putative 6-phosphofructo-2-kinase; catalyzes synthesis of fructose-2,6-bisphosphate; Hap43-repressed; flow model, rat catheter and Spider biofilm induced
483	108		1.8575	orf19.3689	0.730236	0.0237196	-0.302125			YLR345W	Putative protein similar to 6-phosphofructo-2-kinase/fructose-2,6-bisphosphatase; expression downregulated in an ssr1 null mutant
484	108		1.8575	orf19.4753	0.768916	0.077578	0.504625		PFK26	PFK26	Putative 6-phosphofructo-2-kinase; protein repressed during the mating process
485	108		1.8575	orf19.6423	-0.0545625	0.573311	-0.445375			FBP26	Ortholog(s) have fructose-2,6-bisphosphate 2-phosphatase activity, role in glucose metabolic process and cytoplasm localization
486	84		1.77954	orf19.2646	0.661536	0.284337	-0.2825		ZCF13		Predicted Zn(II)2Cys6 transcription factor; similar to but not the true ortholog of S. cerevisiae Hap1; mutants display decreased colonization of mouse kidneys
487	84		1.77954	orf19.5133	1.09736	0.00184596	-0.15075	RNA-seq	ZCF29		Zn(II)2Cys6 transcription factor; mutants sensitive to caffeine and menadione, resistant to fenpropimorph; Hap43-repressed; mutants have decreased CFU in mouse kidneys and defects in filamentous growth; Spider biofilm induced
488	84		1.77954	orf19.7371	2.18346	7.6e-05	1.57012	both	ZCF35		Zn(II)2Cys6 transcription factor; Hap43-induced; Spider biofilm induced
489	84		1.77954	orf19.7372	1.62714	0.0123251	0.366125		MRR1		Putative Zn(II)2Cys6 transcription factor; regulator of MDR1 transcription; gain-of-function mutations cause upregulation of MDR1 (a plasma membrane multidrug efflux pump) and multidrug resistance; Hap43-induced
490	84		1.77954	orf19.7374	1.52802	1.62e-06	0.6055	RNA-seq	CTA4	OAF1	Zn(II)2Cys6 transcription factor; induced by nitric oxide; induced by Mnl1 under weak acid stress; repressed upon adherence to polystyrene; Hap43-repressed; Spider biofilm induced
491	43		1.77047	orf19.107	1.05736	0.0484404	-0.09825			DHR2	DEAH-box ATP-dependent RNA helicase, required for 18S rRNA synthesis; rat catheter biofilm induced
492	43		1.77047	orf19.1687	0.726049	0.0102665	-0.0995			PRP43	Ortholog of S. cerevisiae Prp43, an RNA helicase in the DEAH-box family that functions in both RNA polymerase I and polymerase II transcript metabolism; Hap43-induced gene
493	43		1.77047	orf19.2090	1.77047	7.32e-05	0.984625	RNA-seq		ECM16	Ortholog of S. cerevisiae Ecm16, an essential DEAH-box ATP-dependent RNA helicase specific to the U3 snoRNP required for 18S rRNA synthesis; Hap43-induced; Spider biofilm induced
494	43		1.77047	orf19.2818	1.44633	0.112795	0.206125			PRP16	Ortholog(s) have RNA-dependent ATPase activity, second spliceosomal transesterification activity, role in generation of catalytic spliceosome for second transesterification step and U2-type catalytic step 2 spliceosome localization
495	43		1.77047	orf19.4033	0.985303	0.142197	0.376875		PRP22	PRP22	Putative RNA-dependent ATPase; induced upon adherence to polystyrene; induced by Mnl1p under weak acid stress
496	43		1.77047	orf19.5865	1.39735	0.0532823	-0.2745			PRP2	Ortholog(s) have RNA-dependent ATPase activity, role in generation of catalytic spliceosome for first transesterification step and U2-type catalytic step 1 spliceosome localization
497	43		1.77047	orf19.6818	0.0988858	0.423046	0.06375			YLR419W	Ortholog(s) have cytosol, mitochondrion localization
498	12		1.75699	orf19.1526	-0.400344	0.371193	-0.079375		SNF2	SNF2	Protein involved in transcriptional regulation; ortholog of S. cerevisiae Snf2p, which is the catalytic subunit of the SWI/SNF chromatin remodeling complex; interacts with Swi1p; SWI/SNF complex is essential for hyphal growth and virulence
499	12		1.75699	orf19.1720	1.78272	0.0178184	0.2805			IRC5	Ortholog(s) have role in mitotic recombination
500	12		1.75699	orf19.1734	0.438694	0.266831	-0.371625			INO80	Putative ATPase and nucleosome spacing factor; heterozygous null mutant displays sensitivity to virgineone
501	12		1.75699	orf19.1871	1.20845	0.0367529	0.572625			SWR1	Ortholog(s) have structural molecule activity, role in histone exchange and Swr1 complex localization
502	12		1.75699	orf19.239	-0.245125	0.475177	0.223			STH1	Putative ATP-dependent helicase; induced by nitric oxide
503	12		1.75699	orf19.3035	-0.0454745	0.574974	0.359375			CHD1	Ortholog(s) have ATP-dependent DNA helicase activity, chromatin DNA binding, methylated histone residue binding, rDNA binding activity
504	12		1.75699	orf19.4437	-0.42477	0.387329	-0.18625			ISW1	Ortholog(s) have ATPase activity, DNA binding, nucleosome binding, rDNA binding activity
505	12		1.75699	orf19.4502	0.422989	0.238469	0.702625			MOT1	Ortholog(s) have ATPase activity, DNA binding, TBP-class protein binding activity
506	12		1.75699	orf19.5004	-1.03364	0.212001	-1.25788	microarray	RAD54	RAD54	Putative DNA-dependent ATPase involved in DNA repair; induced under hydroxyurea treatment; plays an essential role during mitotic growth; mutants display aberrant cell and nuclear morphology
507	12		1.75699	orf19.5367	0.328021	0.472776	0.38325		RDH54	RDH54	Putative DNA-dependent ATPase with a predicted role in DNA recombination and repair; transcriptionally induced by interaction with macrophages
508	12		1.75699	orf19.607	1.73126	0.001753	1.1715	both		RAD26	Protein involved in transcription-coupled nucleotide excision repair of UV-induced DNA lesions; Spider biofilm induced
509	12		1.75699	orf19.6291	0.515365	0.141777	0.332875			FUN30	Ortholog(s) have DNA binding, DNA-dependent ATPase activity, chromatin binding activity
510	12		1.75699	orf19.7401	0.6951	0.243691	-0.481625		ISW2	ISW2	Ortholog of S. cerevisiae Isw2; an ATPase involved in chromatin remodeling; required for chlamydospore formation; Hap43-induced gene; repressed by high-level peroxide stress
511	54		1.69233	orf19.1702	-0.28605	0.421528	-0.962		ARF3		Similar to but not orthologous to S. cerevisae Arf3; transcript filament induced; Tup1 regulated; rat catheter biofilm repressed (see Locus History Note for Assembly 19 correction)
512	54		1.69233	orf19.2925	1.26107	0.0311057	-0.076625			CIN4	Ortholog(s) have role in protein folding, tubulin complex assembly and cytoplasm localization
513	54		1.69233	orf19.3462	-0.760271	0.000176034	-0.231375		SAR1	SAR1	Functional homolog of S. cerevisiae Sar1; which is required for ER-to-Golgi protein transport; binds GTP; similar to small GTPase superfamily proteins; gene has intron; Hap43-induced; rat catheter biofilm repressed
514	54		1.69233	orf19.4603	-0.256965	0.423046	0.06675		ARL1	ARL1	Putative GTPase; mutation confers dose-dependent sensitivity to Brefeldin A
515	54		1.69233	orf19.5964	-1.35441	0	-0.161375	RNA-seq	ARF2	ARF2	Putative ADP-ribosylation factor; mutation confers hypersensitivity to Brefeldin A; Spider biofilm repressed
516	54		1.69233	orf19.6447	1.69233	2.83e-15	-0.003375	RNA-seq	ARF1		ADP-ribosylation factor; probable GTPase involved in intracellular transport; one of several C. albicans ADP-ribosylation factors; N-myristoylprotein; substrate of Nmt1; Spider biofilm induced
517	82		1.58	orf19.2163	-1.28187	0.0763732	1.08488	microarray			Ortholog(s) have cytosol localization
518	82		1.58	orf19.4055	-0.438167	0.534676	1.58	microarray			Protein similar to S. cerevisiae Ybr075wp; transposon mutation affects filamentous growth; clade-associated gene expression
519	82		1.58	orf19.5370	-0.850037	0.286747	0.23525			PFF1	Ortholog(s) have fungal-type vacuole membrane localization
520	82		1.58	orf19.6113	NA	NA	1.15613	microarray			Protein of unknown function; transcript detected on high-resolution tiling arrays
521	82		1.58	NA	NA	NA	NA	NA	NA	NA	NA
522	85		1.56915	orf19.2680	1.5332	0.0123251	-0.14625			DNF3	Ortholog(s) have phospholipid-translocating ATPase activity, role in intracellular protein transport, phospholipid translocation and trans-Golgi network transport vesicle localization
523	85		1.56915	orf19.323	0.521282	0.27708	-0.1705				Putative haloacid dehalogenase; localized to plasma membrane
524	85		1.56915	orf19.6778	0.574902	0.197227	0.060875			DRS2	Aminophospholipid translocase (flippase); maintains membrane lipid asymmetry in post-Golgi secretory vesicles; contributes to clathrin-coated vesicle formation and endocytosis; flow model biofilm repressed
525	85		1.56915	orf19.783	1.6051	0.0069958	-0.447			NEO1	Ortholog(s) have role in endocytosis, retrograde vesicle-mediated transport, Golgi to ER, vacuole organization and COPI-coated vesicle, Golgi membrane, endosome localization
526	85		1.56915	orf19.932	0.624729	0.209995	0.2335			DNF1	Putative aminophospholipid translocase (flippase); merged with orf19.2226 in Assembly 21; possibly an essential gene, disruptants not obtained by UAU1 method
527	73		1.56459	orf19.1403	0.906341	0.0571369	0.080875			SAL1	Ortholog(s) have ATP:ADP antiporter activity, calcium ion binding activity, role in ADP transport, ATP transport, mitochondrial transport and mitochondrion localization
528	73		1.56459	orf19.2117	0.914975	0.0320443	-0.250375		LEU5	LEU5	Putative mitochondrial carrier protein; Hap43-repressed; rat catheter biofilm induced
529	73		1.56459	orf19.28	1.16344	0.0205761	-1.021	microarray		TPC1	Putative thiamine transmembrane transporter; Spider biofilm induced
530	73		1.56459	orf19.804	1.56459	0.00620384	-0.136125			YPR011C	Putative mitochondrial carrier family transporter; rat catheter biofilm induced
531	73		1.56459	orf19.930	-0.424633	9.5e-11	-0.9755		PET9	PET9	Mitochondrial ADP/ATP carrier protein involved in ATP biosynthesis; possible lipid raft component; 3 predicted transmembrane helices; flucytosine induced; ketoconazole-induced; downregulated by Efg1p
532	35		1.55587	orf19.1208	NA	0.209995	1.39456	microarray			Predicted ORF in the Major Repeat Sequence on chromosome 4; member of a family encoded by FGR6-related genes in the RB2 repeat sequence
533	35		1.55587	orf19.1234	-0.683874	0.573311	1.074	microarray	FGR6-10		Protein lacking an ortholog in S. cerevisiae; member of a family encoded by FGR6-related genes in the RB2 repeat sequence; transposon mutation affects filamentous growth
534	35		1.55587	orf19.3490	NA	NA	0.764375		FGR6-4		Protein lacking an ortholog in S. cerevisiae; member of a family encoded by FGR6-related genes in the RB2 repeat sequence; transposon mutation affects filamentous growth
535	35		1.55587	orf19.4712	NA	NA	1.049	microarray	FGR6-3		Protein lacking an ortholog in S. cerevisiae; member of a family encoded by FGR6-related genes in the RB2 repeat sequence; transposon mutation affects filamentous growth
536	35		1.55587	orf19.5191	NA	0.209995	0.094375		FGR6-1		Protein lacking an ortholog in S. cerevisiae; member of a family encoded by FGR6-related genes in the RB2 repeat sequence; transposon mutation affects filamentous growth
537	35		1.55587	orf19.5775	NA	0.209995	1.55587	microarray			Predicted ORF overlapping the Major Repeat Sequence on chromosome 6; member of a family encoded by FGR6-related genes in the RB2 repeat sequence; rat catheter biofilm repressed
538	35		1.55587	orf19.6896	NA	NA	0.649625				Predicted ORF overlapping the Major Repeat Sequence on chromosome 7; member of a family encoded by FGR6-related genes in the RB2 repeat sequence
539	35		1.55587	orf19.727	NA	NA	1.04975	microarray			Predicted ORF overlapping the Major Repeat Sequence on chromosome R; member of a family encoded by FGR6-related genes in the RB2 repeat sequence
540	124		1.5365	orf19.2183	0.168032	0.126729	-0.03675		KRE30	ARB1	YEF3-subfamily ABC family protein; predicted not to be a transporter; repressed in core stress response; mutation confers hypersensitivity to amphotericin B
541	124		1.5365	orf19.4152	-0.490101	0.00181488	-1.355	microarray	CEF3	YEF3	Translation elongation factor 3; antigenic in humans; predicted C-term nucleotide-binding active site; protein on surface of yeast, not hyphae; polystyrene adherence induced; higher protein amount in stationary phase; possibly essential
542	124		1.5365	orf19.6060	-0.181497	0.551092	-0.2055		GCN20	GCN20	YEF3-subfamily ABC family protein, predicted not to be a transporter
543	124		1.5365	orf19.7332	1.5365	9.63e-16	0.473125	RNA-seq	ELF1	NEW1	Putative mRNA export protein; Walker A and B (ATP/GTP binding) motifs; required for wild-type morphology, growth; expressed in hyphal, pseudohyphal, and yeast form; Hap43-induced; Spider and flow model biofilm induced
544	1		1.38145	orf19.1196	-0.717026	0.409966	-0.2135		PKH3	PKH3	Ortholog(s) have protein kinase activity and role in MAPK cascade involved in cell wall biogenesis, protein phosphorylation
545	1		1.38145	orf19.1223	-0.695138	0.337065	-0.694125		DBF2	DBF2	Essential serine/threonine protein kinase involved in mitotic spindle formation and cytokinesis; required for septum formation, exit from mitosis, and normal hyphal morphogenesis; virulence-group-correlated expression
546	1		1.38145	orf19.1754	-0.323507	0.362817	-0.255			CMK2	Putative calmodulin-dependent protein kinase; possibly an essential gene, disruptants not obtained by UAU1 method
547	1		1.38145	orf19.1874	-2.36195	0.573311	0.01225			MEK1	Ortholog(s) have protein serine/threonine kinase activity, role in meiotic recombination checkpoint, protein phosphorylation, regulation of linear element assembly and cytosol, linear element localization
548	1		1.38145	orf19.191	-0.238538	0.512788	0.2105		KIC1	KIC1	Member of the GCK-III subfamily of eukaryotic Ste20p kinases; in RAM cell wall integrity signaling network; role in cell separation, azole sensitivity; required for hyphal growth; constitutive expression is MTL, white-opaque independent
549	1		1.38145	orf19.1936	-0.760127	0.0248351	-0.372375		SNF1	SNF1	Essential protein; functional homolog of S. cerevisiae Snf1p regulator of sugar metabolism; constitutively expressed; Thr208 phosphorylation may have regulatory role; up-regulation associated with azole resistance; has polyhistidine tract
550	1		1.38145	orf19.223	1.52828	1.62e-06	0.481625	RNA-seq		FPK1	Putative serine/threonine protein kinase; Hap43-repressed; induced by prostaglandins; possibly an essential gene, disruptants not obtained by UAU1 method; flow model biofilm induced; Spider biofilm induced
551	1		1.38145	orf19.2268	0.177514	0.209995	-0.28675		RCK2	RCK2	Predicted MAP kinase-activated protein kinase, similar to S. cerevisiae serine/threonine protein kinase Rck2p; induced by osmotic stress via Hog1p; macrophage/pseudohyphal-repressed; mutants are sensitive to rapamycin
552	1		1.38145	orf19.2277	-1.43948	7.74e-05	-0.52175	RNA-seq	TPK2	TPK2	cAMP-dependent protein kinase catalytic subunit; isoform of Tpk1; needed for epithelial cell damage, engulfment and oral (not systemic) virulence in mice; control of morphogenesis and stress response; rat catheter, Spider biofilm repressed
553	1		1.38145	orf19.2781	4.78919	0.00302352	0.08725	RNA-seq			Protein with predicted serine/threonine kinase and tyrosine kinase domains; possibly an essential gene, disruptants not obtained by UAU1 method; Spider biofilm induced
554	1		1.38145	orf19.3049	1.2538	0.573311	-0.091625			SPS1	Ortholog(s) have protein kinase activity, role in activation of bipolar cell growth, ascospore wall assembly, protein phosphorylation and cell division site, cytosol, nucleus, prospore membrane localization
555	1		1.38145	orf19.3456	0.350473	0.404551	-0.744875				Protein with a predicted serine/threonine kinase and tyrosine kinase domain; possibly an essential gene, disruptants not obtained by UAU1 method
556	1		1.38145	orf19.3474	-0.0300489	0.553585	0.434		IPL1	IPL1	Putative Aurora kinase; Hap43-induced; induced during planktonic growth; possibly an essential gene, disruptants not obtained by UAU1 method
557	1		1.38145	orf19.3545	1.30565	0.0460574	-0.033625			CDC15	Ortholog(s) have protein serine/threonine kinase activity, role in meiotic anaphase II, protein phosphorylation, septation initiation signaling cascade and cellular bud neck, cytoplasm, new mitotic spindle pole body, nucleus localization
558	1		1.38145	orf19.3751	0.34216	0.289907	0.274875			FRK1	Putative serine/threonine protein kinase; possibly an essential gene, disruptants not obtained by UAU1 method
559	1		1.38145	orf19.3775	0.74739	0.0979833	0.075125		SSK2	SSK2	MAP kinase kinase kinase (MAPKKK); regulates Hog1 activation and signaling; repressed by ciclopirox olamine
560	1		1.38145	orf19.3840	1.24625	0.00120916	0.0475	RNA-seq		SAK1	Putative serine/threonine kinase similar to S. cerevisiae Sak1; possibly an essential gene, disruptants not obtained by UAU1 method; Spider biofilm induced
561	1		1.38145	orf19.3841	2.57782	0.000125515	0.904	RNA-seq		ATG1	Putative protein serine/threonine kinase; predicted role in vesicle formation in autophagy and the cytoplasm-to-vacuole targeting (Cvt) pathway; Spider biofilm induced
562	1		1.38145	orf19.399	-0.654376	0.0830307	-0.302625			YPK1	Putative serine/threonine protein kinase; possibly an essential gene, disruptants not obtained by UAU1 method
563	1		1.38145	orf19.4002	-0.357933	0.449263	-0.254		DUN1	DUN1	Protein similar to S. cerevisiae Dun1p, which is a serine-threonine protein kinase involved in DNA damage cell-cycle checkpoint; induced under Cdc5p depletion
564	1		1.38145	orf19.4242	0.40879	0.347932	0.11475		CST20	STE20	Protein kinase of Ste20p/p65PAK family, required for wild-type mating efficiency and virulence in a mouse model; Cst20p-Hst7p-Cek1p-Cph1p MAPK pathway regulates some hyphal growth; involved in Cdc42p growth regulation
565	1		1.38145	orf19.4308	-0.560806	0.326742	-0.761		HSL1	HSL1	Probable protein kinase involved in determination of morphology during the cell cycle of both yeast-form and hyphal cells via regulation of Swe1p and Cdc28p; required for full virulence and kidney colonization in mouse systemic infection
566	1		1.38145	orf19.4432	1.37658	0.0181453	-0.676625		KSP1	KSP1	Putative serine/threonine protein kinase; mRNA binds She3 and is localized to hyphal tips; mutation confers hypersensitivity to amphotericin B
567	1		1.38145	orf19.4518	-0.0624967	0.580736	0.387125			YPL150W	Protein kinase of unknown function; mutants are viable
568	1		1.38145	orf19.469	0.0430948	0.476059	-0.2085		HST7	STE7	MAP kinase kinase involved in mating and hyphal growth signal transduction pathways; phosphorylates Cek1p; wild-type virulence in mouse systemic infection; functional homolog of S. cerevisiae Ste7p; mutants are hypersensitive to caspofungin
569	1		1.38145	orf19.4867	-1.27993	0.0763732	-0.018375		SWE1	SWE1	Putative protein kinase with a role in control of growth and morphogenesis, required for full virulence; mutant cells are small, rounded, and sometimes binucleate; not required for filamentous growth; mutant is hypersensitive to caspofungin
570	1		1.38145	orf19.4890	0.810231	0.205947	0.279		CLA4	CLA4	Ste20p family Ser/Thr kinase required for wild-type filamentous growth, organ colonization and virulence in mouse systemic infection; role in chlamydospore formation; functional homolog of S. cerevisiae Cla4p; mutant caspofungin sensitive
571	1		1.38145	orf19.4892	1.99594	0	0.516875	RNA-seq	TPK1		cAMP-dependent protein kinase catalytic subunit; Tpk2 isoform; control of morphogenesis and stress response; WT nuclear localization requires Bcy1; produced during stationary, not exponential growth; rat catheter and Spider biofilm induced
572	1		1.38145	orf19.4909	-0.767304	0.0484404	-0.560375		CBK1	CBK1	Ser/Thr kinase of cell wall integrity pathway; mutants show abnormal morphology and aggregation; Mob2p associated; required for wild-type hyphal growth and transcriptional regulation of cell-wall-associated genes
573	1		1.38145	orf19.5162	1.24792	0.0651228	0.2755		BCK1	BCK1	Ortholog of S. cerevisiae Bck1; MAP kinase kinase kinase of cell integrity pathway; mutant is hypersensitive to caspofungin
574	1		1.38145	orf19.5224	0.15855	0.387329	-0.27375		PKH2	PKH2	Putative serine/threonine protein kinase; predicted role in sphingolipid-mediated signaling pathway that controls endocytosis; mRNA binds She3 and is localized to hyphal tips
575	1		1.38145	orf19.5325	0.252533	0.206934	-0.46925		KIN3	KIN3	Protein similar to S. cerevisiae Kin3p; induced under Cdc5p depletion; shows Mob2p-dependent hyphal regulation; mutants are hypersensitive to caspofungin
576	1		1.38145	orf19.5376	0.48933	0.388902	1.03212	microarray		ELM1	Ortholog of S. cerevisiae Elm1; a serine/threonine protein kinase that regulates cellular morphogenesis, septin behavior, and cytokinesis in S. cerevisiae; possibly an essential gene, disruptants not obtained by UAU1 method
577	1		1.38145	orf19.5901	-0.243901	0.449462	0.904125		PKC1	PKC1	Protein kinase C; functional homolog of S. cerevisiae Pkc1p; mutant has abnormal yeast-form cell morphology and increased cell lysis; activated by phosphatidylserine; target of antifungal, cercosporamide; R400P mutant is activated
578	1		1.38145	orf19.5911	-0.433697	0.144668	-0.4695		CMK1	TDA1	Putative calcium/calmodulin-dependent protein kinase II; expression regulated upon white-opaque switching; biochemically purified Ca2+/CaM-dependent kinase is soluble, cytosolic, monomeric, and serine-autophosphorylated; Hap43p-repressed
579	1		1.38145	orf19.6010	-1.49467	0.0043242	-0.2945	RNA-seq	CDC5	CDC5	Polo-like kinase; member of conserved Mcm1 regulon; depletion causes defects in spindle elongation and Cdc35-dependent filamentation; virulence-group-correlated expression; likely essential (UAU1 method); Spider biofilm repressed
580	1		1.38145	orf19.6275	-0.745083	0.423046	0.27175			YPK3	Ortholog(s) have cytosol localization
581	1		1.38145	orf19.663	-0.479186	0.38317	-0.348		GIN4	GIN4	Autophosphorylated kinase; role in pseudohyphal-hyphal switch and cytokinesis; phosphorylates Cdc11p on S395; necessary for septin ring within germ tube but not for septin band at mother cell junction; physically associates with septins
582	1		1.38145	orf19.6889	0.227957	0.308041	-0.077125		MKK2	MKK1	Ortholog of S. cerevisiae Mkk2; MAP kinase kinase involved in signal transduction; macrophage-downregulated; mutants are viable and hypersensitive to caspofungin
583	1		1.38145	orf19.6936	0.345758	0.306622	-0.235625		RAD53	RAD53	Protein involved in regulation of DNA-damage-induced filamentous growth; putative component of cell cycle checkpoint; ortholog of S. cerevisiae Rad53p, protein kinase required for cell-cycle arrest in response to DNA damage
584	1		1.38145	orf19.7044	1.22411	0.0936181	0.5415		RIM15	RIM15	Ortholog(s) have protein kinase activity, role in age-dependent response to oxidative stress involved in chronological cell aging, protein phosphorylation, regulation of meiosis and cytosol, nucleus localization
585	1		1.38145	orf19.7388	-0.878047	0.006692	-0.315625		PBS2	PBS2	MAPK kinase (MAPKK); role in osmotic and oxidative stress responses, oxidative stress adaptation; required for stress regulation of Hog1p localization and activity; functional homolog of S. cerevisiae Pbs2p
586	1		1.38145	orf19.7451	2.07653	7.38e-05	0.143125	RNA-seq	FUN31	PSK1	Putative PAS kinase involved in cell wall damage response; similar to S. cerevisiae Psk1p, a putative serine/threonine protein kinase; induced by Mnl1 under weak acid stress; rat catheter and Spider biofilm induced
587	1		1.38145	orf19.7510	-0.457001	0.273463	0.08475		KIN2	KIN2	Protein with similarity to S. cerevisiae Kin2p, transcription is positively regulated by Tbf1
588	1		1.38145	orf19.829	2.15965	1.42e-07	1.31787	both	SCH9	SCH9	Protein kinase; involved in growth control, cell size, resistance to rapamycin, cations, chlamydospore formation, filamentous growth under some conditions, and virulence; prevents hyphal growth in hypoxia at high CO2; Spider biofilm induced
589	1		1.38145	orf19.844	0.889204	0.0485186	1.69388	microarray	STE11	STE11	Protein similar to S. cerevisiae Ste11p; mutants are sensitive to growth on H2O2 medium
590	119		1.16148	orf19.2241	3.3543	0	1.0815	both	PST1		Putative 1,4-benzoquinone reductase; hyphal-induced; regulated by Cyr1, Ras1, Efg1, Nrg1, Rfg1, Tup1; Hap43-induced; Spider biofilm induced
591	119		1.16148	orf19.3612	2.87848	0	-0.83075	RNA-seq	PST2		Putative NADH:quinone oxidoreductase; similar to 1,4-benzoquinone reductase; immunogenic in mice; induced by benomyl, oxidative stress via Cap1; fungal-specific; farnesol-repressed; Spider biofilm induced
592	119		1.16148	orf19.5285	-2.74833	0	-0.593875	RNA-seq	PST3	PST2	Putative flavodoxin; YNB biofilm induced; stationary phase enriched protein; rat catheter and Spider biofilm repressed
593	119		1.16148	orf19.5286	-1.47275	1.24e-07	-0.6595	RNA-seq	YCP4	YCP4	Putative flavodoxin; flow model, rat catheter and Spider biofilm repressed
594	45		1.03987	orf19.1917	-2.85677	0	0.27575	RNA-seq			Protein of unknown function; Spider biofilm repressed
595	45		1.03987	orf19.2168	3.38835	0.0521867	0.398125			SAY1	Putative sterol deacetylase; flow model biofilm induced; rat catheter biofilm repressed
596	45		1.03987	orf19.3214	1.78254	0.0138162	0.476125				Alpha/beta-HydrolasE superfamily protein; membrane-localized
597	45		1.03987	orf19.3924	4.95445	0.387329	1.47713	microarray			Ortholog of Candida albicans WO-1 : CAWG_04810
598	45		1.03987	orf19.4011	NA	0.102174	1.25525	microarray			Similar to S. pombe mug180, a predicted esterase/lipase; highly induced during chlamydospore formation in both C. albicans and C. dubliniensis; flow model biofilm induced
599	45		1.03987	orf19.6678	1.84536	0.243691	0.17425				Protein of unknown function; Hap43-repressed gene
600	45		1.03987	orf19.6681	2.17603	0.00101041	0.357625	RNA-seq			Protein of unknown function; Spider biofilm induced
601	8		0.622709	orf19.1925	NA	0.22747	1.1175	microarray	TLO5		Member of a family of telomere-proximal genes of unknown function; may be spliced in vivo
602	8		0.622709	orf19.2661	1.04268	0.387329	0.78425		TLO34		Non-telomeric member of a family of telomere-proximal genes of unknown function; predicted N-terminus is extended, relative to that of other family members; overlaps orf19.2662
603	8		0.622709	orf19.3074	0.180598	0.573311	0.552625		TLO10		Member of a family of telomere-proximal genes of unknown function
604	8		0.622709	orf19.362	1.92254	0.134052	0.354125		TLO9		Member of a family of telomere-proximal genes of unknown function; Hap43p-repressed gene
605	8		0.622709	orf19.4054	-0.467001	0.470531	1.10387	microarray	CTA24		Putative transcription factor; positive regulator of gene expression; Efg1-repressed; member of a family of telomere-proximal genes; transcript upregulated in RHE model of oral candidiasis
606	8		0.622709	orf19.5467	NA	0.209995	1.88	microarray	TLO7		Member of a family of telomere-proximal genes of unknown function; may be spliced in vivo; rat catheter biofilm repressed
607	8		0.622709	orf19.5700	1.8162	0.134052	0.513625		TLO11		Member of a family of telomere-proximal genes of unknown function; may be spliced in vivo
608	8		0.622709	orf19.6112	1.22374	0.573311	1.17338	microarray	CTA2		Putative transcription factor; Med2 mediator domain; activates transcription in 1-hybrid assay in S. cerevisiae; repressed by Efg1; member of a family of telomere-proximal genes; Tbf1-induced
609	8		0.622709	orf19.6191	NA	0.209995	1.02775	microarray	TLO8		Member of a family of telomere-proximal genes of unknown function; may be spliced in vivo
610	8		0.622709	orf19.6337	0.213534	0.573311	0.71475		TLO13		Member of a family of telomere-proximal genes of unknown function; may be spliced in vivo; overlaps orf19.6337.1, which is a region annotated as blocked reading frame
611	8		0.622709	orf19.7127	0.895794	0.573311	0.792		TLO16		Member of a family of telomere-proximal genes of unknown function; may be spliced in vivo
612	8		0.622709	orf19.7127.1	-4.35944	0.423046	0.6465				Putative protein of unknown function, transcript is upregulated in an RHE model of oral candidiasis
613	8		0.622709	orf19.7276.1	-0.579967	0.470531	1.85425	microarray	TLO4		Member of a family of telomere-proximal genes of unknown function; transcript induced in an RHE model of oral candidiasis; Hap43-repressed
614	8		0.622709	orf19.7544	1.10583	0.573311	0.8905		TLO1		Member of a family of telomere-proximal genes of unknown function; hypha-induced expression; rat catheter biofilm repressed
615	8		0.622709	orf19.7680	1.29296	0.0908029	0.0955		CTA26		Putative transcription factor/activator; Med2 mediator complex ddomain; transcript is upregulated in an RHE model of oral candidiasis; member of a family of telomere-proximal genes; Efg1, Hap43-repressed
616	8		0.622709	NA	NA	NA	NA	NA	NA	NA	NA
617	22		0.26932	orf19.1065	-2.36351	0	-2.47187	both	SSA2	SSA2	HSP70 family chaperone; cell wall fractions; antigenic; beta-defensin peptides impport; ATPase domain binds histatin 5; at hyphal surface, not yeast; farnesol-repressed in biofilm; flow model, Spider biofilm repressed; caspofungin repressed
618	22		0.26932	orf19.1896	-0.346524	0.104323	-0.2675		SSC1	SSC1	Heat shock protein; at yeast-form cell surface, not hyphae; antigenic; Gcn4-regulated; induced by amino acid starvation (3-AT) or by adherence to polystyrene; macrophage-repressed; sumoylation target; possibly essential
619	22		0.26932	orf19.2013	-1.05238	3.87e-14	-0.63425	RNA-seq	KAR2	KAR2	Similar to Hsp70 family chaperones; role in translocation of proteins into the ER; induced in high iron; protein present in exponential and stationary growth phase yeast cultures; flow model and Spider biofilm repressed
620	22		0.26932	orf19.2435	-0.295497	0.11963	-0.634125		MSI3	SSE1	Essential HSP70 family protein; required for fluconazole resistance and calcineurin-dependent transcription; interacts with Cgr1; transcript regulated by iron; rat catheter biofilm induced; farnesol repressed in biofilm; sumoylation target
621	22		0.26932	orf19.3812	-1.86372	0	0.032875	RNA-seq	SSZ1	SSZ1	Putative HSP70 chaperone; protein level decreases in stationary phase cultures; Spider biofilm repressed
622	22		0.26932	orf19.4980	5.03518	0	1.08193	both	HSP70	SSA4	Putative hsp70 chaperone; role in entry into host cells; heat-shock, amphotericin B, cadmium, ketoconazole-induced; surface localized in yeast and hyphae; antigenic in host; farnesol-downregulated in biofilm; Spider biofilm induced
623	22		0.26932	orf19.5830	-0.5011	0.201158	-0.56725		LHS1	LHS1	Protein similar to S. cerevisiae Hsp70p; predicted Kex2p substrate; possibly essential, disruptants not obtained by UAU1 method; flow model biofilm repressed
624	22		0.26932	orf19.6367	-1.19266	0	-1.3865	both	SSB1	SSB2	HSP70 family heat shock protein; mRNA in yeast and germ tubes; at yeast cell surface, not hyphae; antigenic in human/mouse infection; macrophage, GCN-induced; possibly essential; sumoylation target; Hap43-induced; Spider biofilm repressed
625	22		0.26932	orf19.7179	-0.443796	0.333941	-0.414125			SSQ1	Ortholog(s) have role in intracellular sequestering of iron ion, iron-sulfur cluster assembly, protein maturation and mitochondrial matrix localization
626	18		0.265374	orf19.136	0.888917	0.126926	0.58525			QDR3	Predicted membrane transporter, member of the drug:proton antiporter (12 spanner) (DHA1) family, major facilitator superfamily (MFS); Hap43p-repressed gene
627	18		0.265374	orf19.2158	-3.93578	3.02e-11	-0.698375	RNA-seq	NAG3		Putative MFS transporter; similar to Nag4; required for wild-type mouse virulence and cycloheximide resistance; in gene cluster that includes genes encoding enzymes of GlcNAc catabolism; Spider biofilm repressed
628	18		0.265374	orf19.2160	2.55458	0.573311	-0.125375		NAG4		Putative transporter; fungal-specific; similar to Nag3p and to S. cerevisiae Ypr156Cp and Ygr138Cp; required for wild-type mouse virulence and wild-type cycloheximide resistance; gene cluster encodes enzymes of GlcNAc catabolism
629	18		0.265374	orf19.3395	3.00835	2.47e-06	1.24711	both		YHK8	Predicted MFS membrane transporter, member of the drug:proton antiporter (12 spanner) (DHA1) family; induced by nitric oxide, oxidative stress, alpha pheromone; fungal-specific; Hap43-repressed; Spider biofilm induced
630	18		0.265374	orf19.341	2.45244	0.00745962	-0.30125				Putative spermidine export pump; fungal-specific (no human or murine homolog)
631	18		0.265374	orf19.473	0.0778062	0.387329	1.01625	microarray	TPO4	TPO4	Putative sperimidine transporter; fungal-specific (no human or murine homolog); Spider biofilm induced; promoter bound by Tec1 and Ndt80; Bcr1-repressed in RPMI a/a biofilms
632	18		0.265374	orf19.4737	-4.65761	0	0.18	RNA-seq	TPO3	TPO2	Putative polyamine transporter; MFS-MDR family; induced by Sfu1, regulated upon white-opaque; decreased expression in hyphae vs yeast-form cells; regulated by Nrg1; Spider biofilm repressed
633	18		0.265374	orf19.5604	2.17026	0.0867014	0.64475		MDR1	FLR1	Plasma membrane MDR/MFS multidrug efflux pump; methotrexate is preferred substrate; overexpression in drug-resistant clinical isolates confers fluconazole resistance; repressed in young biofilms; rat catheter biofilm induced
634	18		0.265374	orf19.6577	0.90138	0.000102098	0.123		FLU1	TPO1	Multidrug efflux pump of the plasma membrane; MDR family member of the MFS (major facilitator superfamily) of transporters; involved in histatin 5 efflux; fungal-specific (no human/murine homolog)
635	18		0.265374	orf19.7148	0.571701	0.573311	0.319		TPO2		Putative polyamine transport protein; fungal-specific (no human or murine homolog)
636	3		0.219192	orf19.1661	-0.429395	0.11902	-0.43225		DBP5	DBP5	Ortholog(s) have RNA helicase activity, RNA-dependent ATPase activity, inositol hexakisphosphate binding activity and role in mRNA export from nucleus, translational termination
637	3		0.219192	orf19.171	0.148409	0.174747	-0.23		DBP2	DBP2	Putative DEAD-box family ATP-dependent RNA helicase; flucytosine induced; repressed in core stress response
638	3		0.219192	orf19.2488	1.09935	3.25e-05	0.007625	RNA-seq	FAL1	FAL1	eIF4A subfamily of DEAD-box ATP-dependent RNA helicases; predicted nucleolar protein required for maturation of 18S rRNA; Spider biofilm induced
639	3		0.219192	orf19.2712	0.942021	0.00101841	0.56425		HCA4	HCA4	Putative role in regulation of cell wall biogenesis; Hap43p-induced gene; possibly an essential gene, disruptants not obtained by UAU1 method; flow model and rat catheter biofilm induced
640	3		0.219192	orf19.3324	-1.68783	0	0.11825	RNA-seq	TIF	TIF2	Translation initiation factor; upregulated in highly virulent strain compared to less virulent strain; antigenic in human; flucytosine induced; downregulated upon phagocytosis by macrophages; Spider biofilm repressed
641	3		0.219192	orf19.3393	1.14003	5.22e-06	-0.28175	RNA-seq		DBP9	Putative DEAD-box helicase; Hap43-induced; Spider biofilm induced
642	3		0.219192	orf19.3481	0.811677	0.00102345	-0.092875			MRH4	Putative mitochondrial ATP-dependent RNA helicase of the DEAD-box family, transcription is activated in the presence of elevated CO2
643	3		0.219192	orf19.3540	0.73253	0.00753975	-0.03825		MAK5	MAK5	Putative nucleolar DEAD-box RNA helicase; oxidative stress-repressed via Cap1; repressed by prostaglandins
644	3		0.219192	orf19.3704	0.94734	0.0036348	0.003375			DBP6	Ortholog(s) have role in maturation of 5.8S rRNA from tricistronic rRNA transcript (SSU-rRNA, 5.8S rRNA, LSU-rRNA), maturation of LSU-rRNA from tricistronic rRNA transcript (SSU-rRNA, 5.8S rRNA, LSU-rRNA)
645	3		0.219192	orf19.3756	2.11061	6.5e-15	0.33425	RNA-seq	CHR1	ROK1	Predicted DEAD-box ATP-dependent RNA helicase; functional homolog of S. cerevisiae Rok1; Hap43-induced; Spider biofilm induced
646	3		0.219192	orf19.3962	0.366771	0.0149112	-0.660375		HAS1	HAS1	Functional homolog of S. cerevisiae Has1p, which is a nucleolar protein of the DEAD-box ATP-dependent RNA helicase family that is involved in biogenesis of the ribosome, particularly the small (40S) subunit; caspofungin-downregulated
647	3		0.219192	orf19.4739	0.0332233	0.414692	0.33925		MSS116	MSS116	Putative DEAD-box protein; required for efficient splicing of mitochondrial Group I and II introns; Hap43-induced; rat catheter biofilm induced
648	3		0.219192	orf19.4870	0.1234	0.255438	0.14425		DBP3	DBP3	Putative ATP-dependent DEAD-box RNA helicase; Hap43-induced; repressed by prostaglandins; Spider biofilm induced
649	3		0.219192	orf19.5647	-1.63231	0	-0.03325	RNA-seq	SUB2	SUB2	Putative TREX complex component with a predicted role in nuclear mRNA export; transcription is regulated by Mig1; Hap43-induced gene; Spider biofilm repressed
650	3		0.219192	orf19.5991	0.833573	0.00212258	-0.18525			DBP10	Ortholog(s) have role in maturation of 5.8S rRNA from tricistronic rRNA transcript (SSU-rRNA, 5.8S rRNA, LSU-rRNA), maturation of LSU-rRNA from tricistronic rRNA transcript (SSU-rRNA, 5.8S rRNA, LSU-rRNA)
651	3		0.219192	orf19.6197	0.114671	0.47587	-0.332		DHH1	DHH1	Putative RNA helicase
652	3		0.219192	orf19.6298	1.72333	0.00352632	-0.18425	RNA-seq	SPB4	SPB4	Putative ATP-dependent RNA helicase; flucytosine repressed; Spider biofilm induced
653	3		0.219192	orf19.6652	0.646906	0.0156954	0.976125		DBP8	DBP8	Protein similar to S. cerevisiae Dbp8p, an ATP-dependent helicase involved in rRNA processing; oxidative stress-repressed via Cap1p; flucytosine repressed; likely to be essential for growth, based on insertional mutagenesis
654	3		0.219192	orf19.672	0.495958	0.33424	-0.229375			PRP28	Ortholog(s) have U5 snRNP localization
655	3		0.219192	orf19.6831	2.0863	2.98e-06	-0.040875	RNA-seq	PRP5	PRP5	Putative pre-mRNA processing RNA-helicase; induced upon adherence to polystyrene; rat catheter and Spider biofilm induced
656	3		0.219192	orf19.6902	0.732878	0.00703546	0.020875		DBP7	DBP7	Putative ATP-dependent DEAD-box RNA helicase; Hap43-induced; rat catheter biofilm induced
657	3		0.219192	orf19.7392	1.49664	6.64e-09	-0.546375	RNA-seq	DED1	DED1	Predicted ATP-dependent RNA helicase; RNA strand annealing activity; Spider biofilm induced
658	3		0.219192	orf19.7546	1.18931	0.000458558	0.195	RNA-seq		RRP3	Protein involved in rRNA processing; required for maturation of the 35S primary transcript of pre-rRNA and for cleavage leading to mature 18S rRNA; Spider biofilm induced
659	3		0.219192	orf19.7635	0.406326	0.077578	0.694		DRS1	DRS1	Putative nucleolar DEAD-box protein; Hap43-induced; mutation confers hypersensitivity to 5-fluorouracil (5-FU), tubercidin (7-deazaadenosine); Tbf1-induced; repressed in core stress response
660	6		0	orf19.1252	0.470311	0.000668401	0.046		YME1	YME1	Ortholog(s) have ATP-dependent peptidase activity, role in misfolded or incompletely synthesized protein catabolic process, protein folding and i-AAA complex localization
661	6		0	orf19.1669	-0.188695	0.541934	0.51975		AFG3	AFG3	Similar to S. cerevisiae Afg3p, a subunit of the mitochondrial inner membrane m-AAA protease; likely to be essential for growth, based on an insertional mutagenesis strategy
662	6		0	orf19.2057	0.0128318	0.471184	-0.301			YTA12	Ortholog(s) have ATP binding, ATPase activity, metallopeptidase activity, role in protein complex assembly, proteolysis, signal peptide processing and m-AAA complex, mitochondrial inner boundary membrane localization
663	6		0	orf19.2340	-1.09541	2.24e-08	-0.282375	RNA-seq	CDC48	CDC48	Putative microsomal ATPase; plasma membrane-localized; regulated by Gcn2 and Gcn4; induced by amino acid starvation (3-AT); macrophage/pseudohyphal-repressed; protein levels decrease in stationary phase yeast; Spider biofilm repressed
664	6		0	orf19.3123	-0.507804	0.0232511	0.131875		RPT5	RPT5	26S proteasome regulatory subunit; transcript regulated by Nrg1 and Mig1; regulated by Gcn2 and Gcn4; protein level decreases in stationary phase
665	6		0	orf19.3573	0.3991	0.466858	-1.28838	microarray	PEX6	PEX6	Ortholog(s) have ATPase activity, protein heterodimerization activity, role in protein import into peroxisome matrix, receptor recycling, replicative cell aging and cytosol, nucleus, peroxisome localization
666	6		0	orf19.3593	-0.592932	0.0116874	0.08775		RPT6	RPT6	Putative ATPase of the 19S regulatory particle of the 26S proteasome; transcript regulated by Mig1; regulated by Gcn2 and Gcn4
667	6		0	orf19.3949	0.0653395	0.476059	-0.0515			YTA7	Ortholog(s) have chromatin binding, histone binding activity
668	6		0	orf19.4219	0.236068	0.338991	0.0875		RIX7	RIX7	Putative ATPase of the AAA family; role in ribosomal subunit export from the nucleus; mutation impairs hyphal growth and biofilm formation
669	6		0	orf19.4339	-0.843612	0.0585595	0.364		VPS4	VPS4	AAA-ATPase involved in transport from MVB to the vacuole and ESCRT-III complex disassembly; mutation decreases SAP secretion and virulence in murine intravenous infection; regulated by Gcn2p, Gcn4p; required for normal Rim8p processing
670	6		0	orf19.4362	-0.307927	0.410759	-0.277625			MSP1	Ortholog(s) have role in protein targeting to mitochondrion and mitochondrial outer membrane localization
671	6		0	orf19.441	-0.497241	0.112348	0.498		RPT1	RPT1	Putative 26S proteasome regulatory subunit 7; Hap43p-repressed gene; regulated by Gcn2p and Gcn4p; overlaps orf19.442
672	6		0	orf19.482	-0.633309	0.0128468	-0.117875		RPT4	RPT4	26S proteasome regulatory subunit; regulated by Gcn2p and Gcn4p; protein level decreases in stationary phase cultures
673	6		0	orf19.4993	-0.299151	0.423046	-0.78675		SEC18	SEC18	Functional homolog of S. cerevisiae Sec18p, which acts in protein transport; conserved ATP binding site; not glycosylated
674	6		0	orf19.5440	-1.04965	1.93e-08	-0.088125	RNA-seq	RPT2	RPT2	Putative ATPase of the 19S regulatory particle of the 26S proteasome; oxidative stress-induced via Cap1; Spider biofilm repressed
675	6		0	orf19.5793	-0.508629	0.021026	0.284625		PR26	RPT3	Protein with similarity to proteasomal 26S regulatory subunit of S. cerevisiae, H. sapiens, Methanobacterium thermoautotrophicum (Archaebacterium)
676	6		0	orf19.6432	-0.304266	0.451345	-0.678875			AFG2	Ortholog(s) have ATPase activity, role in response to drug, ribosomal large subunit biogenesis and cytosol, preribosome, large subunit precursor localization
677	6		0	orf19.6460	0.621493	0.204939	-0.0925		PEX1	PEX1	Ortholog(s) have ATPase activity, protein heterodimerization activity, role in protein import into peroxisome matrix, receptor recycling and cytosol, peroxisomal membrane localization
678	6		0	orf19.7558	0.721765	0.0505917	-0.22075		YTA6	SAP1	Protein similar to S. cerevisiae Yta6p ATPase but ortholog of S. cervisiae Sap1; transposon mutation affects filamentous growth; induced by Mnl1 under weak acid stress
679	24		0	orf19.1673	0.7687	0.0637134	-0.442375		PPT1	PPT1	Putative serine/threonine phosphatase; induced in high iron
680	24		0	orf19.1683	-0.946122	0.00685804	-0.32025		PPH21	PPH21	Putative protein phosphatase of the Type 2A-related family (serine/threonine-specific), similar to S. cerevisiae Pph21p; caspofungin repressed; possibly an essential gene, disruptants not obtained by UAU1 method
681	24		0	orf19.3774	0.985746	0.0521867	0.3745		PPG1	PPG1	Putative protein phosphatase of the Type 2A-related family (serine/threonine-specific), similar to S. cerevisiae Ppg1p; possibly an essential gene, disruptants not obtained by UAU1 method
682	24		0	orf19.4378	-0.297142	0.466858	-0.02625		PPH3	PPH3	Putative catalytic subunit of protein phosphatase complex; functions with regulatory subunit Psy2p in dephosphorylation of Rad53p in response to DNA damage; dephosphorylates Rfa2p in G1 phase; ortholog of S. cerevisiae Pph3p
683	24		0	orf19.5200	0.109301	0.356778	0.0555		SIT4	SIT4	Serine/threonine protein phosphatase catalytic subunit; has a role in cell wall maintenance, hyphal growth, and virulence in a mouse systemic infection model
684	24		0	orf19.5758	1.14046	0.00239981	-0.18675	RNA-seq	SAL6	PPQ1	Putative protein phosphatase of the Type 1 family; serine/threonine-specific; similar to S. cerevisiae Ppq1; mutant has virulence defect; Spider biofilm induced
685	24		0	orf19.6033	-0.225718	0.568523	-0.032625		CMP1	CMP2	Catalytic subunit of calcineurin (Ca[2+]-calmodulin-regulated S/T protein phosphatase); required for wild-type virulence, resistance to high pH, Na(+), Li(+), Mn(2+), and fluconazole tolerance; micafungin is fungicidal to null mutant
686	24		0	orf19.6285	-0.456015	0.189773	-0.637		GLC7	GLC7	Putative catalytic subunit of type 1 serine/threonine protein phosphatase; regulated by Shp1; induced in high iron; alternatively spliced intron in 5' UTR
687	24		0	orf19.726	0.509714	0.127477	0.189375		PPZ1	PPZ1	Protein phosphatase Z; type 1 family serine/threonine specific protein phosphatase involved in cation homeostasis and cell wall integrity
688	42		0	orf19.1055	-0.271045	0.345077	0.493125		CDC3	CDC3	Septin; essential for viability; functional homolog of S. cerevisiae Cdc3p; down-regulation associated with azole resistance; macrophage/pseudohyphal-repressed; virulence-group-correlated expression; gene has intron
689	42		0	orf19.1524	NA	0.209995	0.353875		SPR3	SPR3	Septin; mutant has no obvious phenotype
690	42		0	orf19.3013	-0.779175	0.0142496	-0.31825		CDC12	CDC12	Septin; essential for viability; forms ring at sites of cell division and also forms filaments in mature chlamydospore; filamentous growth induced; regulated by Nrg1, Tup1, tyrosol and cell density; rat catheter biofilm repressed
691	42		0	orf19.3680	-0.517305	0.342354	0.336		2003-08-31	SHS1	Septin, required for wild-type invasive growth in vitro but not required for virulence in a mouse model of systemic infection; localizes to hyphal septum or bud neck; Asn-rich; aberrant gel mobility; phosphorylated in vitro by Gin4p
692	42		0	orf19.4266	1.39832	0.238782	0.262		SPR28		Septin; similar to S. cerevisiae meiotic/sporulation septin; mutant has no obvious phenotype; two introns with noncanonical branch site and 5' splice site, respectively; splicing inhibited upon exposure to alpha-factor
693	42		0	orf19.548	-1.26879	2.36e-08	-0.142375	RNA-seq	CDC10	CDC10	Septin, required for wild-type cell, hyphal, or chlamydospore morphology; role in virulence and kidney tissue invasion in mouse infection; forms ring at sites of cell division and filaments in mature chlamydospore; Spider biofilm repressed
694	42		0	orf19.5691	-0.787584	0.00904768	-0.3085		CDC11	CDC11	Septin; cell and hyphal morphology, agar-invasive growth, full virulence and kidney tissue invasion in mouse, but not kidney colonization, immunogenicity; hyphal and cell-cycle-regulated phosphorylation; rat catheter biofilm repressed
695	49		0	orf19.2204.2	0.47755	0.243691	-0.03475		RHO2	RHO2	Ortholog(s) have GTPase activity and role in establishment or maintenance of actin cytoskeleton polarity, establishment or maintenance of cell polarity regulating cell shape, regulation of alpha-glucan biosynthetic process
696	49		0	orf19.2843	0.197895	0.052739	0.27625		RHO1	RHO1	Small GTPase of Rho family; regulates beta-1,3-glucan synthesis activity and binds Gsc1p; essential; expected to be geranylgeranylated by geranylgeranyltransferase type I; plasma membrane-localized
697	49		0	orf19.3330	-0.0196263	0.513354	0.131625		CRL1	RHO4	Predicted GTPase of RHO family; CAAX motif geranylgeranylated; expression in S. cerevisiae causes dominant-negative inhibition of pheromone response
698	49		0	orf19.3534	-0.170797	0.496607	0.622375		RHO3	RHO3	Putative Rho family GTPase; possible substrate of protein farnesyltransferase and geranylgeranyltransferase type I; greater transcription in hyphal form than yeast form; plasma membrane-localized
699	49		0	orf19.390	-0.0345931	0.504093	0.039125		CDC42	CDC42	Rho-type GTPase; required for budding and maintenance of hyphal growth; GGTase I geranylgeranylated; misexpression blocks hyphal growth, causes avirulence in mouse IV infection; shows actin-dependent localization to hyphal tip
700	49		0	orf19.6237	0.329025	0.192593	-0.144		RAC1	RHO5	G-protein of RAC subfamily; required for embedded filamentous growth, not for serum-induced hyphal growth; dynamic localization at plasma membrane and nucleus; similar to, but not interchangeable with, Cdc42p; lacks S. cerevisiae homolog
701	57		0	orf19.1901	1.38868	4.32e-07	0.437125	RNA-seq	MCM3	MCM3	Putative DNA replication protein; periodic mRNA expression, peak at cell-cycle M/G1 phase; Spider biofilm induced
702	57		0	orf19.202	-0.704605	0.0589824			CDC47	MCM7	Phosphorylated protein described as having role in control of cell division; RNA abundance regulated by tyrosol and cell density; merged with orf19.201 in Assembly 20; unmerged from orf19.201 in a revision of Assembly 21
703	57		0	orf19.2611	0.26189	0.270972	0.305125		MCM6	MCM6	Putative MCM DNA replication initiation complex component; mRNA expression peak at cell-cycle M/G1 phase; regulated by tyrosol and cell density; repressed by alpha pheromone in SpiderM medium; Hap43-induced gene
704	57		0	orf19.3761	0.424697	0.255926	-0.249375		CDC54	MCM4	Putative pre-replication complex helicase subunit; transcript regulated by Nrg1 and Mig1; periodic mRNA expression, peak at cell-cycle M/G1 phase; Hap43-induced
705	57		0	orf19.4354	0.395507	0.266831	-0.4175		MCM2	MCM2	Phosphorylated protein of unknown function; transcription is periodic with a peak at M/G1 phase of the cell cycle
706	57		0	orf19.5487	0.362362	0.23761	-0.52275		CDC46	MCM5	Putative hexameric MCM complex subunit; predicted role in control of cell division; periodic mRNA expression. peak at cell-cycle M/G1 phase; regulated by tyrosol, cell density, Plc1; repressed by alpha pheromone in SpiderM medium
707	59		0	orf19.1552	-0.09728	0.589303	-0.122625		CPR3	CPR3	Putative peptidyl-prolyl cis-trans isomerase; macrophage-induced protein; protein levels decrease in stationary phase yeast cultures; predicted mitochondrial localization; overlaps orf19.1551
708	59		0	orf19.2499	0.382451	0.22747	-0.025			CPR7	Putative peptidyl-prolyl cis-trans isomerase
709	59		0	orf19.6472	-0.538161	5.05e-08	-0.412		CYP1	CPR1	Peptidyl-prolyl cis-trans isomerase; cyclosporin A sensitive activity; soluble in hyphae; biofilm induced, macrophage-induced protein; downregulated upon treatment of biofilm with farnesol; present in exponential and stationary phase cells
710	59		0	orf19.6990	0.359444	0.280229	-0.125125				Putative peptidyl-prolyl cis-trans isomerase; predicted endoplasmic reticulum (ER) localization
711	59		0	orf19.7421	-0.419266	0.0449572	0.46725		CYP5	CPR5	Putative peptidyl-prolyl cis-trans isomerase; macrophage-downregulated protein level; protein level decrease in stationary phase cultures; predicted endoplasmic reticulum (ER) localization
712	59		0	orf19.7654	0.0491003	0.283971	0.091125		CPR6	CPR6	Putative peptidyl-prolyl cis-trans isomerase; macrophage/pseudohyphal-repressed; heavy metal (cadmium) stress-induced; heterozygous null mutant displays sensitivity to virgineone; rat catheter biofilm induced
713	62		0	orf19.2607	1.27638	9.64e-07	-0.000125	RNA-seq			Protein of unknown function; Spider biofilm induced
714	62		0	orf19.5103	-0.94878	0.270972	0.262125				Protein with a predicted phosphoglycerate mutase family domain; Hap43-repressed; clade-associated gene expression; induced by hypoxia
715	62		0	orf19.6809	-1.21356	0.0023594	-1.21663	both		PMU1	Putative phosphomutase-like protein; protein present in exponential and stationary growth phase yeast; Hap43-repressed; Spider biofilm repressed
716	62		0	orf19.7596	-0.190737	0.573311	-0.253375				Protein with a phosphoglycerate mutase family domain; Hap43-repressed gene
717	62		0	orf19.7597	NA	0.209995	1.16875	microarray	PGA12		Putative GPI-anchored protein
718	63		0	orf19.1855	0.458429	0.423046	-0.22325				Predicted membrane transporter, member of the anion:cation symporter (ACS) family, major facilitator superfamily (MFS); Gcn4p-regulated; flucytosine induced; ketoconazole-repressed; oxidative stress-induced via Cap1p
719	63		0	orf19.3232	NA	0.102174	1.26075	microarray			Putative transporter; mutation confers hypersensitivity to toxic ergosterol analog; fungal-specific (no human or murine homolog)
720	63		0	orf19.5535	1.1436	0.0205761	1.06975	microarray		FEN2	Predicted membrane transporter, member of the anion:cation symporter (ACS) family, major facilitator superfamily (MFS)
721	63		0	orf19.700	-0.0881966	0.573311	-0.0795		SEO1	SEO1	Protein with similarity to permeases; Sfu1-repressed; flucytosine induced; induced by Mnl1 under weak acid stress; flow model biofilm repressed
722	63		0	orf19.7666	-0.188727	0.573311	0.2015				Predicted membrane transporter, member of the anion:cation symporter (ACS) family, major facilitator superfamily (MFS)
723	64		0	orf19.1010	1.31348	0.015159	-0.11525		MNT3		Mannosyltransferase; transcription elevated in cyr1, chk1, nik1, and sln1 homozygous null mutants; fungal-specific (no human or murine homolog)
724	64		0	orf19.1663	1.26834	0.00177215	0.950325	RNA-seq	MNT2	KRE2	Alpha-1,2-mannosyl transferase; adds 3rd mannose in cell-wall mannoprotein biosynthesis; partially redundant with Mnt1; role in adherence and virulence; expressed in yeast and hyphae; fungal-specific; Hap43-induced; Spider biofilm induced
725	64		0	orf19.1665	-0.423341	0.0672435	-0.02425		MNT1	KTR1	Alpha-1,2-mannosyl transferase; predicted type II Golgi membrane protein; adds 2nd mannose during cell-wall mannoprotein biosynthesis; required for wild-type virulence and adherence to epithelial cells; Hap43-induced
726	64		0	orf19.4475	0.722642	0.0589824	-0.139		KTR4	KTR4	Mannosyltransferase; induced during cell wall regeneration; fungal-specific (no human or murine homolog); Bcr1-repressed in RPMI a/a biofilms
727	64		0	orf19.4494	-0.172896	0.575022	-0.05125		KTR2	KTR2	Mannosyltransferase; transcription elevated in chk1, nik1, and sln1 homozygous null mutants; fungal-specific (no human or murine homolog); possibly an essential gene, disruptants not obtained by UAU1 method
728	67		0	orf19.3802	-1.25623	0.00640267	-0.470875		PMT6	PMT6	Protein mannosyltransferase; required for virulence in mice, adhesion to endothelium; role in hyphal growth signaling, hygromycin B sensitivity; no major role in cellular PMT activity; Hap4-repressed; Bcr1-repressed in RPMI a/a biofilms
729	67		0	orf19.4109	-1.14827	0.000296745	-0.262625	RNA-seq	PMT4	PMT4	Protein mannosyltransferase; required for WT cell wall composition and virulence in mice; roles in hyphal growth and drug sensitivity; one of 5 family members; Axl2 a substrate; Spider biofilm repressed; Bcr1-repressed in RPMI a/a biofilm
730	67		0	orf19.5171	-0.911248	0.0180041	-0.5225		PMT1	PMT1	Protein mannosyltransferase; required for virulence in mice and for adhesion to epithelial cells; role in hyphal growth and drug sensitivity; Als1, Sec20, Kre9, Pir1 are substrates; 1 of 5 PMT family members
731	67		0	orf19.6812	-0.485491	0.106556	-0.695375		PMT2	PMT2	Protein mannosyltransferase (PMT) with roles in hyphal growth and drug sensitivity; member of the PMT family which includes Pmt1p, Pmt2p, Pmt4p, Pmt5p, and Pmt6p; induced during cell wall regeneration; essential
732	67		0	orf19.7549	-0.804849	0.171501	-0.227875		PMT5	PMT7	Protein mannosyltransferase (PMT), expressed at extremely low levels; not required for wild-type hyphal growth, drug resistance, or virulence in mouse systemic infection; one of five PMT family members
733	68		0	orf19.1192	0.604369	0.284337	-0.05775		DNA2	DNA2	Protein similar to S. cerevisiae Dna2p, which is a DNA replication factor involved in DNA repair; induced under hydroxyurea treatment
734	68		0	orf19.5938	1.11205	0.197348	0.138125		SEN1	SEN1	Putative helicase; repressed by prostaglandins
735	68		0	orf19.6199	1.11765	0.0867014	0.1355			HCS1	Ortholog(s) have ATP-dependent 5'-3' DNA helicase activity and DNA helicase A complex, alpha DNA polymerase:primase complex, cytosol localization
736	68		0	orf19.702	0.707138	0.0589824	-0.253625			ECM32	Ortholog(s) have DNA helicase activity, role in regulation of translational termination and polysome localization
737	68		0	orf19.939	0.911811	0.00399848	-0.217125		NAM7	NAM7	Putative role in nonsense-mediated mRNA decay; similar to S. cerevisiae Nam7p; gene induced by ciclopirox olamine treatment
738	75		0	orf19.2606	-0.0603658	0.573311	-0.0425		HDA1	HDA1	Histone deacetylase; inducer of filamentation; conserved deacetylation motif; regulates white-to-opaque switch frequency but not opaque-to-white switch; greater expression in white cells than opaque cells; inhibited by trichostatin-A;
739	75		0	orf19.2834	0.588309	0.0781313	0.151375		RPD3		Histone deacetylase; regulates frequency of white-to-opaque and opaque-to-white switching; greater expression in white cells than opaque cells; has conserved deacetylation motif
740	75		0	orf19.4411	0.0921961	0.476059	-0.01325		HOS1	HOS1	Histone deacetylase; similar to S. cerevisiae Hos1; has conserved deacetylation motif; slightly greater expression in white cells than in opaque cells
741	75		0	orf19.5377	0.426103	0.143915	-0.277375		HOS2	HOS2	Putative histone deacetylase; mutations affect filamentous growth; genetic evidence suggests that Set3p and Hos2p function together as a complex involved in regulation of white-opaque switching, morphogenesis, and virulence
742	75		0	orf19.6801	-1.39867	0.00133267	-0.058875	RNA-seq	RPD31	RPD3	Putative histone deacetylase; involved in regulation of white-opaque switch; Spider biofilm repressed
743	81		0	orf19.2029	-0.814314	0.0869203	0.562375		RFC5	RFC5	Putative heteropentameric replication factor C subunit; periodic mRNA expression, peak at cell-cycle G1/S phase
744	81		0	orf19.3211	-0.466732	0.198075	0.101875		RCF3	RFC3	Putative heteropentameric replication factor C subunit; transcription is induced upon filamentous growth
745	81		0	orf19.6078.1	NA	NA	-0.327375		RFC52		Putative replication factor C complex protein; periodic mRNA expression, peak at cell-cycle G1/S phase; overlaps orf19.6079
746	81		0	orf19.7035	-0.308482	0.408639	1.34137	microarray	RFC2	RFC2	Putative heteropentameric replication factor C subunit; periodic mRNA expression, peak at cell-cycle G1/S phase
747	81		0	orf19.7658	-0.282898	0.377687	-0.1315		RFC4	RFC4	Putative heteropentameric replication factor C subunit; flucytosine induced; periodic mRNA expression, peak at cell-cycle G1/S phase
748	83		0	orf19.1632	-0.0261476	0.549506	-0.03725				Ortholog(s) have cytosol, nucleus localization
749	83		0	orf19.1765	0.569159	0.33424	0.14				Secreted protein; fluconazole-induced
750	83		0	orf19.1766	6.60569	0.00978524	1.223	microarray			Secreted protein; fluconazole-induced
751	83		0	orf19.1780	NA	0.209995	1.33488	microarray			Has domain(s) with predicted catalytic activity
752	83		0	orf19.1914	-0.394171	0.423046	-0.319625		FAV3		Putative alpha-1,6-mannanase; induced by mating factor in MTLa/MTLa opaque cells
753	104		0	orf19.1373	0.957367	0.176333	0.44375		INP51	INP51	Putative phosphatidylinositol-4,5-bisphosphate phosphatase; involved in maintenance of phosphoinositide levels; affects hyphal growth, virulence, cell integrity; interacts with Irs4p
754	104		0	orf19.4865	-0.932837	0.0885054	-0.328875			SAC1	Ortholog(s) have phosphatidylinositol-3,5-bisphosphate 5-phosphatase activity, phosphatidylinositol-3-phosphatase activity, phosphatidylinositol-4-phosphate phosphatase activity and role in phosphatidylinositol dephosphorylation
755	104		0	orf19.5586	0.240448	0.476059	0.33075			FIG4	Ortholog(s) have phosphatidylinositol-3,5-bisphosphate 5-phosphatase activity, role in phosphatidylinositol dephosphorylation and PAS complex, cytosol, extrinsic to membrane, fungal-type vacuole membrane localization
756	104		0	orf19.7052	-0.465202	0.400168	0.712			INP52	Putative polyphosphatidylinositol phosphatase; possibly an essential gene, disruptants not obtained by UAU1 method
757	106		0	orf19.1591	-0.826632	0.000480417	0.507625		ERG10	ERG10	Acetyl-CoA acetyltransferase; role in ergosterol biosynthesis; soluble in hyphae; changes in protein abundance associated with azole resistance; fluconazole or ketoconazole induced; macrophage-downregulated protein; GlcNAc-induced protein
758	106		0	orf19.1704	1.28008	0.000336702	-0.5085	RNA-seq	FOX3		Putative peroxisomal 3-oxoacyl CoA thiolase; transcript regulated by white-opaque switch; Spider biofilm induced
759	106		0	orf19.2046	0.395395	0.289907	0.849625		POT1-2		Putative peroxisomal 3-ketoacyl CoA thiolase; Hap43-repressed
760	106		0	orf19.7520	0.251497	0.266811	0.0055		POT1	POT1	Putative peroxisomal 3-oxoacyl CoA thiolase; transcript regulated by Nrg1 and Mig1; farnesol regulated; Hap43-repressed
761	109		0	orf19.262	-0.477019	0.470531	0.786875		SMC3	SMC3	Protein similar to S. cerevisiae Smc3p, which is an ATPase involved in sister chromatid cohesion; likely to be essential for growth, based on an insertional mutagenesis strategy
762	109		0	orf19.3623	-0.118265	0.587104	-0.158		SMC2	SMC2	Protein similar to S. cerevisiae Smc2p, which is a component of the condensin complex involved in mitotic chromosome condensation; induced under hydroxyurea treatment
763	109		0	orf19.4367	0.167198	0.476059	-0.117375		SMC1	SMC1	Protein similar to chromosomal ATPases; RNA abundance regulated by tyrosol and cell density; cell-cycle regulated periodic mRNA expression
764	109		0	orf19.964	0.509529	0.136958	-0.1565		SMC4	SMC4	Ortholog(s) have chromatin binding activity and role in cellular protein localization, mitotic chromosome condensation, tRNA gene clustering
765	110		0	orf19.3903	NA	0.0128468	1.39325	microarray			Ortholog of Candida albicans WO-1 : CAWG_04793
766	110		0	orf19.3906	3.5772	0.387329	1.291	microarray			Protein of unknown function; mutants are viable
767	110		0	orf19.3908	NA	2.86e-06	1.12425	both			Protein of unknown function; Spider biofilm induced
768	110		0	orf19.4691	0.579579	0.573311	-0.2465				Ortholog of Candida albicans WO-1 : CAWG_03682
769	116		0	orf19.1077	0.571352	0.219619	0.275625		ATM1	ATM1	Member of MDR subfamily of ABC family; ortholog of S. cerevisiae ABC transporter, Atm1; induced in low iron; induced by nitric oxide independent of Yhb1
770	116		0	orf19.2615	-0.399014	0.376751	0.447125		MDL1	MDL1	Putative mitochondrial, half-size MDR-subfamily ABC transporter
771	116		0	orf19.5599	-0.214436	0.551257	-0.2195		MDL2		Putative mitochondrial, half-size MDR-subfamily ABC transporter
772	116		0	orf19.7440	1.11064	0.573311	-0.220375		HST6	STE6	ABC transporter related to mammalian P-glycoproteins; functional homolog of S. cerevisiae Ste6p (a-pheromone transporter); required for mating of MTLa cells; a-type specific, not regulated during white-opaque or yeast-hyphal switching
773	121		0	orf19.3628	0.00352513	0.496156	0.1655		RSP5	RSP5	Putative NEDD4 family E3 ubiquitin ligase; induced during infection of murine kidney, compared to growth in vitro; has murine homolog; possibly an essential gene, disruptants not obtained by UAU1 method
774	121		0	orf19.4191.1	0.662222	0.153437	-0.345125			HUL5	Ortholog(s) have ubiquitin-ubiquitin ligase activity, role in ER-associated protein catabolic process, protein polyubiquitination and cytosol, nuclear envelope, proteasome complex localization
775	121		0	orf19.5776	0.349998	0.354579	0.044625		TOM1	TOM1	Putative E3 ubiquitin ligase; transcript regulated by Nrg1 and Mig1
776	121		0	orf19.5892	-0.00666469	0.547609	-0.461125			HUL4	Ortholog of S. cerevisiae Hul4; similar to hect domain E3 ubiquitin-protein ligases; Hap43-repressed gene
777	129		0	orf19.1575	0.101717	0.327162	0.12775		PRS1	PRS3	Phosphoribosylpyrophosphate synthetase; enzyme of purine, pyrimidine, histidine, and tryptophan biosynthesis; essential; flucytosine induced; macrophage/pseudohyphal-induced
778	129		0	orf19.2193	0.0185418	0.446311	0.147125		PRS5	PRS5	Putative 5-phospho-ribosyl-1(alpha)-pyrophosphate synthetase; Hap43-induced; repressed during core stress response
779	129		0	orf19.4611	0.540584	0.006692	-0.221625			PRS4	Ortholog(s) have ribose phosphate diphosphokinase activity, role in 5-phosphoribose 1-diphosphate biosynthetic process, fungal-type cell wall organization and cytosol localization
780	129		0	orf19.969	0.182005	0.0682189	-0.676125			PRS1	Ortholog(s) have ribose phosphate diphosphokinase activity, role in 5-phosphoribose 1-diphosphate biosynthetic process, fungal-type cell wall organization and cytosol, nucleus localization
781	60	PRY Cell wall	-0.274084	orf19.2336	NA	0.0128468	1.64875	microarray			Pry family pathogenesis-related protein; predicted to be extracellular
782	60		-0.274084	orf19.2787	NA	0.00341883	1.44275	both	PRY1		Pry family pathogenesis-related protein; extracellular; opaque specific transcript; repressed by alpha pheromone in SpiderM medium; possibly essential, disruptants not obtained by UAU1 method; Spider biofilm induced
783	60		-0.274084	orf19.6200	-0.819476	0.573311	0.036875				Pry family pathogenesis-related protein; oral infection upregulated gene; mutant has reduced capacity to damage oral epithelial cells
784	60		-0.274084	orf19.6202	2.2401	4.52e-05	1.04062	both	RBT4		Pry family protein; required for virulence in mouse systemic/rabbit corneal infections; not filamentation; mRNA binds She3, is localized to hyphal tips; Hap43-induced; in both yeast and hyphal culture supernatants; Spider biofilm induced
785	60		-0.274084	orf19.7218	-4.7111	2.12e-12	-1.05	both	RBE1	PRY2	Pry family cell wall protein; Rim101, Efg1, Ssn6, alkaline repressed; O-glycosylation; no GPI anchor predicted; ketoconazol induced; regulated by Sef1, Sfu1, Hap4; flow model biofilm induced; rat catheter and Spider biofilm repressed
786	55		-0.314691	orf19.1442	-2.25789	1.04e-07	-0.79475	RNA-seq	PLB4.5		Phospholipase B; Hog1-induced; regulated by Ssn6; putative GPI-anchor; repressed during cell wall regeneration; clade-associated gene expression; Hap43-induced; rat catheter and Spider biofilm repressed
787	55		-0.314691	orf19.4151	2.8177	0.573311	-0.19825		SPO1	SPO1	Protein similar to phospholipase B; fungal-specific (no human or murine homolog)
788	55		-0.314691	orf19.5102	0.692467	0.0624472	0.27025		PLB5		Putative GPI-linked phospholipase B, fungal-specific (no mammalian homolog); null mutation eliminates cell-associated phospholipase A2 activity and attenuates virulence; fluconazole-repressed; flow model biofilm repressed
789	55		-0.314691	orf19.6594	2.55299	0	1.09525	both	PLB3	PLB1	GPI-anchored cell surface phospholipase B; possibly secreted; fungal-specific (no mammalian homolog); induced by Tbf1; fluconazole-induced; possible essential gene (UAU1 method); Spider and flow model biofilm induced
790	55		-0.314691	orf19.689	-4.37156	0.284337	-0.3095		PLB1		Phospholipase B; host cell penetration and virulence in mouse systemic infection; Hog1-induced; signal sequence, N-glycosylation, and Tyr phosphorylation site; induced in fluconazole-resistant strains; rat catheter biofilm repressed
791	55		-0.314691	orf19.690	0.773792	0.573311	-0.328		PLB2		Putative phospholipase B; conserved catalytic region; 6 putative N-glycosylation motifs; predicted secretion signal; no GPI anchor predicted; fungal-specific (no human or murine homolog)
792	25		-0.414396	orf19.1464	1.10348	0.000276851	0.3065	RNA-seq	BMT5		Putative beta-mannosyltransferase involved in beta-1,2-mannosylation of phospholipomannan; 9-member family includes Bmt1, Bmt2, Bmt3, and Bmtp with roles in mannosylation of cell wall phosphopeptidomannan; Spider biofilm induced
793	25		-0.414396	orf19.3282	2.48756	2.29e-10	1.15587	both	BMT3		Beta-mannosyltransferase; adds 2nd beta-mannose to the acid-stable fraction of cell wall phosphopeptidomannan, elongation of beta-mannose chains on the phosphopeptidomannan acid-labile fraction; Hap43-induced; Spider biofilm induced
794	25		-0.414396	orf19.342	2.96472	0.0527798	1.14094	microarray	BMT7		Beta-mannosyltransferase, member of a 9-gene family that includes characterized genes BMT1, BMT2, BMT3, and BMT4 with roles in beta-1,2-mannosylation of cell wall phosphopeptidomannan; downregulated in azole-resistant strain; Hap43p-induced
795	25		-0.414396	orf19.4673	2.33757	0.151244	0.508625		BMT9		Beta-mannosyltransferase, 9-gene family that includes characterized genes BMT1, BMT2, BMT3, and BMT4 with roles in beta-1,2-mannosylation of cell wall phosphopeptidomannan; regulated by Sef1, Sfu1, Hap43; rat catheter biofilm repressed
796	25		-0.414396	orf19.54	-4.73647	6.46e-09	-0.022375	RNA-seq	RHD1		Putative beta-mannosyltransferase required for the addition of beta-mannose to the acid-labile fraction of cell wall phosphopeptidomannan; 9-gene family memebr; regulated on yeast-hypha and white-opaque switches; Spider biofilm repressed
797	25		-0.414396	orf19.5602	0.170439	0.244167	0.440625		BMT6		Beta-mannosyltransferase; beta-1,2-mannosylation of phospholipomannan; member of a 9-member family including Bmt1, Bmt2, Bmt3, and Bmt4 with roles in mannosylation of cell wall phosphopeptidomannan; flow model biofilm induced
798	25		-0.414396	orf19.5612	-0.0428276	0.567435	0.2945		BMT4		Beta-mannosyltransferase; for elongation of beta-mannose chains on the acid-labile fraction of cell wall phosphopeptidomannan; 9-gene family member; regulated by Tsa1, Tsa1B; flow model biofilm induced; rat catheter biofilm repressed
799	25		-0.414396	orf19.6782	-1.74625	0.251782	-0.430875		BMT1		Beta-mannosyltransferase, required for addition of the 1st beta-mannose residue to acid-stable fraction of cell wall phosphopeptidomannan; 9-gene family member; mutants induce higher levels of inflammatory cytokines in mouse dendritic cells
800	25		-0.414396	orf19.860	1.1856	0.0651228	0.239125		BMT8		Putative beta-mannosyltransferase, member of a 9-gene family including characterized BMT genes with roles in beta-1,2-mannosylation of cell wall phosphopeptidomannan; transposon insertion in promoter region causes decreased colony wrinkling
801	9	OAC Transmembrane transport	-0.592221	orf19.1393	0.581839	0.183408	0.1425			YIA6	Ortholog(s) have NAD transporter activity, pyruvate secondary active transmembrane transporter activity, role in NAD transmembrane transport, mitochondrial pyruvate transport and endoplasmic reticulum, mitochondrion localization
802	9		-0.592221	orf19.2178	-0.207397	0.476059	-1.08662	microarray	MRS4	MRS4	Mitochondrial carrier family member, involved in iron homeostasis; putative membrane transporter localized to the mitochondrial membrane; transcription under control of Atf2p; regulated by Sef1p, Sfu1p, and Hap43p
803	9		-0.592221	orf19.3518	0.000254124	0.432972	-0.185875			ODC1	Ortholog(s) have dicarboxylic acid transmembrane transporter activity, role in mitochondrial transport and mitochondrial inner membrane localization
804	9		-0.592221	orf19.3931	2.95712	2.1e-11	-0.721625	RNA-seq	SFC1	SFC1	Putative succinate-fumarate transporter; involved in repression of growth on sorbose; alkaline induced; rat catheter biofilm induced; Spider biofilm induced
805	9		-0.592221	orf19.4159	-0.155894	0.562413	0.01275			YMR166C	Has domain(s) with predicted role in transmembrane transport
806	9		-0.592221	orf19.417	1.18968	0.00861544	0.3795		MTM1	MTM1	Ortholog(s) have metallochaperone activity, role in manganese ion transport and mitochondrion localization
807	9		-0.592221	orf19.4499	1.16758	0.00405979	-0.045875	RNA-seq	RIM2	RIM2	Putative mitochondrial carrier protein; induced by alpha pheromone in SpiderM medium; Spider biofilm induced
808	9		-0.592221	orf19.4966	0.579049	0.133402	1.38275	microarray	AGC1	AGC1	Putative mitochondrial carrier protein; transcript is alkaline upregulated rat catheter biofilm induced
809	9		-0.592221	orf19.5628	-0.95947	0.00685804	-0.034125			DIC1	Mitochondrial dicarboxylate transporter; possibly an essential gene, disruptants not obtained by UAU1 method
810	9		-0.592221	orf19.5870	-0.050419	0.529612	1.0145	microarray	CTP1	CTP1	Putative citrate transport protein; flucytosine induced; amphotericin B repressed, caspofungin repressed; Hap43p-induced gene
811	9		-0.592221	orf19.6532	0.0490648	0.458573	-0.27275			FLX1	Ortholog(s) have FAD transmembrane transporter activity, role in FAD transport and mitochondrion localization
812	9		-0.592221	orf19.685	-0.0931467	0.580736	-0.105625		YHM1	GGC1	Putative mitochondrial carrier protein; fungal-specific (no human or murine homolog); Hap43p-repressed gene
813	9		-0.592221	orf19.7082	-2.92328	6.07e-09	-0.461625	RNA-seq		PET8	S-adenosylmethionine transporter of the mitochondrial inner membrane; mitochondrial carrier family; predicted role in biotin biosynthesis and respiratory growth; Spider biofilm repressed
814	9		-0.592221	orf19.7411	-1.81051	0.0512313	0.06175		OAC1	OAC1	Putative mitochondrial inner membrane transporter; rat catheter biofilm induced
815	11		-0.610098	orf19.1760	-0.37474	0.148859	0.25875		RAS1	RAS1	RAS signal transduction GTPase; regulates cAMP and MAP kinase pathways; role in hyphal induction, virulence, apoptosis, heat-shock sensitivity; nonessential; plasma membrane-localized; complements viability of S. cerevisiae ras1 ras2 mutant
816	11		-0.610098	orf19.2245	-0.704446	0.0676546	-0.18425		YPT72	YPT7	Vacuolar Rab small monomeric GTPase involved in vacuolar biogenesis; involved in filamentous growth and virulence
817	11		-0.610098	orf19.2571	-0.280207	0.248181	-0.142375		SEC4	SEC4	Small GTPase of Rab family; role in post-Golgi secretion; possible C-terminal palmitoylation; downregulated on adherence to polystyrene; localizes to the Spitzenkorper during hyphal growth; functional homolog of S. cerevisiae Sec4p
818	11		-0.610098	orf19.2614	-0.78312	0.00137618	0.275625		RSR1	RSR1	RAS-related protein; GTP/GDP cycling required for wild-type polar bud site selection, hyphal growth guidance; role in systemic virulence in mouse; geranylgeranylation predicted; suppresses S. cerevisiae cdc24-4 mutant heat sensitivity
819	11		-0.610098	orf19.2622	-0.730012	0.00592816	0.335125		YPT31	YPT32	Protein required for resistance to toxic ergosterol analog
820	11		-0.610098	orf19.2975	0.159382	0.353935	-0.3615		YPT7		Protein of YPT/RAB family; induced during the mating process
821	11		-0.610098	orf19.3001	-0.0950556	0.573311	-1.65925	microarray	TEM1	TEM1	Protein similar to S. cerevisiae Tem1p, which is a GTPase involved in termination of the M phase of the cell cycle; induced under Cdc5p depletion
822	11		-0.610098	orf19.3052	0.278278	0.00360112	0.1535		YPT1	YPT1	Functional homolog of S. cerevisiae Ypt1p, which is an essential small Ras-type GTPase involved in protein secretion at ER-to-Golgi; dominant-negative mutation causes SAP secretion defect and accumulation of intracellular secretory vesicles
823	11		-0.610098	orf19.430	0.678079	0.0885054	0.289125		YPT53	YPT10	Rab-family GTPase involved in vacuolar trafficking, colocolizes with Vps1p and Ypt52p in late endosome; Hap43-repressed gene
824	11		-0.610098	orf19.5493	-1.70608	0	0.0535	RNA-seq	GSP1	GSP1	Small RAN G-protein; essential; no prenylation predicted; can rescue S. cerevisiae gsp1 viability; macrophage/pseudohyphal-induced; transcript not regulated by white-opaque, yeast-hypha switching; GlcNAc-induced; Spider biofilm repressed
825	11		-0.610098	orf19.589	1.53504	0	-0.2305	RNA-seq	VPS21	VPS21	Late endosomal Rab small monomeric GTPase involved in transport of endocytosed proteins to the vacuole; involved in filamentous growth and virulence; Spider biofilm induced
826	11		-0.610098	orf19.5994	1.16192	0.00605043	0.67925		RHB1	RHB1	Putative small G protein from the Ras superfamily involved in cell wall integrity and control of filamentous growth under nitrogen starvation
827	11		-0.610098	orf19.714	-0.970926	0.0740688	-0.706625			YPT6	Ortholog(s) have GTPase activity and role in intracellular protein transport, retrograde transport, endosome to Golgi
828	11		-0.610098	orf19.7216	0.424946	0.044358	-0.237875		YPT52	YPT52	Rab-family GTPase involved in vacuolar trafficking, colocolizes with Vps1p and Ypt53p in late endosome
829	92		-0.795581	orf19.3997	-2.31779	0	-1.50075	both	ADH1		Alcohol dehydrogenase; oxidizes ethanol to acetaldehyde; at yeast cell surface; immunogenic in humans/mice; complements S. cerevisiae adh1 adh2 adh3 mutant; fluconazole, farnesol-induced; flow model biofilm induced; Spider biofilm repressed
830	92		-0.795581	orf19.5113	5.65995	0	-0.4865	RNA-seq	ADH2	ADH1	Alcohol dehydrogenase; soluble in hyphae; expression regulated by white-opaque switching; regulated by Ssn6; indued by Mnl1 in weak acid stress; protein enriched in stationary phase yeast cultures; Spider biofilm induced
831	92		-0.795581	orf19.5517	-3.12858	7.28e-07	-1.08937	both		ADH7	Similar to alcohol dehydrogenases; induced by benomyl treatment, nitric oxide; induced in core stress response; oxidative stress-induced via Cap1; Spider biofilm repressed
832	92		-0.795581	orf19.7600	-3.39591	0	-0.1105	RNA-seq	FDH3	SFA1	Glutathione-dependent formaldehyde dehydrogenase; glycine catabolism; repressed by Efg1 in yeast, not hyphal growth conditions; induced by Mnl1 under weak acid stress; Spider biofilm repressed
833	27		-0.956053	orf19.1745	1.36763	0.0181453	-0.349375				Protein of unknown function; Hap43-repressed gene
834	27		-0.956053	orf19.2868	NA	NA	0.445125				Protein of unknown function; induced by alpha pheromone in SpiderM medium
835	27		-0.956053	orf19.2869	NA	0.209995	-0.386				Ortholog of C. dubliniensis CD36 : Cd36_46110, Candida tropicalis MYA-3404 : CTRG_03792 and Candida albicans WO-1 : CAWG_03165
836	27		-0.956053	orf19.5302	3.26374	0.00559654	1.39562	microarray	PGA31		Cell wall protein; putative GPI anchor; expression regulated upon white-opaque switch; induced by Congo Red and cell wall regeneration; Bcr1-repressed in RPMI a/a biofilms
837	27		-0.956053	orf19.5303	NA	0.209995	-0.76175		PGA30		GPI-anchored protein of cell wall
838	27		-0.956053	orf19.5305	-4.07287	0	-0.26425	RNA-seq	RHD3		GPI-anchored yeast-associated cell wall protein; induced in high iron; clade-associated gene expression; not essential for cell wall integrity; fluconazole-repressed; flow model and Spider biofilm repressed
839	27		-0.956053	orf19.6484	NA	0.025966	1.21037	microarray			Ortholog of C. parapsilosis CDC317 : CPAR2_808370, C. dubliniensis CD36 : Cd36_72070, Candida orthopsilosis Co 90-125 : CORT_0C00800 and Candida albicans WO-1 : CAWG_05577
840	27		-0.956053	orf19.6486	NA	0.025966	1.22138	microarray	LDG3		Putative LDG family protein; F-12/CO2 early biofilm induced
841	27		-0.956053	orf19.6487	2.16076	0.206934	0.475375				Ortholog of C. parapsilosis CDC317 : CPAR2_808350, C. dubliniensis CD36 : Cd36_72060, Candida orthopsilosis Co 90-125 : CORT_0C00820 and Candida albicans WO-1 : CAWG_05575
842	96	Elongation factors	-1.52113	orf19.144	0.769821	0.167502	-0.086		SNU114	SNU114	Protein similar to S. cerevisiae Snu114p, which is an RNA helicase involved in pre-mRNA splicing; likely to be essential for growth, based on an insertional mutagenesis strategy
843	96		-1.52113	orf19.4451	0.820523	0.0102392	0.0185		RIA1	RIA1	Putative translation elongation factor; genes encoding ribosomal subunits, translation factors, and tRNA synthetases are downregulated upon phagocytosis by murine macrophage
844	96		-1.52113	orf19.5483	-0.450663	0.38317	0.096375			GUF1	Ortholog(s) have GTPase activity, ribosome binding activity, role in positive regulation of translation and mitochondrial matrix, mitochondrial ribosome localization
845	96		-1.52113	orf19.5788	-0.856	0	-1.52113	microarray	EFT2	EFT1	Elongation Factor 2 (eEF2); GTPase; essential; highly expressed; target of sordarin antifungals; antigenic in human/mouse; lacks site for regulatory phosphorylation by eEF2 kinase; GCN-regulated; higher protein amount in stationary phase
846	94	ACO Aconitase	-1.57686	orf19.3846	-1.16639	0.00110178	0.316875	RNA-seq	LYS4	LYS4	Homoaconitase; regulated by Gcn4, Gcn2; induced in response to amino acid starvation (3-AT); induced by human whole blood or PMNs; Hap43-repressed; flow model and Spider biofilm repressed
847	94		-1.57686	orf19.6385	-1.14177	3.66e-11	-0.427625	RNA-seq	ACO1	ACO1	Aconitase; induced in high iron; 2 upstream CCAAT motifs; amino acid starvation (3-AT), amphotericin B, phagocytosis, farnesol induced; Hap43, fluconazole-repressed; Gcn4-regulated; antigenic in infection; flow and Spider biofilm repressed
848	94		-1.57686	orf19.6632	-1.43974	8.4e-07	-0.497125	RNA-seq	ACO2	ACO2	Putative aconitate hydratase 2; induced in high iron; regulated by Gcn4; repressed by amino acid starvation (3-AT); protein levels decrease in stationary phase yeast; flow model and Spider biofilm repressed
849	94		-1.57686	orf19.7498	-1.57686	3.18e-07	-0.16125	RNA-seq	LEU1	LEU1	3-isopropylmalate dehydratase; antigenic in humans; repressed in hyphae; alkaline repressed; upregulated by human whole blood or PMNs; regulated by Sef1, Sfu1, and Hap43; rat catheter biofilm induced, Spider biofilm repressed
850	37	PRE Proteasome	-1.61896	orf19.350	-0.283947	0.271862	-0.9985		PRE9	PRE9	Alpha3 (C9) subunit of the 20S proteasome; transcript regulated by Mig1; flow model biofilm repressed
851	37		-1.61896	orf19.5378	-1.61896	6.5e-15	-0.386	RNA-seq	SCL1	SCL1	Proteasome subunit YC7alpha; protein present in exponential and stationary growth phase yeast cultures; flow model and Spider biofilm repressed
852	37		-1.61896	orf19.544.1	-0.664746	0.0152154	-0.071		PRE6	PRE6	Putative alpha-4 subunit of the proteasome; reported as macrophage-induced protein and macrophage/pseudohyphal-repressed gene; regulated by Gcn2p and Gcn4p; removed from/reinstated in Assembly 20 (see Locus History)
853	37		-1.61896	orf19.6582	-1.00302	1.66e-05	0.345625	RNA-seq	PRE10	PRE10	Alpha7 (C8) subunit of the 20S proteasome; multiple phosphorylated residues; transcript induced upon filamentous growth; Spider biofilm repressed
854	37		-1.61896	orf19.709	-0.996764	5.8e-07	0.531375		PUP2	PUP2	Alpha5 subunit of the 20S proteasome; macrophage/pseudohyphal-repressed; regulated by Gcn2p and Gcn4p; protein present in exponential and stationary growth phase yeast cultures
855	37		-1.61896	orf19.7178	-1.06405	1.31e-08	0.42425	RNA-seq	PRE5	PRE5	Alpha6 subunit of the 20S proteasome; regulated by Gcn4; induced in response to amino acid starvation (3-AT); Spider biofilm repressed
856	37		-1.61896	orf19.7335	-0.264446	0.387329	0.10725		PRE8	PRE8	Putative alpha-2_sc subunit of proteasome; macrophage-induced protein; regulated by Gcn2p and Gcn4p; transcription is positively regulated by Tbf1p; stationary phase enriched protein
857	41	ARP Actin-related proteins	-1.65862	orf19.2289	-1.2899	7.27e-08	-0.33425	RNA-seq	ARP3	ARP3	Protein with Myo5p-dependent localization to cortical actin patches at hyphal tip; mutation confers hypersensitivity to cytochalasin D; Spider biofilm repressed
858	41		-1.65862	orf19.2641	-1.73619	0.0210843	-0.5955		ARP1	ARP1	Putative centractin; induced upon adherence to polystyrene
859	41		-1.65862	orf19.4904	0.681867	0.104069	-0.010625			ARP6	Ortholog(s) have nucleosome binding activity, role in chromatin silencing at telomere, histone exchange and Swr1 complex, cytosol, nuclear chromosome, telomeric region localization
860	41		-1.65862	orf19.5007	-1.13895	0	-0.45475	RNA-seq	ACT1	ACT1	Actin; gene has intron; transcript regulated by growth phase, starvation; at polarized growth site in budding and hyphal cells; required for wild-type Cdc42 localization; unprocessed N terminus; Hap43-induced; Spider biofilm repressed
861	41		-1.65862	orf19.504	0.327459	0.209084	0.106875			ARP5	Ortholog(s) have ATP-dependent 3'-5' DNA helicase activity, role in nucleosome mobilization and Ino80 complex, cytosol localization
862	41		-1.65862	orf19.5623	-0.834506	0.134052	-0.25925		ARP4	ARP4	Subunit of the NuA4 histone acetyltransferase complex
863	41		-1.65862	orf19.7292	-1.58105	3.43e-14	-0.06775	RNA-seq	ARP2	ARP2	Component of the Arp2/3 complex; required for virulence, hyphal growth, cell wall/cytoskeleton organization, not for endocytosis; mutation confers hypersensitivity to cytochalasin D; regulated by Gcn2 and Gcn4; Spider biofilm repressed
864	30	CCT Chaperonin	-1.83359	orf19.1402	-0.871557	0.000311497	-0.484625		CCT2	CCT2	Chaperonin of the cytosolic TCP1 ring complex; protein present in exponential and stationary-phase yeast cells, but higher amounts in stationary phase; GlcNAc-induced protein
865	30		-1.83359	orf19.2288	-1.07115	1.97e-08	-0.0055	RNA-seq	CCT5	CCT5	T-complex protein 1, epsilon subunit; protein present in exponential and stationary growth phase yeast cultures; Spider biofilm repressed
866	30		-1.83359	orf19.2720	-1.12277	1.87e-06	-0.099	RNA-seq		CCT4	Cytosolic chaperonin Cct ring complex subunit; role in the assembly of actin and tubulins; Spider biofilm repressed
867	30		-1.83359	orf19.3126	-1.49482	3.56e-08	-0.61625	RNA-seq	CCT6	CCT6	Putative cytosolic chaperonin Cct ring complex subunit; mutation confers hypersensitivity to cytochalasin D; GlcNAc-induced protein; Spider biofilm repressed
868	30		-1.83359	orf19.3206	-0.501347	0.0574187	-0.162125		CCT7	CCT7	Cytosolic chaperonin Cct ring complex; protein is present in exponential and stationary growth phase yeast cultures; sumoylation target
869	30		-1.83359	orf19.4004	-0.771542	0.00663711	-0.09425		CCT3	CCT3	Putative cytosolic chaperonin Cct ring complex subunit; mutation confers hypersensitivity to cytochalasin D
870	30		-1.83359	orf19.401	-0.388998	0.186985	1.292	microarray	TCP1	TCP1	Chaperonin-containing T-complex subunit, induced by alpha pheromone in SpiderM medium; stationary phase enriched protein
871	30		-1.83359	orf19.6099	-1.83359	1.39e-11	-0.634375	RNA-seq	CCT8	CCT8	Chaperonin-containing T-complex subunit; role in hyphal morphogenesis, particularly starvation-induced; essential; expression in S. cerevisiae inhibits Ras2-mediated pathways; CCT8 and TRP1 overlap; Spider biofilm repressed
872	102	APM Clathrin-associated protein complex subunit	-1.86028	orf19.1204	-0.0612648	0.573311	-0.557			APM3	Phosphorylated protein of unknown function; transcript is upregulated clinical isolates from HIV positive patients with oral candidiasis
873	102		-1.86028	orf19.2078	0.229921	0.298214	-0.488375			APM2	Ortholog(s) have role in Golgi to vacuole transport and AP-1 adaptor complex localization
874	102		-1.86028	orf19.2194	0.662199	0.0885054	0.276875			APM4	Phosphorylated protein of unknown function
875	102		-1.86028	orf19.4036	-1.86028	8.3e-06	-0.2175	RNA-seq	APM1	APM1	Ortholog of S. cerevisiae/S. pombe Apm1; a clathrin-associated protein complex (AP-1) subunit; phosphorylated protein; Tn mutation affects filamentous growth; Spider biofilm repressed
876	118	DLD D-lactate dehydrogenage	-1.88083	orf19.300	-0.220913	0.440588	-0.931625		AIP2	DLD2	Putative actin interacting protein; regulated by Gcn4; induced in response to amino acid starvation (3-AT); repressed by elevated CO2; flow model biofilm repressed
877	118		-1.88083	orf19.5805	-1.9586	6.46e-09	-0.435375	RNA-seq	DLD1		Putative D-lactate dehydrogenase; white cell-specific trancript; colony morphology-related gene regulation by Ssn6; Hap43-repressed; rat catheter biofilm induced; Spider biofilm repressed
878	118		-1.88083	orf19.6043	-1.01769	0.25625	0.0025				Has domain(s) with predicted UDP-N-acetylmuramate dehydrogenase activity, catalytic activity, flavin adenine dinucleotide binding, oxidoreductase activity, acting on CH-OH group of donors activity and role in oxidation-reduction process
879	118		-1.88083	orf19.6755	-1.80306	0.00671384	-0.071125		DLD2	DLD1	Ortholog(s) have D-lactate dehydrogenase (cytochrome) activity, role in aerobic respiration, cellular carbohydrate metabolic process and mitochondrial inner membrane localization
880	97	ATP hydrolysis coupled proton transport	-1.88174	orf19.1680	-1.31734	9.68e-07	-1.048	both	TFP1	VMA1	Subunit of vacuolar H+-ATPase; stationary phase enriched protein; sumoylation target; Spider biofilm repressed
881	97		-1.88174	orf19.5653	-2.08079	0	-1.05387	both	ATP2	ATP2	F1 beta subunit of F1F0 ATPase complex; antigenic in human, mice; induced by ciclopirox olamine; caspofungin repressed; macrophage/pseudohyphal-induced; detected during exponential and stationary growth phases; Spider biofilm repressed
882	97		-1.88174	orf19.6634	-0.618048	0.00401633	-1.034	microarray	VMA2	VMA2	Vacuolar H(+)-ATPase; protein present in exponential and stationary growth phase yeast cultures; plasma membrane localized; amphotericin B repressed, caspofungin repressed
883	97		-1.88174	orf19.6854	-1.68269	0	-0.548	RNA-seq	ATP1	ATP1	ATP synthase alpha subunit; antigenic in human/mouse; at hyphal surface; ciclopirox, ketoconazole, flucytosine induced; Efg1, caspofungin repressed; may be essential; sumoylation target; stationary phase-enriched; Spider biofilm repressed
884	98	IDH Dehyrogenase	-1.92946	orf19.2525	-1.95224	0	-0.016	RNA-seq	LYS12	LYS12	Homoisocitrate dehydrogenase; catalyzes 4th step in the alpha-aminoadipate pathway of lysine biosynthesis; clade-associated gene expression; protein level decreases in stationary phase cultures; Spider biofilm repressed
885	98		-1.92946	orf19.4826	-0.941233	0	-0.43475		IDH1	IDH1	Putative mitochondrial NAD-isocitrate dehydrogenase subunit 1; soluble protein in hyphae; protein level decrease in stationary phase cultures
886	98		-1.92946	orf19.5791	-1.90668	0	0.317625	RNA-seq	IDH2	IDH2	Putative mitochondrial NAD-isocitrate dehydrogenase subunit; induced by ciclopirox; induced in high iron; present in exponential and stationary growth phases; Spider biofilm repressed
887	98		-1.92946	orf19.7080	-1.06005	0.220425	-0.433375		LEU2	LEU2	Isopropyl malate dehydrogenase; leucine biosynthesis; induced by human whole blood or PMNs; protein level decreases in stationary phase; GlcNAc-induced protein; flow model biofilm repressed
888	117	HXK Hexokinase	-2.03169	orf19.2154	-0.745035	0.161989	1.06088	microarray	HXK1	HXK1	N-acetylglucosamine (GlcNAc) kinase; involved in GlcNAc utilization; required for wild-type hyphal growth and mouse virulence; GlcNAc-induced transcript; induced by alpha pheromone in SpiderM medium
889	117		-2.03169	orf19.542	-2.03169	0	-0.47525	RNA-seq	HXK2	HXK2	Hexokinase II; antigenic in humans; repressed by human neutrophils; Efg1-regulated; fluconazole-induced; gene regulation by Ssn6; present in exponential and stationary growth phase; flow model biofilm induced; Spider biofilm repressed
890	117		-2.03169	orf19.6116	-0.236643	0.573311	0.114125		GLK4		Putative glucokinase; decreased expression in hyphae compared to yeast-form cells
891	117		-2.03169	orf19.734	0.351268	0.111742	-0.01175		GLK1	GLK1	Putative glucokinase; transcript regulated upon yeast-hyphal switch; Efg1 regulated; fluconazole-induced; induced in core stress response; colony morphology-related gene regulation by Ssn6; GlcNAc-induced protein
892	65	TEF Translation elongation factor	-2.11751	orf19.1378	-0.845248	0.000215927	-0.4885		SUP35	SUP35	Translation factor eRF3; shows prion-like aggregation in some, not all, studies; partially complements S. cerevisiae sup35 mutant translation defect; species barrier with S. cerevisiae Sup35p prion; gene not regulated by yeast-hyphal switch
893	65		-2.11751	orf19.1435	-2.11751	3.61e-06	-0.825875	RNA-seq	TEF1	TEF1	Translation elongation factor 1-alpha; at cell surface; binds human plasminogen; macrophage/pseudohyphal-induced; induced in RHE model of oral candidiasis, in clinical oral candidiasis isolates; possibly essential; Spider biofilm repressed
894	65		-2.11751	orf19.382	-1.36433	0.219512	-0.76625		TEF2	TEF2	Translation elongation factor 1-alpha; genes encoding ribosomal subunits, translation factors, and tRNA synthetases are downregulated upon phagocytosis by murine macrophage
895	65		-2.11751	orf19.6047	-1.3196	1.49e-13	-0.38375	RNA-seq	TUF1	TUF1	Translation elongation factor TU; macrophage/pseudohyphal-induced; repressed upon phagocytosis by murine macrophage; levels decrease in stationary phase cells; Spider biofilm repressed
896	65		-2.11751	orf19.7144	-0.241289	0.450773	0.196375			HBS1	Ortholog(s) have GTPase activity, ribosome binding activity, role in nonfunctional rRNA decay, nuclear-transcribed mRNA catabolic process, no-go decay, ribosome disassembly and cytosol localization
897	93	DEH Dehydrogenase	-2.12691	orf19.1117	-3.62361	4.01e-05	0.78575	RNA-seq			Protein similar to Candida boidinii formate dehydrogenase; virulence-group-correlated expression; Hap43-repressed; Spider biofilm repressed
898	93		-2.12691	orf19.1774	-5.50906	0	0.574	RNA-seq			Predicted dehydrogenase; transcript upregulated in an RHE model of oral candidiasis; virulence-group-correlated expression; Spider biofilm repressed
899	93		-2.12691	orf19.5263	0.0703607	0.273122	-0.969		SER33	SER3	Predicted enzyme of amino acid biosynthesis; Gcn4p-regulated; upregulated in biofilm; protein present in exponential and stationary growth phase yeast cultures; S. cerevisiae ortholog is Gcn4p regulated
900	93		-2.12691	orf19.638	2.75194	0	1.04169	both	FDH1	FDH1	Formate dehydrogenase; oxidizes formate to CO2; Mig1 regulated; induced by macrophages; fluconazole-repressed; repressed by Efg1 in yeast, not hyphal conditions; stationary phase enriched; rat catheter and Spider biofilm induced
901	72	FET Ferroxidase	-2.47162	orf19.4211	1.76507	4.62e-05	1.144	both	FET3		Multicopper oxidase; for growth in low iron, prostaglandin E2 synthesis; ketoconazole/caspofungin/amphotericin B repressed; Sef1/Sfu1/Hap43 regulated; reports differ if functional homolog of ScFet3; rat catheter and Spider biofilm induced
902	72		-2.47162	orf19.4212	-6.70831	0	0.3505	RNA-seq	FET99		Multicopper oxidase family protein; similar to S. cerevisiae Fet3; does not complement S. cerevisiae fet3 mutant growth under low-iron; iron-repressed; regulated by Tup1, Rim101; flow model biofilm induced; Spider biofilm repressed
903	72		-2.47162	orf19.4213	0.240236	0.404551	0.1845		FET31	FET5	Putative iron transport multicopper oxidase precursor; flucytosine induced; caspofungin repressed
904	72		-2.47162	orf19.4215	1.42276	0	0.25	RNA-seq	FET34	FET3	Multicopper ferroxidase; induced by low iron, ciclopirox olamine, ketoconazole, hypoxia; alkaline induced by Rim101; repressed in fluconazole-resistant isolate; Sfu1, Hog1 repressed; complements S. cerevisiae fet3; Spider biofilm induced
905	72		-2.47162	orf19.943	1.30296	0.000587689	0.020875	RNA-seq	FET33	GMC1	Putative multicopper ferro-O2-oxidoreductase; repressed in core caspofungin response; fails to complement S. cerevisiae fet3 iron-related phenotypes; rat catheter and Spider biofilm induced
906	34	RED Reductases	-2.47762	orf19.1340	-1.2873	0.00417637	-0.010125	RNA-seq		YDL124W	Putative aldose reductase; protein level decreases in stationary phase cultures; Spider biofilm repressed
907	34		-2.47762	orf19.2172	1.23373	1.08e-05	0.025125	RNA-seq	ARA1	ARA1	D-Arabinose dehydrogenase; dehydro-D-arabinono-1,4-lactone synthesis; active on D-arabinose, L-fucose, L-xylose, L-galactose; inhibited by metal ions, thiol group-specific reagents; induced on polystyrene adherence; Spider biofilm induced
908	34		-2.47762	orf19.2244	-1.5223	0.0109883	0.201125				Similar to oxidoreductases and to S. cerevisiae Yjr096wp; Sfu1 repressed; induced by benomyl treatment, Ssr1; Hap43-repressed; flow model biofilm repressed
909	34		-2.47762	orf19.4317	1.11808	7.38e-06	-0.214	RNA-seq	GRE3	GRE3	Putative D-xylose reductase; antigenic in murine systemic infection; soluble protein in hyphae; induced by farnesol, macrophage interaction and by Mnl1 under weak acid stress; stationary-phase enriched protein; Spider biofilm induced
910	34		-2.47762	orf19.6757	-2.82992	7.4e-15	0.15675	RNA-seq	GCY1	GCY1	Aldo/keto reductase; mutation confers hypersensitivity to toxic ergosterol analog; farnesol-repressed; stationary phase enriched protein; flow model biofilm induced; Spider biofilm repressed
911	34		-2.47762	orf19.6758	0.088137	0.47587	0.45325				Predcted glucose 1-dehydrogenase (NADP+); rat catheter biofilm repressed
912	34		-2.47762	orf19.6816	-2.32763	1.77e-08	-0.07275	RNA-seq		YJR096W	Putative xylose and arabinose reductase; flow model biofilm induced; Spider biofilm repressed
913	34		-2.47762	orf19.7260	-3.23062	4.14e-06	-0.46125	RNA-seq			Protein with a predicted NADP-dependent oxidoreductase or aldo-keto reductase domain; Hap43-repressed; Spider biofilm repressed
914	61	GLY Glyoxylate reductase	-2.74387	orf19.1473	0.492828	0.356778	-0.914625				2-hydroxyacid dehydrogenase domain-containing protein; Hap43-repressed gene; induced by alpha pheromone in SpiderM medium
915	61		-2.74387	orf19.1796	-2.74387	3.56e-07	-0.439375	RNA-seq		YPL113C	Putative glyoxylate reductase; acts on glyoxylate and hydroxypyruvate substrates; Spider biofilm repressed
916	61		-2.74387	orf19.2176	1.03103	0.0571297	0.286		IFM3		Protein with a 2-hydroxyacid dehydrogenase catalytic domain; Hap43-repressed; Plc1-regulated; overlaps orf19.2177
917	61		-2.74387	orf19.225	0.593496	0.110733	0.6895				Predicted 2-hydroxyacid dehydrogenase; Hap43-repressed gene
918	61		-2.74387	orf19.2989	-0.0477751	0.538623	0.538375		GOR1	GOR1	Ortholog(s) have glyoxylate reductase activity, role in glyoxylate catabolic process and cytosol, mitochondrion, nucleus localization
919	52	YMC Mitochondrial membrane transporter	-3.05579	orf19.2599	-0.350693	0.225002	-0.093625		CRC1	CRC1	Mitochondrial carnitine carrier protein
920	52		-3.05579	orf19.2851	-0.286517	0.476059	0.082875				Putative ornithine transport protein; localized to the mitochondrial membrane
921	52		-3.05579	orf19.4447	-1.47814	1.32e-08	-0.141125	RNA-seq	YMC1	YMC1	Putative inner mitochondrial membrane transporter; flucytosine induced; Spider biofilm repressed
922	52		-3.05579	orf19.4583	-3.05579	0.000336702	-0.123625	RNA-seq			Protein with a mitochondrial carrier protein domain; possibly an essential gene, disruptants not obtained by UAU1 method; Spider biofilm repressed
923	52		-3.05579	orf19.4733	1.27159	0.000851147	-0.476875	RNA-seq	YMC2		Putative mitochondrial carrier protein; Gcn4-regulated; F-12/ CO2 early biofilm induced; Spider biofilm induced
924	52		-3.05579	orf19.5926	0.808287	0.356778	0.396375		ARG11	ORT1	Putative ornithine transporter of the mitochondrial inner membrane; induced during the mating process
925	33	NAMP Nucleic Acid Metabolic Process	-3.09646	orf19.3457	-0.48108	0.375171	0.348625		SWD3	SWD3	Ortholog(s) have histone methyltransferase activity (H3-K4 specific) activity, role in chromatin silencing at telomere, histone H3-K4 methylation, telomere maintenance and Set1C/COMPASS complex localization
926	33		-3.09646	orf19.3778	0.619255	0.0193328	-0.03575			RSA4	Protein with a predicted role in ribosome biogenesis; mutation confers hypersensitivity to 5-fluorocytosine (5-FC), 5-fluorouracil (5-FU); repressed in core stress response; repressed by prostaglandins; Hap43-induced
927	33		-3.09646	orf19.4268	0.721198	0.00305062	0.069875		UTP13	UTP13	Putative U3 snoRNA-associated protein; Hap43-induced; repressed in core stress response; physically interacts with TAP-tagged Nop1
928	33		-3.09646	orf19.4829	-1.18897	0.00399848	-0.353875	RNA-seq	DOA1	DOA1	WD repeat protein; required for ubiquitin-mediated protein degradation; role in control of cellular ubiquitin levels; may promote efficient NHEJ in postdiauxic/stationary phase; Spider biofilm repressed
929	33		-3.09646	orf19.5106	1.35725	1.12e-05	-0.458625	RNA-seq	DIP2	DIP2	Putative small ribonucleoprotein complex; Tn mutation affects filamentous growth; physically interacts with TAP-tagged Nop1; heterozygous null mutant exhibits resistance to parnafungin; Hap43-induced gene; Spider biofilm induced
930	33		-3.09646	orf19.536	-1.0191	0.00851086	0.05825			TAF5	Ortholog(s) have chromatin binding, protein complex scaffold, ubiquitin binding activity and role in histone acetylation, transcription from RNA polymerase II promoter
931	33		-3.09646	orf19.6109	-2.95606	0	0.25625	RNA-seq	TUP1	TUP1	Transcriptional corepressor; represses filamentous growth; regulates switching; role in germ tube induction, farnesol response; in repression pathways with Nrg1, Rfg1; farnesol upregulated in biofilm; rat catheter, Spider biofilm repressed
932	33		-3.09646	orf19.6906	-3.23685	0	-1.20312	both	ASC1	ASC1	40S ribosomal subunit similar to G-beta subunits; glucose or N starvation induced filamentation; required for virulence in mice; snoRNA snR24 encoded in ASC1 intron; repressed in stationary phase; GlcNAc-induced; Spider biofilm repressed
933	91	HHT Protein heterodimerization activity	-3.30085	orf19.1061	-3.80277	0	-3.33962	both	HHT21		Putative histone H3; amphotericin B repressed; regulated by Efg1, farnesol; Hap43-induced; rat catheter and Spider biofilm repressed
934	91		-3.30085	orf19.1853	-4.04442	0	-0.43325	RNA-seq	HHT2	HHT2	Putative histone H3; farnesol regulated; Hap43-induced; rat catheter and Spider biofilm repressed
935	91		-3.30085	orf19.6163	-2.05534	1.26e-07	-0.023625	RNA-seq	CSE4	CSE4	Centromeric histone H3 variant; role in structural changes of centromeric nucleosomes during cell cycle; 4 nucleosomes bind 1 centromere, each has 1 Cse4 molecule during most of cell cycle, 2 molecules in anaphase; Spider biofilm repressed
936	91		-3.30085	orf19.6791	1.23611	1.17e-13	0.198625	RNA-seq	HHT1		Putative histone H3; reduced mRNA abundance in fkh2 mutant; farnesol regulated; Spider biofilm induced; rat catheter biofilm repressed
937	123	SMF Suppressor of mitochondria import function	-4.64976	orf19.2069	-0.722372	0.0829565	-0.293125		SMF3	SMF3	Putative vacuolar iron transporter; alkaline upregulated; caspofungin repressed; induced by Mnl1 under weak acid stress; Hap43-repressed
938	123		-4.64976	orf19.2270	0.705096	0.00134127	-0.6305		SMF12	SMF1	Ortholog of S. cerevisiae Smf1; manganese transporter; Gcn4-regulated; Hap43, alkaline induced; caspofungin repressed; mutants are viable
939	123		-4.64976	orf19.4690	-4.64976	0.189004	0.525				NRAMP metal ion transporter domain-containing protein; induced by nitric oxide independent of Yhb1; flow model biofilm induced; rat catheter biofilm repressed
940	123		-4.64976	orf19.5022	0.0767774	0.423046	0.110625			SMF2	Ortholog(s) have inorganic cation transmembrane transporter activity and role in cellular cobalt ion homeostasis, cellular manganese ion homeostasis, cobalt ion transport, manganese ion transport
941	48	MNN Mannosyltransferase	-6.01395	orf19.1011	0.00483062	0.52694	-0.388		MNN21	MNN2	Ortholog(s) have alpha-1,2-mannosyltransferase activity and Golgi apparatus localization
942	48		-6.01395	orf19.1995	0.961604	0.0439562	0.1435		MNN24		Alpha-1,2-mannosyltransferase; required for normal cell wall mannan content
943	48		-6.01395	orf19.2347	0.368318	0.177415	0.1185		MNN2		Alpha-1,2-mannosyltransferase; similar to S. cerevisiae Mnn2; role in cell wall integrity, temperature sensitivity; iron utilization in low iron; Tn mutation affects filamentous growth; filament induced; increased chitin exposes beta-glucan
944	48		-6.01395	orf19.3803	-6.01395	0	-0.113	RNA-seq	MNN22		Alpha-1,2-mannosyltransferase; required for normal cell wall mannan; regulated by Tsa1, Tsa1B at 37 deg; repressed in core stress response; NO, Hog1 induced; confers sensitivity to cell wall perturbing agents; Spider biofilm repressed
945	48		-6.01395	orf19.4874	0.592183	0.0349442	-0.193125		MNN23		Alpha-1,2-mannosyltransferase; mutants hypersensitive to toxic ergosterol analog, amphotericin B, calcofluor white, growth at 42 degrees and have decreased cell wall mannan; flow model biofilm induced
946	48		-6.01395	orf19.6692	-0.538042	0.278135	-0.273125		MNN26		Putative alpha-1,2-mannosyltransferase; mutant sensitive to calcofluor, SDS and growth at 42 deg; present in detergent-resistant membrane fraction (possible lipid raft component); predicted N-terminal acetylation and transmembrane helix

## Sheet: C. parapsilosis gene families
Table S5B. Gene family enrichment in biofilms as shown in Fig. 6B
Results are ordered by the average log2 fold change of significantly differentially expressed genes within each cluster.
Legend:
Figure Order:		Representing the order of clusters in Figure 6B (from left to right) for Candida parapsilosis
Cluster ID:		Cluster ID identified by MCL
Comment:		Summary of cluster function
Cluster log2FC:		Mean log2 fold change of cluster
RNA-seq Base Mean:		Base mean expression of gene as calculated by DESeq2
log2FC:		Log2 fold change from RNA-seq data
Adj. P-Value:		Adjusted p-value for RNA-seq data
C. parapsilosis Gene ID:		C. parapsilosis gene ID from the Candida Genome Database (CGD)
C. parapsilosis Gene Symbol:		C. parapsilosis gene symbol from CGD
C. albicans Gene ID:		C. albicans gene ID from CGD
C. albicans Gene Symbol:		C. albicans gene symbol from CGD
S. cerevisiae Ortholog:		S. cerevisiae ortholog gene symbol from CGD
Description:		Description of C. parapsilosis gene
Figure Order	Cluster ID	Comment	Cluster log2FC	RNA-seq Base Mean	log2FC	Adj. P-Value	C. parapsilosis Gene ID	C. parapsilosis Gene Symbol	C. albicans Gene ID	C. albicans Gene Symbol	S. cerevisiae Ortholog	Description
1	60	PGA30/RHD Predicted Gpi-anchored proteins	5.39466	7912.46	6.84276	4.39204e-151	CPAR2_402000	PGA30	orf19.5303	PGA30		Ortholog(s) have cell surface, hyphal cell wall, yeast-form cell wall localization
2	60		5.39466	3886.39	7.79175	0	CPAR2_402010	RHD3	orf19.5305	RHD3		Ortholog(s) have role in fungal-type cell wall organization, pathogenesis and anchored to plasma membrane, cell surface, extracellular region, hyphal cell wall, yeast-form cell wall localization
3	60		5.39466	1191.09	2.22119	3.2885e-08	CPAR2_808370		orf19.6484			Ortholog of C. albicans SC5314 : orf19.6484, C. dubliniensis CD36 : Cd36_72070, Candida orthopsilosis Co 90-125 : CORT_0C00800 and Candida albicans WO-1 : CAWG_05577
4	60		5.39466	17.6475	0.205091	0.705215	CPAR2_808350		orf19.6487			Ortholog of C. albicans SC5314 : orf19.6487, C. dubliniensis CD36 : Cd36_72060, Candida orthopsilosis Co 90-125 : CORT_0C00820 and Candida albicans WO-1 : CAWG_05575
5	60		5.39466	194.279	1.20318	0.00547647	CPAR2_808360		orf19.6486	LDG3		Ortholog of C. albicans SC5314 : orf19.6486/LDG3, Candida orthopsilosis Co 90-125 : CORT_0C00810 and Candida albicans WO-1 : CAWG_05576
6	60		5.39466	31.9234	4.72295	2.04187e-16	CPAR2_808340	NA	NA	NA		Ortholog of Candida orthopsilosis Co 90-125 : CORT_0C00830
7	35	CFEM	5.38085	215.393	0.969981	4.12886e-08	CPAR2_300110	NA	NA	NA		Putative membrane protein, member of the CFEM family
8	35		5.38085	93.8617	2.08452	7.21225e-11	CPAR2_300120		orf19.7114	CSA1		Ortholog(s) have heme binding activity, role in cellular iron ion homeostasis, single-species biofilm formation on inanimate substrate and anchored to plasma membrane, cell surface, cellular bud, hyphal cell wall localization
9	35		5.38085	70.0766	0.330028	0.187855	CPAR2_402920		orf19.5636	RBT5		Putative membrane protein, member of the CFEM family
10	35		5.38085	1349.29	8.291	2.95554e-125	CPAR2_402910	NA	NA	NA		Ortholog of Candida orthopsilosis Co 90-125 : CORT_0E02945
11	35		5.38085	45.7665	3.66099	2.05973e-21	CPAR2_500080	NA	NA	NA		Ortholog of Lodderomyces elongisporus NRLL YB-4239 : LELG_04606 and Candida orthopsilosis Co 90-125 : CORT_0B00170
12	35		5.38085	1541.04	8.94315	3.19335e-97	CPAR2_402900		orf19.5635	PGA7		Putative membrane protein, member of the CFEM family; ortholog of C. albicans SC5314 orf19.5635/PGA7
13	35		5.38085	11.1869	3.92457	1.67879e-07	CPAR2_402890	NA	NA	NA		Putative membrane protein, member of the CFEM family
14	35		5.38085	755.796	0.110241	0.410985	CPAR2_302590	NA	NA	NA		Ortholog of Lodderomyces elongisporus NRLL YB-4239 : LELG_03791, Candida orthopsilosis Co 90-125 : CORT_0E04750 and Spathaspora passalidarum NRRL Y-27907 : SPAPADRAFT_66706
15	128	POX/PXP Acyl-CoA oxidase	4.99399	10739.7	5.34566	2.91859e-241	CPAR2_807600		orf19.1655	PXP2		Predicted acyl-CoA dehydrogenase and acyl-CoA oxidase; role in fatty acid beta-oxidation; similar but not orthologous to Pox1; present in purified mitochondrial nucleoids
16	128		4.99399	20757.7	9.6818	0	CPAR2_807700		orf19.1652	POX1-3	POX1	Ortholog(s) have role in fatty acid beta-oxidation and peroxisomal matrix localization
17	128		4.99399	3731.75	1.86681	2.98208e-25	CPAR2_807710	NA	NA	NA		Has domain(s) with predicted acyl-CoA dehydrogenase activity, acyl-CoA oxidase activity, flavin adenine dinucleotide binding, oxidoreductase activity, acting on the CH-CH group of donors activity
18	128		4.99399	9156.79	3.08171	8.44395e-41	CPAR2_807720	NA	NA	NA		Has domain(s) with predicted acyl-CoA dehydrogenase activity, acyl-CoA oxidase activity, flavin adenine dinucleotide binding, oxidoreductase activity, acting on the CH-CH group of donors activity
19	39	ATO/FRP Ammonia transport outward	4.27536	4924.08	2.09001	2.98723e-21	CPAR2_104450		orf19.1224	FRP3	ATO2	Ortholog(s) have ammonium transmembrane transporter activity, role in ammonium transport, nitrogen utilization and Golgi apparatus, endoplasmic reticulum, fungal-type vacuole membrane, mitochondrion, plasma membrane localization
20	39		4.27536	34.0463	4.2673	2.44735e-10	CPAR2_703260	NA	NA	NA		Has domain(s) with predicted membrane localization
21	39		4.27536	1909.02	1.08641	1.60171e-07	CPAR2_502340	NA	NA	NA		Has domain(s) with predicted membrane localization
22	39		4.27536	1298.04	6.30882	2.18674e-41	CPAR2_502800		orf19.6169	ATO1		Has domain(s) with predicted membrane localization
23	39		4.27536	2537.83	6.7635	3.36747e-234	CPAR2_502810		orf19.2496	ATO2		Has domain(s) with predicted membrane localization
24	39		4.27536	281.444	1.94718	3.24237e-23	CPAR2_502790	NA	NA	NA		Has domain(s) with predicted membrane localization
25	39		4.27536	5.53331	1.57614	0.0227549	CPAR2_601880		orf19.3441	FRP6		Has domain(s) with predicted membrane localization
26	67	MFS Histidin uptake	4.22593	380.752	0.355554	0.14633	CPAR2_108860		orf19.4546	HOL4		Has domain(s) with predicted role in transmembrane transport and integral to membrane localization
27	67		4.22593	156.17	-0.306018	0.0849702	CPAR2_109050	NA	NA	NA		Has domain(s) with predicted role in transmembrane transport and integral to membrane localization
28	67		4.22593	23.6999	4.22593	4.57715e-09	CPAR2_808400	NA	NA	NA		Has domain(s) with predicted role in transmembrane transport and integral to membrane localization
29	67		4.22593	568.855	1.33981	1.77604e-20	CPAR2_802890		orf19.2517			Has domain(s) with predicted role in transmembrane transport and integral to membrane localization
30	67		4.22593	1795.52	0.73727	0.000687468	CPAR2_804630		orf19.4889		HOL1	Ortholog(s) have alcohol transmembrane transporter activity, inorganic cation transmembrane transporter activity, role in cation transport, organic hydroxy compound transport and cell cortex, mitochondrion localization
31	2	GAP General amino acid permease	4.13296	882.228	8.73245	2.4733e-82	CPAR2_100560		orf19.4304	GAP1		Ortholog(s) have amino acid transmembrane transporter activity, role in amino acid transmembrane transport, filamentous growth of a population of unicellular organisms and cell surface, fungal-type cell wall localization
32	2		4.13296	1041.89	-0.763126	5.35259e-05	CPAR2_100570	NA	NA	NA		Has domain(s) with predicted amino acid transmembrane transporter activity, role in amino acid transmembrane transport, amino acid transport, transmembrane transport and integral to membrane, membrane localization
33	2		4.13296	6905.63	4.15983	1.29413e-81	CPAR2_503530	GAP2	orf19.6993	GAP2	GAP1	Ortholog(s) have L-proline transmembrane transporter activity, polyamine transmembrane transporter activity and role in amino acid transport, polyamine transport, regulation of nitrogen utilization
34	2		4.13296	1649.9	2.70679	6.9247e-87	CPAR2_303550	HIP1	orf19.3195	HIP1		Ortholog(s) have amino acid transmembrane transporter activity
35	2		4.13296	1365.13	3.74288	9.57524e-94	CPAR2_101760		orf19.6659	GAP6		Ortholog(s) have amino acid transmembrane transporter activity
36	2		4.13296	137.637	2.23562	1.27341e-14	CPAR2_208240		orf19.4456	GAP4		Ortholog(s) have amino acid transmembrane transporter activity and plasma membrane localization
37	2		4.13296	3624.01	2.37063	5.83635e-51	CPAR2_603530		orf19.1193	GNP1	AGP1	Ortholog(s) have L-proline transmembrane transporter activity and role in amino acid transport, transmembrane transport
38	2		4.13296	3182.43	8.172	7.49336e-302	CPAR2_801820		orf19.4940			Has domain(s) with predicted amino acid transmembrane transporter activity, role in amino acid transmembrane transport, amino acid transport, transmembrane transport and integral to membrane, membrane localization
39	2		4.13296	0.148951	0.264349	0.593668	CPAR2_103310		orf19.2810	AAP1		Has domain(s) with predicted amino acid transmembrane transporter activity, role in amino acid transmembrane transport, transmembrane transport and membrane localization
40	2		4.13296	0.52962	-0.923555	0.213509	CPAR2_103340	NA	NA	NA		Has domain(s) with predicted amino acid transmembrane transporter activity, role in amino acid transmembrane transport, transmembrane transport and membrane localization
41	2		4.13296	20227.3	4.27368	9.36778e-65	CPAR2_200830		orf19.7566			Has domain(s) with predicted amino acid transmembrane transporter activity, role in amino acid transmembrane transport, transmembrane transport and membrane localization
42	2		4.13296	47.4369	1.45418	0.00101941	CPAR2_200880		orf19.7565	GNP3		Has domain(s) with predicted amino acid transmembrane transporter activity, role in amino acid transmembrane transport, transmembrane transport and membrane localization
43	2		4.13296	6504.03	3.16748	2.68444e-59	CPAR2_603080		orf19.97	CAN1		Ortholog(s) have L-histidine transmembrane transporter activity, L-lysine transmembrane transporter activity, arginine transmembrane transporter activity, role in basic amino acid transport and plasma membrane localization
44	2		4.13296	578.719	5.3368	1.02661e-94	CPAR2_212620		orf19.3795	AGP3	AGP3	Ortholog(s) have amino acid transmembrane transporter activity, role in amino acid transport, transmembrane transport and Golgi apparatus, endoplasmic reticulum localization
45	2		4.13296	3915.03	5.99536	5.83009e-195	CPAR2_403820	NA	NA	NA	PUT4	Ortholog(s) have L-proline transmembrane transporter activity, role in gamma-aminobutyric acid transport, proline transport and Golgi apparatus, endoplasmic reticulum localization
46	2		4.13296	193.364	2.93532	2.71802e-35	CPAR2_106700	NA	NA	NA		Ortholog(s) have Golgi apparatus, endoplasmic reticulum localization
47	2		4.13296	5325.17	4.59251	7.74531e-116	CPAR2_106690		orf19.2942	DIP5	DIP5	Ortholog(s) have amino acid transmembrane transporter activity, role in amino acid transport, cellular response to drug and fungal-type vacuole membrane, plasma membrane localization
48	2		4.13296	463.554	0.756592	1.66841e-08	CPAR2_210610		orf19.2337	ALP1		Ortholog(s) have L-cystine transmembrane transporter activity, role in amino acid transmembrane transport and endoplasmic reticulum localization
49	2		4.13296	50.5828	1.24874	4.53215e-06	CPAR2_403670	NA	NA	NA		Has domain(s) with predicted amino acid transmembrane transporter activity, role in amino acid transmembrane transport, amino acid transport, transmembrane transport and integral to membrane, membrane localization
50	2		4.13296	355.896	0.882141	8.2276e-11	CPAR2_403710	NA	NA	NA		Has domain(s) with predicted amino acid transmembrane transporter activity, role in amino acid transmembrane transport, amino acid transport, transmembrane transport and integral to membrane, membrane localization
51	2		4.13296	14.7261	2.57076	6.02587e-06	CPAR2_301130		orf19.7056			Has domain(s) with predicted amino acid transmembrane transporter activity, role in amino acid transmembrane transport, transmembrane transport and membrane localization
52	2		4.13296	14.1882	1.42195	0.0173446	CPAR2_301120		orf19.2445			Has domain(s) with predicted amino acid transmembrane transporter activity, role in amino acid transmembrane transport, transmembrane transport and membrane localization
53	2		4.13296	204.733	1.08093	0.000728428	CPAR2_101860		orf19.4679	AGP2	AGP2	Ortholog(s) have carnitine transmembrane transporter activity, polyamine transmembrane transporter activity
54	2		4.13296	464.994	3.07989	1.20738e-30	CPAR2_401360	NA	NA	NA		Has domain(s) with predicted amino acid transmembrane transporter activity, role in amino acid transmembrane transport, transmembrane transport and membrane localization
55	2		4.13296	236.842	1.82179	3.87781e-30	CPAR2_106670	NA	NA	NA		Has domain(s) with predicted amino acid transmembrane transporter activity, role in amino acid transmembrane transport, transmembrane transport and membrane localization
56	2		4.13296	296.446	4.36651	2.31727e-73	CPAR2_106680		orf19.2945	PUT4		Has domain(s) with predicted amino acid transmembrane transporter activity, role in amino acid transmembrane transport, transmembrane transport and membrane localization
57	2		4.13296	343.575	0.0317472	0.857634	CPAR2_209340		orf19.814	SSY1	SSY1	Ortholog(s) have role in adaptation to pheromone involved in conjugation with mutual genetic exchange, cellular response to biotic stimulus and cellular response to neutral pH, more
58	2		4.13296	235.013	-0.79597	0.00438714	CPAR2_203330		orf19.651	LYP1		Has domain(s) with predicted amino acid transmembrane transporter activity, role in amino acid transmembrane transport, transmembrane transport and membrane localization
59	25	ALK Alkane inducible cytochrome P450	3.96935	183.165	4.05679	1.89946e-43	CPAR2_203780	NA	NA	NA		Has domain(s) with predicted electron carrier activity, heme binding, iron ion binding, monooxygenase activity, oxidoreductase activity and acting on paired donors, more
60	25		3.96935	11784.7	3.888	2.80094e-111	CPAR2_600870		orf19.5728			Has domain(s) with predicted electron carrier activity, heme binding, iron ion binding, monooxygenase activity, oxidoreductase activity and acting on paired donors, more
61	25		3.96935	3582.71	3.49951	1.76874e-66	CPAR2_800510		orf19.7513	ALK2		Has domain(s) with predicted electron carrier activity, heme binding, iron ion binding, monooxygenase activity, oxidoreductase activity and acting on paired donors, more
62	25		3.96935	974.032	6.1164	1.82568e-156	CPAR2_800520		orf19.7512			Has domain(s) with predicted electron carrier activity, heme binding, iron ion binding, monooxygenase activity, oxidoreductase activity and acting on paired donors, more
63	25		3.96935	370.271	5.17074	3.99778e-89	CPAR2_503950	NA	NA	NA		Has domain(s) with predicted electron carrier activity, heme binding, iron ion binding, monooxygenase activity, oxidoreductase activity and acting on paired donors, more
64	25		3.96935	502.577	4.37814	4.11857e-92	CPAR2_204220		orf19.10	ALK8		Ortholog(s) have alkane 1-monooxygenase activity, oxygen binding activity and role in fatty acid omega-oxidation, lauric acid metabolic process
65	25		3.96935	48.7508	3.31087	6.05729e-09	CPAR2_204210	NA	NA	NA		Has domain(s) with predicted electron carrier activity, heme binding, iron ion binding, monooxygenase activity, oxidoreductase activity and acting on paired donors, more
66	25		3.96935	49.3834	3.33095	4.35439e-19	CPAR2_206990		orf19.6574	ALK6		Has domain(s) with predicted electron carrier activity, heme binding, iron ion binding, monooxygenase activity, oxidoreductase activity and acting on paired donors, more
67	25		3.96935	783.575	1.97274	5.99904e-54	CPAR2_301000	NA	NA	NA		Has domain(s) with predicted electron carrier activity, heme binding, iron ion binding, monooxygenase activity, oxidoreductase activity and acting on paired donors, more
68	125	OPT Oligopeptide transporter	3.60187	8271.72	9.09484	0	CPAR2_503540	PTR2	orf19.6937	PTR22	PTR2	Ortholog(s) have dipeptide transmembrane transporter activity, tripeptide transporter activity and role in dipeptide transmembrane transport, tripeptide transport
69	125		3.60187	733.681	1.9589	4.54722e-12	CPAR2_800760		orf19.2583	PTR2		Ortholog(s) have dipeptide transporter activity, tripeptide transporter activity and role in dipeptide transport, tripeptide transport
70	125		3.60187	203.377	1.62423	2.62011e-18	CPAR2_804430	NA	NA	NA		Has domain(s) with predicted transporter activity, role in oligopeptide transport, transport and membrane localization
71	125		3.60187	23.6857	1.72952	1.70499e-05	CPAR2_804220	NA	NA	NA		Has domain(s) with predicted transporter activity, role in oligopeptide transport, transport and membrane localization
72	10	SAPP Secreted aspartic protease	3.59766	124.256	3.77255	2.00603e-19	CPAR2_102580	NA	NA	NA		Secreted aspartic protease; constitutively expressed
73	10		3.59766	322.522	2.25445	8.32435e-34	CPAR2_102410	SAPP1	orf19.242	SAP8		Secreted aspartic protease; activated by autocatalytic cleavage of a pro-sequence; induced by exogenous proteins
74	10		3.59766	288.343	5.14633	5.41272e-51	CPAR2_102400	NA	NA	NA		Ortholog(s) have peptidase activity, role in cellular protein catabolic process and endoplasmic reticulum, plasma membrane localization
75	10		3.59766	17.7556	2.48341	8.88855e-08	CPAR2_102590	NA	NA	NA		Has domain(s) with predicted aspartic-type endopeptidase activity and role in proteolysis
76	10		3.59766	3540.29	-0.731632	0.000525903	CPAR2_102610		orf19.6928	SAP9	YPS1	Ortholog(s) have aspartic-type endopeptidase activity and role in adhesion to host, fungal-type cell wall organization, modulation by symbiont of host cell-mediated immune response, protein processing, proteolysis
77	10		3.59766	12.5474	2.49877	1.39999e-05	CPAR2_102600	NA	NA	NA		Has domain(s) with predicted aspartic-type endopeptidase activity and role in proteolysis
78	10		3.59766	241.123	2.1444	1.18978e-40	CPAR2_102430	NA	NA	NA		Has domain(s) with predicted aspartic-type endopeptidase activity and role in proteolysis
79	10		3.59766	130.228	3.64357	3.95038e-46	CPAR2_702730	NA	NA	NA		Has domain(s) with predicted aspartic-type endopeptidase activity and role in proteolysis
80	10		3.59766	370.604	1.43323	1.05286e-07	CPAR2_702720	NA	NA	NA		Has domain(s) with predicted aspartic-type endopeptidase activity and role in proteolysis
81	10		3.59766	129.194	1.59748	8.14449e-17	CPAR2_302640	NA	NA	NA		Has domain(s) with predicted aspartic-type endopeptidase activity and role in proteolysis
82	10		3.59766	265.569	-0.740739	0.0118308	CPAR2_105640	SAP7	orf19.756	SAP7		Putative aspartic-type endopeptidase; expression increased in fluconazole and voriconazole resistant strains
83	10		3.59766	11009.7	7.47798	2.58569e-150	CPAR2_602730	NA	NA	NA		Has domain(s) with predicted aspartic-type endopeptidase activity and role in proteolysis
84	10		3.59766	159.031	1.28914	1.34493e-05	CPAR2_500920		orf19.3839	SAP10		Ortholog(s) have aspartic-type endopeptidase activity, role in adhesion to host, fungal-type cell wall organization, proteolysis and anchored to plasma membrane, cell surface, extracellular region, fungal-type cell wall localization
85	10		3.59766	71.546	4.95768	1.33746e-30	CPAR2_102420	NA	NA	NA		Predicted aspartic-type endopeptidase
86	10		3.59766	1031.89	0.127278	0.627198	CPAR2_105130		orf19.1891	APR1	PEP4	Ortholog(s) have endopeptidase activity, role in cellular response to starvation, microautophagy, proteolysis involved in cellular protein catabolic process and mitochondrion localization
87	49	IPF Monooxygenase	3.52141	739.702	2.99996	2.33448e-76	CPAR2_103140	NA	NA	NA
88	49		3.52141	185.886	2.76735	6.06826e-26	CPAR2_103150	NA	NA	NA
89	49		3.52141	153.18	1.32115	6.64496e-13	CPAR2_207110	NA	NA	NA		Ortholog of Candida orthopsilosis Co 90-125 : CORT_0A06460
90	49		3.52141	463.84	3.88801	3.97384e-34	CPAR2_207100		orf19.856	IFK2		Ortholog of C. albicans SC5314 : orf19.856/IFK2, C. dubliniensis CD36 : Cd36_18330, Candida tenuis NRRL Y-1498 : CANTEDRAFT_112921 and Debaryomyces hansenii CBS767 : DEHA2E07546g
91	49		3.52141	940.849	4.06665	3.65755e-129	CPAR2_207090		orf19.857	FMO2		Ortholog of C. albicans SC5314 : orf19.857/FMO2, Candida orthopsilosis Co 90-125 : CORT_0A06440 and Candida albicans WO-1 : CAWG_04126
92	49		3.52141	572.537	3.8851	1.357e-60	CPAR2_207130	NA	NA	NA		Ortholog of Candida orthopsilosis Co 90-125 : CORT_0A06480
93	44	UBIQ Selects proteins for ubiquitination	3.51031	252.755	0.0681288	0.723118	CPAR2_100010	NA	NA	NA
94	44		3.51031	1512.16	0.765537	0.000108363	CPAR2_800010		orf19.6055			Ortholog of C. albicans SC5314 : orf19.6055, C. dubliniensis CD36 : Cd36_00460, Candida tenuis NRRL Y-1498 : CANTEDRAFT_125085 and Debaryomyces hansenii CBS767 : DEHA2D09086g
95	44		3.51031	320.559	0.170214	0.440667	CPAR2_110480		orf19.6054			Ortholog of C. albicans SC5314 : orf19.6054, C. dubliniensis CD36 : Cd36_00470, Candida tenuis NRRL Y-1498 : CANTEDRAFT_109229 and Debaryomyces hansenii CBS767 : DEHA2D09108g
96	44		3.51031	1545.08	2.51205	1.18033e-47	CPAR2_201800	BUL1	orf19.5094	BUL1		Ortholog of C. albicans SC5314 : orf19.5094/BUL1, C. dubliniensis CD36 : Cd36_07700, Candida tenuis NRRL Y-1498 : CANTEDRAFT_136492 and Debaryomyces hansenii CBS767 : DEHA2C03608g
97	44		3.51031	643.325	4.50857	4.01516e-32	CPAR2_600940	NA	NA	NA		Ortholog of Candida orthopsilosis Co 90-125 : CORT_0F01980
98	44		3.51031	1044.3	0.823312	2.28413e-08	CPAR2_401070		orf19.4629		BUL1	Ortholog(s) have ubiquitin-ubiquitin ligase activity, role in mitochondrion inheritance, protein monoubiquitination, protein polyubiquitination and plasma membrane, ubiquitin ligase complex localization
99	84	ARN Transporter ferrichrome siderophores	3.49618	66.9844	3.43151	3.3252e-17	CPAR2_407560		orf19.2179	SIT1	ARN1	Ortholog(s) have ferrichrome transporter activity, siderophore transmembrane transporter activity and role in cellular response to drug, ferrichrome transport
100	84		3.49618	8.28809	3.1956	2.4913e-06	CPAR2_407570	NA	NA	NA		Ortholog(s) have siderophore transmembrane transporter activity, role in siderophore transport and endoplasmic reticulum localization
101	84		3.49618	189.214	3.24065	2.23179e-39	CPAR2_803020	NA	NA	NA	SIT1	Ortholog(s) have siderophore uptake transmembrane transporter activity, role in siderophore transport, transmembrane transport and cytoplasmic membrane-bounded vesicle, endosome localization
102	84		3.49618	265.417	-0.232011	0.128865	CPAR2_803040	NA	NA	NA
103	84		3.49618	156.457	4.11697	1.90273e-41	CPAR2_803030	NA	NA	NA
104	75	TES Acyl CoA-thioesterase	3.3878	174.138	0.38388	0.030473	CPAR2_107990	NA	NA	NA		Has domain(s) with predicted acyl-CoA hydrolase activity and role in acyl-CoA metabolic process
105	75		3.3878	657.788	3.69463	5.45081e-56	CPAR2_209830		orf19.5217	TES1		Has domain(s) with predicted acyl-CoA hydrolase activity and role in acyl-CoA metabolic process
106	75		3.3878	1340.55	3.34674	5.71894e-107	CPAR2_209840		orf19.5216			Has domain(s) with predicted acyl-CoA hydrolase activity and role in acyl-CoA metabolic process
107	75		3.3878	1987.73	4.2478	1.03414e-97	CPAR2_209850		orf19.5215	TES15		Has domain(s) with predicted acyl-CoA hydrolase activity and role in acyl-CoA metabolic process
108	75		3.3878	565.868	2.26205	1.51212e-46	CPAR2_209810		orf19.4121			Has domain(s) with predicted acyl-CoA hydrolase activity and role in acyl-CoA metabolic process
109	7	TPO Polyamine transport	3.3327	584.983	3.10024	1.07626e-54	CPAR2_102760		orf19.341			Ortholog(s) have endoplasmic reticulum, plasma membrane localization
110	7		3.3327	9.34938	2.07003	0.000474631	CPAR2_700120		orf19.2160	NAG4		Ortholog(s) have role in cellular response to drug, hexose transport, pathogenesis
111	7		3.3327	495.928	7.57305	3.17059e-78	CPAR2_300740	NA	NA	NA		Ortholog(s) have Golgi apparatus, endoplasmic reticulum localization
112	7		3.3327	2982.61	0.479707	0.0259475	CPAR2_300760	NA	NA	NA		Has domain(s) with predicted role in transmembrane transport and integral to membrane localization
113	7		3.3327	2182.78	5.32391	3.38502e-75	CPAR2_300770		orf19.7148	TPO2		Has domain(s) with predicted role in transmembrane transport and integral to membrane localization
114	7		3.3327	1337.22	2.14336	5.11432e-13	CPAR2_603010	NA	NA	NA		Protein of unknown function; expression increased in fluconazole and voriconazole resistant strains; ortholog(s) localize to the endoplasmic reticulum
115	7		3.3327	344.161	2.21877	6.03188e-35	CPAR2_300730		orf19.6577	FLU1	TPO1	Ortholog(s) have drug transmembrane transporter activity, spermidine transmembrane transporter activity, spermine transmembrane transporter activity
116	7		3.3327	994.792	0.904686	0.00114049	CPAR2_300590	NA	NA	NA		Has domain(s) with predicted role in transmembrane transport and integral to membrane localization
117	7		3.3327	554.034	2.68163	5.71701e-89	CPAR2_504220	NA	NA	NA		Has domain(s) with predicted role in transmembrane transport and integral to membrane localization
118	7		3.3327	356.657	2.40418	1.39402e-57	CPAR2_300750	NA	NA	NA		Has domain(s) with predicted role in transmembrane transport and integral to membrane localization
119	7		3.3327	81.7835	1.45871	3.06706e-09	CPAR2_207540	NA	NA	NA		Member of the MDR family of major facilitator transporter superfamily; expression increased in fluconazole and voriconazole resistant strains
120	7		3.3327	205.828	2.74025	6.79421e-25	CPAR2_700110	NAG4	orf19.2158	NAG3		Ortholog(s) have role in cellular response to drug, hexose transport, pathogenesis
121	7		3.3327	504.932	0.861299	0.00817709	CPAR2_804310	TPO3	orf19.4737	TPO3	TPO2	Ortholog(s) have spermine transmembrane transporter activity, role in cellular response to drug, spermine transport and fungal-type vacuole membrane, plasma membrane localization
122	7		3.3327	45.7523	2.86183	1.38489e-14	CPAR2_300680	NA	NA	NA		Has domain(s) with predicted role in transmembrane transport and integral to membrane localization
123	7		3.3327	32.0414	3.02673	1.40342e-13	CPAR2_301760	MDR1	orf19.5604	MDR1	FLR1	Member of the MDR family of major facilitator transporter superfamily; putative drug transporter; expression increased in fluconazole and voriconazole resistant strains
124	7		3.3327	23.2825	2.70717	5.67534e-10	CPAR2_300670	NA	NA	NA		Has domain(s) with predicted role in transmembrane transport and integral to membrane localization
125	7		3.3327	1674.24	4.47397	4.43483e-84	CPAR2_202420		orf19.473	TPO4	TPO4	Ortholog(s) have spermidine transmembrane transporter activity, spermine transmembrane transporter activity, role in spermidine transport, spermine transport and fungal-type vacuole membrane, plasma membrane localization
126	7		3.3327	9.65887	1.57338	0.00502829	CPAR2_300600	NA	NA	NA
127	123	UNK Unknown	3.2019	24.6072	3.2019	1.90885e-12	CPAR2_403610		orf19.1311	SPO75	SPO75	Ortholog(s) have role in ascospore wall assembly
128	123		3.2019	3824.86	0.896908	2.76768e-08	CPAR2_803500		orf19.4805		RSN1	Ortholog(s) have role in Golgi to plasma membrane transport and membrane localization
129	123		3.2019	3649.35	1.43506	1.55799e-16	CPAR2_805710		orf19.2170	PHM7	PHM7	Ortholog(s) have Golgi apparatus, fungal-type vacuole, plasma membrane localization
130	123		3.2019	1694.41	0.242059	0.0591861	CPAR2_803810		orf19.1823			Ortholog(s) have fungal-type vacuole membrane localization
131	48	AYR NADPH-dependent 1-acyl dihydroxyacetone phosphate reductase	3.17383	493.717	0.103029	0.441517	CPAR2_101810		orf19.6167	AYR1	AYR1	Ortholog(s) have acylglycerone-phosphate reductase activity, role in phosphatidic acid biosynthetic process and Golgi apparatus, endoplasmic reticulum, fungal-type vacuole membrane, lipid particle, mitochondrial outer membrane localization
132	48		3.17383	120.653	2.12707	1.59248e-12	CPAR2_800330		orf19.5879			Has domain(s) with predicted oxidoreductase activity and role in metabolic process
133	48		3.17383	101.06	2.63346	7.64363e-26	CPAR2_800340	NA	NA	NA		Has domain(s) with predicted oxidoreductase activity and role in metabolic process
134	48		3.17383	494.163	4.76094	1.05517e-50	CPAR2_600270		orf19.5615	AYR2		Has domain(s) with predicted oxidoreductase activity and role in metabolic process
135	48		3.17383	346.161	1.25201	4.62147e-08	CPAR2_800350	NA	NA	NA		Has domain(s) with predicted oxidoreductase activity and role in metabolic process
136	48		3.17383	219.16	1.20475	1.8224e-09	CPAR2_800120	NA	NA	NA		Has domain(s) with predicted oxidoreductase activity and role in metabolic process
137	21	OPT Oligopeptide transport	3.1224	708.689	0.703208	8.23304e-08	CPAR2_301860		orf19.4655	OPT6		Ortholog(s) have role in cellular response to drug
138	21		3.1224	106.068	0.0242253	0.920192	CPAR2_701630	NA	NA	NA		Has domain(s) with predicted role in transmembrane transport
139	21		3.1224	359.863	3.75162	2.56486e-21	CPAR2_800230	NA	NA	NA		Has domain(s) with predicted role in transmembrane transport
140	21		3.1224	239.652	1.05166	0.0013909	CPAR2_800240		orf19.3746	IFC1		Ortholog(s) have oligopeptide transmembrane transporter activity and role in nitrogen utilization, oligopeptide transmembrane transport
141	21		3.1224	369.99	4.46944	6.62235e-80	CPAR2_800250	NA	NA	NA		Has domain(s) with predicted role in transmembrane transport
142	21		3.1224	233.947	1.48584	6.52368e-21	CPAR2_807900	NA	NA	NA		Has domain(s) with predicted role in transmembrane transport
143	21		3.1224	309.623	0.669626	0.00163311	CPAR2_807910		orf19.5121	OPT5		Ortholog(s) have oligopeptide transmembrane transporter activity and role in oligopeptide transmembrane transport
144	21		3.1224	2.04509	-0.76463	0.346445	CPAR2_807890	NA	NA	NA		Has domain(s) with predicted role in transmembrane transport
145	21		3.1224	12875.5	2.09059	5.92803e-66	CPAR2_800720		orf19.2602	OPT1	OPT1	Ortholog(s) have proton-dependent oligopeptide secondary active transmembrane transporter activity, tetrapeptide transmembrane transporter activity
146	21		3.1224	324.212	2.17796	8.99857e-34	CPAR2_402140		orf19.5673	OPT7		Ortholog(s) have tripeptide transporter activity and role in glutathione transmembrane transport
147	119	AMD Carbon-nnitrogen ligase activity	3.11813	3288.84	3.38188	1.67454e-40	CPAR2_301880		orf19.5536		AMD2	Has domain(s) with predicted carbon-nitrogen ligase activity, with glutamine as amido-N-donor, hydrolase activity, acting on carbon-nitrogen (but not peptide) bonds, in linear amides activity
148	119		3.11813	1274.63	0.6961	0.0020321	CPAR2_703580		orf19.5169			Has domain(s) with predicted carbon-nitrogen ligase activity, with glutamine as amido-N-donor, hydrolase activity, acting on carbon-nitrogen (but not peptide) bonds, in linear amides activity
149	119		3.11813	1320.88	1.1607	4.07173e-08	CPAR2_703570		orf19.6557			Ortholog(s) have cytosol, nucleus localization
150	119		3.11813	351.73	2.85439	3.45631e-29	CPAR2_703590	NA	NA	NA		Has domain(s) with predicted carbon-nitrogen ligase activity, with glutamine as amido-N-donor, hydrolase activity, acting on carbon-nitrogen (but not peptide) bonds, in linear amides activity
151	14	JEN Lactate transmembrane transporter activity	3.11256	1.41124	1.31155	0.115435	CPAR2_107230	NA	NA	NA		Has domain(s) with predicted transmembrane transporter activity, role in transmembrane transport and integral to membrane localization
152	14		3.11256	640.419	1.27188	3.10855e-31	CPAR2_402050	NA	NA	NA		Has domain(s) with predicted transmembrane transporter activity, role in transmembrane transport and integral to membrane localization
153	14		3.11256	2147.48	3.18778	1.56546e-38	CPAR2_402040		orf19.5307	JEN2		Ortholog(s) have dicarboxylic acid transmembrane transporter activity, role in dicarboxylic acid transport and plasma membrane localization
154	14		3.11256	32.2642	3.48052	3.81944e-15	CPAR2_808390	NA	NA	NA		Has domain(s) with predicted role in transmembrane transport and integral to membrane localization
155	14		3.11256	62.0978	4.49359	3.73571e-15	CPAR2_808410		orf19.7447	JEN1	JEN1	Ortholog(s) have lactate transmembrane transporter activity, secondary active monocarboxylate transmembrane transporter activity, selenite:hydrogen symporter activity
156	14		3.11256	3.30103	0.487854	0.550177	CPAR2_808330	NA	NA	NA		Has domain(s) with predicted role in transmembrane transport and integral to membrane localization
157	14		3.11256	800.844	2.01809	4.46699e-55	CPAR2_400100	NA	NA	NA		Has domain(s) with predicted transporter activity, role in transmembrane transport and integral to membrane, membrane localization
158	14		3.11256	294.458	2.24839	3.12226e-25	CPAR2_403890	NA	NA	NA		Has domain(s) with predicted transporter activity, role in transmembrane transport and integral to membrane, membrane localization
159	14		3.11256	83.624	-0.537608	0.0434208	CPAR2_407250	NA	NA	NA		Has domain(s) with predicted transporter activity, role in transmembrane transport and integral to membrane, membrane localization
160	14		3.11256	307.672	3.56228	5.3974e-78	CPAR2_407290	NA	NA	NA		Has domain(s) with predicted transporter activity, role in transmembrane transport and integral to membrane, membrane localization
161	14		3.11256	414.484	2.7973	7.43073e-57	CPAR2_407310	NA	NA	NA		Has domain(s) with predicted transporter activity, role in transmembrane transport and integral to membrane, membrane localization
162	14		3.11256	231.763	0.739257	1.13982e-06	CPAR2_407300	NA	NA	NA		Has domain(s) with predicted transporter activity, role in transmembrane transport and integral to membrane, membrane localization
163	71		3.10671	0.790803	1.29307	0.106374	CPAR2_105750	NA	NA	NA		Has domain(s) with predicted DNA binding activity
164	71		3.10671	0.641852	0.968565	0.200951	CPAR2_405740	NA	NA	NA		Has domain(s) with predicted DNA binding activity
165	71		3.10671	4.21433	1.90251	0.0105789	CPAR2_401840	NA	NA	NA
166	71		3.10671	0.947671	0.525912	0.494018	CPAR2_501360	NA	NA	NA
167	71		3.10671	5.9245	3.10671	1.93442e-05	CPAR2_702540	NA	NA	NA		Ortholog of Spathaspora passalidarum NRRL Y-27907 : SPAPADRAFT_52860
168	113	Unknown	2.98107	598.028	1.14326	4.74106e-20	CPAR2_210750		orf19.1584			Has domain(s) with predicted role in transmembrane transport and integral to membrane localization
169	113		2.98107	1859.13	1.62499	7.75118e-16	CPAR2_801480		orf19.5720			Has domain(s) with predicted role in transmembrane transport and integral to membrane localization
170	113		2.98107	476.519	0.413383	0.164772	CPAR2_400160		orf19.2751			Has domain(s) with predicted role in transmembrane transport and integral to membrane localization
171	113		2.98107	305.718	4.33715	5.2828e-75	CPAR2_400230	NA	NA	NA		Has domain(s) with predicted role in transmembrane transport and integral to membrane localization
172	5	HGT High-affinity glucose transporter	2.88436	248.45	1.80851	7.35857e-17	CPAR2_108210	NA	NA	NA		Has domain(s) with predicted substrate-specific transmembrane transporter activity, transmembrane transporter activity, transporter activity, role in transmembrane transport and integral to membrane, membrane localization
173	5		2.88436	49.205	0.666741	0.306547	CPAR2_108220	NA	NA	NA		Has domain(s) with predicted substrate-specific transmembrane transporter activity, transmembrane transporter activity, transporter activity, role in transmembrane transport and integral to membrane, membrane localization
174	5		2.88436	51.5662	4.95577	1.65126e-17	CPAR2_108340	NA	NA	NA		Has domain(s) with predicted substrate-specific transmembrane transporter activity, transmembrane transporter activity, transporter activity, role in transmembrane transport and integral to membrane, membrane localization
175	5		2.88436	8122.36	0.752829	0.0205907	CPAR2_108370		orf19.4527	HGT1		Ortholog(s) have glucose transmembrane transporter activity
176	5		2.88436	4.4787	-1.20895	0.0909219	CPAR2_108360	NA	NA	NA		Has domain(s) with predicted substrate-specific transmembrane transporter activity, transmembrane transporter activity, transporter activity, role in transmembrane transport and integral to membrane, membrane localization
177	5		2.88436	17.9743	0.253887	0.593963	CPAR2_108350	NA	NA	NA		Has domain(s) with predicted substrate-specific transmembrane transporter activity, transmembrane transporter activity, transporter activity, role in transmembrane transport and integral to membrane, membrane localization
178	5		2.88436	1919.45	-1.02517	1.84866e-23	CPAR2_202480		orf19.4356	HGT3	YDL199C	Has domain(s) with predicted substrate-specific transmembrane transporter activity, transmembrane transporter activity, transporter activity, role in transmembrane transport and integral to membrane, membrane localization
179	5		2.88436	1565.54	0.66566	8.49055e-06	CPAR2_405530		orf19.5962	HGT4	SNF3	Ortholog(s) have receptor activity
180	5		2.88436	15776.9	4.05555	3.49511e-59	CPAR2_600460	NA	NA	NA		Has domain(s) with predicted substrate-specific transmembrane transporter activity, transmembrane transporter activity, role in transmembrane transport and integral to membrane, membrane localization
181	5		2.88436	1344.31	0.280403	0.0151959	CPAR2_807300		orf19.6005	HGT5		Has domain(s) with predicted substrate-specific transmembrane transporter activity, transmembrane transporter activity, transporter activity, role in transmembrane transport and integral to membrane, membrane localization
182	5		2.88436	166.022	2.94457	3.35996e-19	CPAR2_212850		orf19.2021	HGT8		Ortholog(s) have plasma membrane localization
183	5		2.88436	21522.8	-1.90449	1.38645e-14	CPAR2_212860		orf19.2023	HGT7		Ortholog(s) have fructose transmembrane transporter activity, glucose transmembrane transporter activity, role in cellular response to drug, fructose import, glucose import and cell division site, cell tip, plasma membrane localization
184	5		2.88436	198.94	1.71295	1.31367e-18	CPAR2_600450	HGT10	orf19.5753	HGT10	STL1	Ortholog(s) have solute:hydrogen symporter activity, role in glycerol transport, transmembrane transport and plasma membrane localization
185	5		2.88436	3230.64	4.66319	6.42785e-89	CPAR2_301390		orf19.7093	HGT13		Has domain(s) with predicted substrate-specific transmembrane transporter activity, transmembrane transporter activity, transporter activity, role in transmembrane transport and integral to membrane, membrane localization
186	5		2.88436	10.7176	3.01702	1.24811e-06	CPAR2_210150	NA	NA	NA		Has domain(s) with predicted substrate-specific transmembrane transporter activity, transmembrane transporter activity, transporter activity, role in transmembrane transport and integral to membrane, membrane localization
187	5		2.88436	2190.35	5.0416	1.02214e-107	CPAR2_401450		orf19.4682	HGT17		Has domain(s) with predicted substrate-specific transmembrane transporter activity, transmembrane transporter activity, transporter activity, role in transmembrane transport and integral to membrane, membrane localization
188	5		2.88436	2181.28	2.54895	3.72125e-16	CPAR2_701650		orf19.2633	HGT14		Has domain(s) with predicted substrate-specific transmembrane transporter activity, transmembrane transporter activity, transporter activity, role in transmembrane transport and integral to membrane, membrane localization
189	5		2.88436	2222.78	0.324859	0.0052882	CPAR2_210080		orf19.3526	ITR1	ITR2	Ortholog(s) have myo-inositol transmembrane transporter activity, role in carbohydrate import into cell, myo-inositol transport and Golgi apparatus, fungal-type vacuole membrane, plasma membrane localization
190	5		2.88436	1258.13	1.40625	1.87536e-11	CPAR2_802600		orf19.2425	HGT18	YBR241C	Ortholog(s) have fungal-type vacuole membrane localization
191	5		2.88436	261.482	1.01298	0.0187606	CPAR2_802070		orf19.4384	HXT5		Has domain(s) with predicted substrate-specific transmembrane transporter activity, transmembrane transporter activity, transporter activity, role in transmembrane transport and integral to membrane, membrane localization
192	33	OYE Oxidoreductase activity	2.85096	4906.26	4.19745	8.51202e-37	CPAR2_207830		orf19.673			Has domain(s) with predicted FMN binding, catalytic activity, oxidoreductase activity and role in oxidation-reduction process
193	33		2.85096	1669.81	1.58145	1.04953e-22	CPAR2_406040	OYE32	orf19.3131	OYE32		Protein of unknown function; expression increased in fluconazole and voriconazole resistant strains; ortholog(s) have role in cell redox homeostasis
194	33		2.85096	611.133	-0.256266	0.142669	CPAR2_208580	NA	NA	NA		Has domain(s) with predicted FMN binding, catalytic activity, oxidoreductase activity and role in oxidation-reduction process
195	33		2.85096	243.069	0.7505	0.000198403	CPAR2_602410		orf19.3443	OYE2	OYE2	Ortholog(s) have NADPH dehydrogenase activity, role in apoptotic process and cytosol, mitochondrion, nucleus localization
196	33		2.85096	416.118	0.518453	3.95516e-05	CPAR2_602390		orf19.3442			Putative oxidoreductase; expression increased in fluconazole and voriconazole resistant strains
197	33		2.85096	521.438	0.617745	0.000273111	CPAR2_702060		orf19.5816	EBP7		Ortholog(s) have role in cellular response to drug
198	33		2.85096	97.77	3.81229	4.7628e-35	CPAR2_600710	NA	NA	NA		Has domain(s) with predicted FMN binding, catalytic activity, oxidoreductase activity and role in oxidation-reduction process
199	33		2.85096	871.669	1.81267	1.15112e-25	CPAR2_800290		orf19.7495			Has domain(s) with predicted FMN binding, catalytic activity, oxidoreductase activity and role in oxidation-reduction process
200	87	Transmembrane transport	2.80549	232.326	2.85677	3.75678e-30	CPAR2_100460	NA	NA	NA		Has domain(s) with predicted role in transmembrane transport and integral to membrane localization
201	87		2.80549	257.364	1.93084	4.72921e-19	CPAR2_100470	NA	NA	NA		Has domain(s) with predicted role in transmembrane transport and integral to membrane localization
202	87		2.80549	6.60402	0.759243	0.22111	CPAR2_204840	NA	NA	NA		Has domain(s) with predicted role in transmembrane transport and integral to membrane localization
203	87		2.80549	6.69491	3.62885	1.37363e-06	CPAR2_704330	NA	NA	NA		Has domain(s) with predicted role in transmembrane transport and integral to membrane localization
204	117	POT Putative peroxisomal 3-oxoacyl CoA thiolase	2.80352	3649.54	0.2799	0.0156208	CPAR2_212810		orf19.1591	ERG10	ERG10	Ortholog(s) have acetyl-CoA C-acetyltransferase activity, role in ergosterol biosynthetic process and cytosol, nucleus localization
205	117		2.80352	2929.5	2.97847	4.98888e-195	CPAR2_800020		orf19.7520	POT1	POT1	Ortholog(s) have acetyl-CoA C-acyltransferase activity, mRNA binding activity, role in fatty acid beta-oxidation and mitochondrial intermembrane space, peroxisomal matrix localization
206	117		2.80352	326.407	1.04488	7.16302e-07	CPAR2_212970		orf19.2046	POT1-2		Has domain(s) with predicted catalytic activity, transferase activity, transferring acyl groups other than amino-acyl groups activity and role in metabolic process
207	117		2.80352	2692.62	2.62858	3.5801e-104	CPAR2_503690		orf19.1704	FOX3		Has domain(s) with predicted catalytic activity, transferase activity, transferring acyl groups other than amino-acyl groups activity and role in metabolic process
208	127	GTT Glutathione transferase	2.72925	656.281	1.07001	1.5653e-07	CPAR2_806910		orf19.356	GTT13		Ortholog(s) have glutathione peroxidase activity, glutathione transferase activity, protein homodimerization activity and endoplasmic reticulum localization
209	127		2.72925	1546.18	-0.335345	0.334337	CPAR2_806920	NA	NA	NA		Ortholog of Candida orthopsilosis Co 90-125 : CORT_0C02250
210	127		2.72925	22.7342	3.18904	5.56111e-09	CPAR2_806940		orf19.359	GTT12	GTT1	Ortholog(s) have glutathione peroxidase activity, glutathione transferase activity, role in glutathione metabolic process and endoplasmic reticulum, mitochondrial outer membrane, plasma membrane localization
211	127		2.72925	37.7606	2.26947	3.27057e-10	CPAR2_806930		orf19.6998	GTT1		Ortholog of C. albicans SC5314 : orf19.6998/GTT1, C. dubliniensis CD36 : Cd36_85600, Lodderomyces elongisporus NRLL YB-4239 : LELG_02800 and Candida orthopsilosis Co 90-125 : CORT_0C02240
212	13	FAA Fatty acid activation	2.71846	5183.95	3.58168	7.55268e-126	CPAR2_102550		orf19.272	FAA21	FAA2	Ortholog(s) have long-chain fatty acid-CoA ligase activity, medium-chain fatty acid-CoA ligase activity, very long-chain fatty acid-CoA ligase activity and role in long-chain fatty acid metabolic process
213	13		2.71846	190.731	3.14985	3.11481e-29	CPAR2_102560	NA	NA	NA		Has domain(s) with predicted catalytic activity and role in metabolic process
214	13		2.71846	284.962	2.65277	3.35675e-40	CPAR2_102570	NA	NA	NA		Has domain(s) with predicted catalytic activity and role in metabolic process
215	13		2.71846	1081.12	1.8984	1.08781e-27	CPAR2_500820	NA	NA	NA		Has domain(s) with predicted catalytic activity and role in metabolic process
216	13		2.71846	158.022	2.51498	2.26362e-11	CPAR2_805410	NA	NA	NA		Has domain(s) with predicted catalytic activity and role in metabolic process
217	13		2.71846	731.291	1.01615	3.7913e-11	CPAR2_805400	NA	NA	NA		Has domain(s) with predicted catalytic activity and role in metabolic process
218	13		2.71846	989.327	2.76019	2.00531e-124	CPAR2_805420		orf19.7156	FAA2-3		Has domain(s) with predicted catalytic activity and role in metabolic process
219	13		2.71846	704.243	1.92595	1.35326e-39	CPAR2_805390	NA	NA	NA		Has domain(s) with predicted catalytic activity and role in metabolic process
220	13		2.71846	595.974	1.78007	1.30967e-42	CPAR2_701660	NA	NA	NA		Has domain(s) with predicted catalytic activity and role in metabolic process
221	13		2.71846	1538.35	4.20996	2.12532e-190	CPAR2_807240	NA	NA	NA		Has domain(s) with predicted catalytic activity and role in metabolic process
222	13		2.71846	952.222	2.71079	5.41272e-58	CPAR2_807230		orf19.7379	FAA2		Has domain(s) with predicted catalytic activity and role in metabolic process
223	13		2.71846	4221.28	0.0648613	0.636067	CPAR2_200640		orf19.7592	FAA4	FAA4	Ortholog(s) have myristoyl-CoA ligase activity, oleoyl-CoA ligase activity, palmitoyl-CoA ligase activity and role in long-chain fatty acid metabolic process, long-chain fatty acid transport, long-chain fatty-acyl-CoA metabolic process
224	51	SADH Carbonyl reductase	2.68716	963.206	1.63787	2.0594e-45	CPAR2_103840		orf19.4504			Has domain(s) with predicted oxidoreductase activity, zinc ion binding activity and role in oxidation-reduction process
225	51		2.68716	6800.73	4.76707	5.6743e-101	CPAR2_800970	SADH	orf19.2608	ADH5		Carbonyl reductase, stereospecific secondary alcohol dehydrogenase
226	51		2.68716	85.8968	1.65652	2.65049e-05	CPAR2_804750	NA	NA	NA		Has domain(s) with predicted oxidoreductase activity, zinc ion binding activity and role in oxidation-reduction process
227	51		2.68716	687.957	0.959482	1.56677e-19	CPAR2_406550		orf19.2262		ZTA1	Ortholog(s) have 2-alkenal reductase [NAD(P)] activity, AU-rich element binding, NADPH:quinone reductase activity, role in cellular response to oxidative stress and cytosol, nucleus localization
228	51		2.68716	12.1922	1.89732	0.00101318	CPAR2_501780	NA	NA	NA		Has domain(s) with predicted oxidoreductase activity, zinc ion binding activity and role in oxidation-reduction process
229	51		2.68716	17907.2	0.724004	0.00574172	CPAR2_502580	ADH1	orf19.3997	ADH1		Ortholog(s) have alcohol dehydrogenase (NAD) activity and role in induction by symbiont of host defense response, single-species biofilm formation in or on host organism, single-species biofilm formation on inanimate substrate
230	19	UGA Utilization of gaba	2.60905	820.423	0.192178	0.149226	CPAR2_104040		orf19.151	TPO5	TPO5	Ortholog(s) have polyamine transmembrane transporter activity, role in cellular response to drug, polyamine transport and Golgi apparatus localization
231	19		2.60905	8.96459	2.20863	0.000154636	CPAR2_212370	NA	NA	NA		Has domain(s) with predicted amino acid transmembrane transporter activity, role in amino acid transmembrane transport and membrane localization
232	19		2.60905	93.5089	1.46977	9.27446e-11	CPAR2_203150	NA	NA	NA		Has domain(s) with predicted amino acid transmembrane transporter activity, role in amino acid transmembrane transport and membrane localization
233	19		2.60905	4.67409	1.09697	0.128426	CPAR2_212350	NA	NA	NA		Has domain(s) with predicted amino acid transmembrane transporter activity, role in amino acid transmembrane transport and membrane localization
234	19		2.60905	391.55	1.09089	2.42417e-12	CPAR2_212230	NA	NA	NA		Has domain(s) with predicted amino acid transmembrane transporter activity, role in amino acid transmembrane transport and membrane localization
235	19		2.60905	325.892	1.20924	6.2666e-13	CPAR2_108060		orf19.4063	GPT1		Ortholog(s) have gamma-aminobutyric acid transmembrane transporter activity, polyamine transmembrane transporter activity and role in gamma-aminobutyric acid transport, polyamine transport
236	19		2.60905	267.955	3.97891	1.42817e-65	CPAR2_108070	NA	NA	NA		Ortholog(s) have fungal-type vacuole localization
237	19		2.60905	0	NA	NA	CPAR2_212440		orf19.5820	UGA6		Ortholog(s) have cytoplasm localization
238	19		2.60905	0	NA	NA	CPAR2_212360		orf19.5826			Ortholog(s) have cytoplasm localization
239	19		2.60905	302.933	1.6396	1.98816e-14	CPAR2_208760	NA	NA	NA		Has domain(s) with predicted amino acid transmembrane transporter activity, role in amino acid transmembrane transport and membrane localization
240	124	LIP Lipase	2.60902	3.71364	-0.53027	0.484688	CPAR2_501220		orf19.7320	LIP7		Has domain(s) with predicted triglyceride lipase activity and role in lipid catabolic process
241	124		2.60902	118.813	-1.26561	0.000550457	CPAR2_703200	LIP2	orf19.2133	LIP4		Lipase; demonstrates activity in vivo; glycosylated
242	124		2.60902	281.652	2.60902	1.72277e-31	CPAR2_703190	NA	NA	NA		Predicted triglyceride lipase; expression S. cerevisiae yields an inactive protein; sequence has two CUG codons
243	124		2.60902	243.091	0.865471	2.46357e-09	CPAR2_601970	NA	NA	NA		Has domain(s) with predicted triglyceride lipase activity and role in lipid catabolic process
244	22	PEX Peroxisomal ubiquitin ligase activity	2.58605	4186.21	3.46454	5.66758e-24	CPAR2_100100		orf19.4041	PEX4	PEX4	Ortholog(s) have ubiquitin-protein ligase activity, role in protein autoubiquitination, protein import into peroxisome matrix, receptor recycling, protein monoubiquitination and cytosol, nucleus, peroxisome localization
245	22		2.58605	2073.61	-1.342	1.79591e-34	CPAR2_200780		orf19.7571	UBC4	UBC4	Ortholog(s) have ubiquitin binding, ubiquitin-protein ligase activity
246	22		2.58605	2747.03	-0.428089	0.00147265	CPAR2_600330		orf19.1085		UBC1	Ortholog(s) have ubiquitin-protein ligase activity and role in ER-associated protein catabolic process, protein ubiquitination involved in ubiquitin-dependent protein catabolic process, vesicle organization
247	22		2.58605	1146.87	-0.9607	2.51355e-12	CPAR2_703930		orf19.7195	RAD6	RAD6	Ortholog(s) have ubiquitin-protein ligase activity
248	22		2.58605	1676.04	1.70756	2.48344e-46	CPAR2_106800		orf19.4540	UBC8	UBC8	Ortholog(s) have ubiquitin-protein ligase activity
249	22		2.58605	826.061	-1.06654	2.64123e-08	CPAR2_303960		orf19.933		UBC13	Ortholog(s) have protein homodimerization activity, ubiquitin-protein ligase activity and role in UV-damage excision repair, free ubiquitin chain polymerization, postreplication repair, protein K63-linked ubiquitination
250	22		2.58605	863.712	0.227601	0.29696	CPAR2_503380		orf19.5411		UBC12	Ortholog(s) have NEDD8 ligase activity, role in protein neddylation, regulation of mitotic cell cycle and cytosol, nucleus localization
251	22		2.58605	1296.7	-0.254874	0.046462	CPAR2_205740		orf19.6424		UBC9	Ortholog(s) have SUMO ligase activity and role in cell cycle checkpoint, mitotic spindle elongation, protein sumoylation, regulation of mitotic cell cycle, response to DNA damage stimulus
252	22		2.58605	2508.54	0.0367432	0.828849	CPAR2_703430		orf19.6529	CDC34	CDC34	Ortholog(s) have protein homodimerization activity, ubiquitin-protein ligase activity
253	94		2.57127	841.001	-1.14631	8.23894e-13	CPAR2_103190		orf19.6958	ECM18	ECM18	Ortholog(s) have mitochondrion localization
254	94		2.57127	1327.37	0.33811	0.0212347	CPAR2_702300		orf19.7166			Protein of unknown function; expression increased in fluconazole and voriconazole resistant strains; ortholog(s) localize to the Golgi apparatus and endoplasmic reticulum
255	94		2.57127	2778.55	-0.226153	0.365616	CPAR2_603610		orf19.4210		CLD1	Ortholog(s) have phospholipase A2 activity, role in cardiolipin acyl-chain remodeling and mitochondrion localization
256	94		2.57127	1223.7	2.57127	6.39252e-18	CPAR2_806540		orf19.3607			Ortholog of C. albicans SC5314 : orf19.3607, C. dubliniensis CD36 : Cd36_22860, Candida tenuis NRRL Y-1498 : CANTEDRAFT_108823 and Debaryomyces hansenii CBS767 : DEHA2B13596g
257	45		2.52569	584.176	-2.22617	1.48034e-19	CPAR2_100300	TNA1	orf19.4335	TNA1	TNA1	Ortholog(s) have nicotinamide mononucleotide transmembrane transporter activity, role in NAD transport, nicotinamide mononucleotide transport and Golgi apparatus, cell division site, cell tip, mitochondrion, plasma membrane localization
258	45		2.52569	139.231	1.366	3.24526e-10	CPAR2_802700	NA	NA	NA		Has domain(s) with predicted role in transmembrane transport and integral to membrane localization
259	45		2.52569	2240.83	7.12402	4.65393e-96	CPAR2_802720		orf19.3232			Ortholog(s) have role in cellular response to drug and endoplasmic reticulum localization
260	45		2.52569	11.7806	2.11756	0.00112303	CPAR2_802690	NA	NA	NA		Has domain(s) with predicted role in transmembrane transport and integral to membrane localization
261	45		2.52569	276.116	2.67923	5.81516e-62	CPAR2_802710	NA	NA	NA		Has domain(s) with predicted role in transmembrane transport and integral to membrane localization
262	45		2.52569	87.1461	-0.104798	0.75775	CPAR2_802240		orf19.2397			Ortholog(s) have biotin transporter activity, role in biotin transport and Golgi apparatus localization
263	103		2.51577	120.939	0.111267	0.615946	CPAR2_110160		orf19.6023			Ortholog(s) have fungal-type vacuole membrane localization
264	103		2.51577	33.3113	2.91879	1.66284e-08	CPAR2_200150		orf19.7648			Has domain(s) with predicted antiporter activity, drug transmembrane transporter activity, role in drug transmembrane transport and membrane localization
265	103		2.51577	1466.94	2.11275	2.91254e-25	CPAR2_703330		orf19.6691		ERC1	Ortholog(s) have role in S-adenosylmethionine biosynthetic process
266	103		2.51577	780.11	-0.49966	2.64224e-05	CPAR2_213250		orf19.2073		YDR338C	Has domain(s) with predicted antiporter activity, drug transmembrane transporter activity, role in drug transmembrane transport and membrane localization
267	62		2.39606	146.675	0.93607	6.86374e-08	CPAR2_601960	NA	NA	NA		Has domain(s) with predicted role in transmembrane transport and integral to membrane localization
268	62		2.39606	425.57	1.08777	3.55102e-14	CPAR2_103530		orf19.5535		FEN2	Ortholog(s) have pantothenate transmembrane transporter activity, role in endocytosis, pantothenate import into cell, regulation of mitotic cell cycle and Golgi apparatus, fungal-type vacuole membrane, plasma membrane localization
269	62		2.39606	170.157	2.19709	1.29105e-31	CPAR2_203280	NA	NA	NA		Ortholog of Candida orthopsilosis Co 90-125 : CORT_0D03370
270	62		2.39606	215.708	0.146185	0.456152	CPAR2_203100		orf19.700	SEO1	SEO1	Has domain(s) with predicted role in transmembrane transport and integral to membrane localization
271	62		2.39606	83.3623	2.59502	6.68702e-24	CPAR2_200220		orf19.7666			Has domain(s) with predicted role in transmembrane transport and integral to membrane localization
272	81		2.38333	809.596	0.802382	4.39369e-07	CPAR2_404770	NA	NA	NA		Putative adhesin
273	81		2.38333	1963.32	-0.0707046	0.621304	CPAR2_404780	NA	NA	NA		Ortholog of Candida orthopsilosis Co 90-125 : CORT_0C04210
274	81		2.38333	1240.15	0.281621	0.0760516	CPAR2_404800		orf19.7400	ALS7		Ortholog(s) have role in cell adhesion involved in multi-species biofilm formation, cell adhesion involved in single-species biofilm formation
275	81		2.38333	428.581	0.534751	0.00182757	CPAR2_500660	NA	NA	NA		Putative adhesin
276	81		2.38333	5128.73	2.38333	2.02862e-11	CPAR2_404790		orf19.7414	ALS6		Ortholog(s) have role in cell adhesion involved in multi-species biofilm formation, cell adhesion involved in single-species biofilm formation
277	64		2.37538	334.37	2.19874	1.02424e-48	CPAR2_702920	NA	NA	NA		Ortholog of Lodderomyces elongisporus NRLL YB-4239 : LELG_05486 and Candida orthopsilosis Co 90-125 : CORT_0G03030
278	64		2.37538	7.35644	0.212798	0.737539	CPAR2_702960		orf19.6520		YIL166C	Has domain(s) with predicted role in transmembrane transport and integral to membrane localization
279	64		2.37538	238.061	-0.062085	0.700549	CPAR2_702940	NA	NA	NA		Ortholog of Candida orthopsilosis Co 90-125 : CORT_0G03050
280	64		2.37538	5.68829	2.55202	0.000551381	CPAR2_702970		orf19.6522			Ortholog of C. albicans SC5314 : orf19.6522, C. dubliniensis CD36 : Cd36_71800, Pichia stipitis Pignal : PICST_46242 and Candida orthopsilosis Co 90-125 : CORT_0G03090
281	64		2.37538	13.9031	0.358416	0.450355	CPAR2_702950	NA	NA	NA		Ortholog of Candida orthopsilosis Co 90-125 : CORT_0G03060
282	15		2.36306	68.6969	4.04973	1.46212e-11	CPAR2_203500		orf19.5023	DAL7		Has domain(s) with predicted role in transmembrane transport and integral to membrane localization
283	15		2.36306	265.264	2.26615	5.03811e-09	CPAR2_209680		orf19.6956	DAL9		Ortholog(s) have Golgi apparatus, cell division site, cell tip, endoplasmic reticulum localization
284	15		2.36306	214.8	-1.14297	0.00863814	CPAR2_102100	NA	NA	NA		Has domain(s) with predicted role in transmembrane transport and integral to membrane localization
285	15		2.36306	45.0418	0.990922	0.000335594	CPAR2_207260	NA	NA	NA		Has domain(s) with predicted role in transmembrane transport and integral to membrane localization
286	15		2.36306	155.828	1.18626	3.68412e-09	CPAR2_203510	NA	NA	NA		Has domain(s) with predicted role in transmembrane transport and integral to membrane localization
287	15		2.36306	355.12	0.741232	1.11105e-07	CPAR2_207270	NA	NA	NA		Has domain(s) with predicted role in transmembrane transport and integral to membrane localization
288	15		2.36306	584.361	2.08615	3.01295e-49	CPAR2_502820	NA	NA	NA		Has domain(s) with predicted role in transmembrane transport and integral to membrane localization
289	15		2.36306	105.249	1.71718	7.74831e-14	CPAR2_207250	NA	NA	NA		Has domain(s) with predicted role in transmembrane transport and integral to membrane localization
290	15		2.36306	242.845	1.7256	2.02466e-24	CPAR2_209700	NA	NA	NA		Has domain(s) with predicted role in transmembrane transport and integral to membrane localization
291	15		2.36306	372.126	2.33355	4.88115e-59	CPAR2_209690	NA	NA	NA		Has domain(s) with predicted role in transmembrane transport and integral to membrane localization
292	15		2.36306	214.236	0.612908	0.00409135	CPAR2_203890		orf19.1427		THI73	Ortholog(s) have endoplasmic reticulum localization
293	40		2.28979	875.7	-0.000465172	0.997695	CPAR2_501170	SOU2	orf19.2897	SOU2		Anti-Prelog stereospecific carbonyl reductase
294	40		2.28979	58.8548	1.3574	0.000777486	CPAR2_501160	NA	NA	NA		Short-chain alcohol dehydrogenase/reductase with anti-prelog stereospecificity; ortholog of C. albicans SOU1 (sorbose utilization protein)
295	40		2.28979	15.1195	2.81089	2.25109e-07	CPAR2_501150	NA	NA	NA
296	40		2.28979	99.0923	-1.32385	0.0690345	CPAR2_501140	SCR2	orf19.2896	SOU1		Stereospecific carbonyl reductase, member of the short-chain dehydrogenase/reductase family
297	40		2.28979	3261.37	1.79366	2.50236e-10	CPAR2_205820		orf19.732			Has domain(s) with predicted oxidoreductase activity
298	40		2.28979	21568.7	2.26482	8.05707e-20	CPAR2_603350		orf19.6322	ARD		Ortholog(s) have L-arabinitol 2-dehydrogenase activity, role in D-arabinose catabolic process, D-arabitol catabolic process to xylulose 5-phosphate and cellular_component localization
299	40		2.28979	280.059	1.4281	1.67666e-13	CPAR2_803490	NA	NA	NA		Ortholog(s) have cytosol, nucleus localization
300	82		2.14038	2155.3	-0.941111	0.000601818	CPAR2_406680		orf19.2253			Ortholog of C. albicans SC5314 : orf19.2253, C. dubliniensis CD36 : Cd36_21280, Debaryomyces hansenii CBS767 : DEHA2D07612g and Pichia stipitis Pignal : PICST_62360
301	82		2.14038	305.528	0.913427	3.59951e-09	CPAR2_406690		orf19.2252			Ortholog of C. albicans SC5314 : orf19.2252, C. dubliniensis CD36 : Cd36_21270, Lodderomyces elongisporus NRLL YB-4239 : LELG_02433 and Pichia stipitis Pignal : PICST_33114
302	82		2.14038	184.489	0.539651	0.0096041	CPAR2_406700		orf19.2247			Ortholog of C. albicans SC5314 : orf19.2247, C. dubliniensis CD36 : Cd36_21220, Candida tenuis NRRL Y-1498 : CANTEDRAFT_127772 and Candida orthopsilosis Co 90-125 : CORT_0C06120
303	82		2.14038	886.866	-0.143047	0.506904	CPAR2_501800		orf19.1964			Ortholog of C. albicans SC5314 : orf19.1964, C. dubliniensis CD36 : Cd36_51250, Candida tenuis NRRL Y-1498 : CANTEDRAFT_116405 and Debaryomyces hansenii CBS767 : DEHA2D07634g
304	82		2.14038	24.0491	2.14038	7.70736e-08	CPAR2_501810	NA	NA	NA
305	27		2.13936	4926.45	2.51771	2.0327e-62	CPAR2_101480		orf19.3974	PUT2	PUT2	Ortholog(s) have 1-pyrroline-5-carboxylate dehydrogenase activity, role in glutamate biosynthetic process, proline catabolic process to glutamate and cytosol, mitochondrial matrix localization
306	27		2.13936	866.736	1.14667	5.6896e-12	CPAR2_203980		orf19.6306			Putative aldehyde dehydrogenase
307	27		2.13936	7686.5	2.18566	3.92324e-38	CPAR2_212210	ALD5	orf19.5806	ALD5	ALD5	Putative aldehyde dehydrogenase [NAD(P)+]; role in acetate biosynthesis; expression increased in fluconazole and voriconazole resistant strains
308	27		2.13936	1051.75	-1.03682	5.05142e-05	CPAR2_106820		orf19.4543	UGA2		Ortholog(s) have cytosol localization
309	27		2.13936	620.631	1.59935	2.91303e-45	CPAR2_404090		orf19.345		UGA2	Putative succinate-semialdehyde dehydrogenase [NAD(P)+]; expression increased in fluconazole and voriconazole resistant strains
310	27		2.13936	1153.46	-0.51404	0.00267176	CPAR2_406180		orf19.1865		MSC7	Ortholog(s) have role in reciprocal meiotic recombination and cytosol, endoplasmic reticulum, nucleus localization
311	27		2.13936	3707.74	2.62348	2.44745e-103	CPAR2_500880		orf19.742	ALD6		Has domain(s) with predicted methylmalonate-semialdehyde dehydrogenase (acylating) activity, oxidoreductase activity, oxidoreductase activity, acting on the aldehyde or oxo group of donors, NAD or NADP as acceptor activity
312	27		2.13936	386.898	1.77059	6.93405e-20	CPAR2_108810		orf19.3045			Putative oxidoreductase, acting on the aldehyde or oxo group of donors; predicted role in oxidation-reduction process; expression increased in fluconazole and voriconazole resistant strains
313	34		2.12178	2431.6	-1.45205	1.15697e-11	CPAR2_213720		orf19.1917			Ortholog of C. albicans SC5314 : orf19.1917, C. dubliniensis CD36 : Cd36_15050, Candida tenuis NRRL Y-1498 : CANTEDRAFT_112684 and Pichia stipitis Pignal : PICST_81480
314	34		2.12178	347.634	2.21191	2.69403e-30	CPAR2_302790	NA	NA	NA		Ortholog(s) have endoplasmic reticulum localization
315	34		2.12178	131.3	1.88622	7.30815e-19	CPAR2_302780	NA	NA	NA		Ortholog of Candida orthopsilosis Co 90-125 : CORT_0E04930
316	34		2.12178	81.1687	1.81327	9.49975e-10	CPAR2_302770	NA	NA	NA
317	34		2.12178	221.735	2.48619	5.27322e-43	CPAR2_302750	NA	NA	NA		Ortholog of Candida guilliermondii ATCC 6260 : PGUG_00880
318	34		2.12178	128.106	1.2718	6.17141e-11	CPAR2_302740	NA	NA	NA		Ortholog of Candida guilliermondii ATCC 6260 : PGUG_00879
319	34		2.12178	298.781	1.51403	8.41242e-16	CPAR2_302760	NA	NA	NA		Ortholog of Candida orthopsilosis Co 90-125 : CORT_0E04920
320	34		2.12178	1116.4	2.81908	1.58301e-92	CPAR2_302730		orf19.6681			Ortholog of C. albicans SC5314 : orf19.6681, C. dubliniensis CD36 : Cd36_53400, Candida tenuis NRRL Y-1498 : CANTEDRAFT_118757 and Debaryomyces hansenii CBS767 : DEHA2F11990g
321	29		2.10386	1902.53	0.461974	9.08922e-05	CPAR2_107510		orf19.2474	PRC3	YBR139W	Ortholog(s) have serine hydrolase activity, role in phytochelatin biosynthetic process and fungal-type vacuole localization
322	29		2.10386	2759.21	-0.275681	0.076681	CPAR2_703710		orf19.1339	CPY1	PRC1	Ortholog(s) have serine-type carboxypeptidase activity, role in phytochelatin biosynthetic process and endoplasmic reticulum, fungal-type vacuole localization
323	29		2.10386	682.896	2.10386	7.16496e-18	CPAR2_407990	NA	NA	NA		Has domain(s) with predicted serine-type carboxypeptidase activity, role in proteolysis and vacuole localization
324	29		2.10386	211.889	1.26767	9.81163e-11	CPAR2_403410	NA	NA	NA		Has domain(s) with predicted serine-type carboxypeptidase activity and role in proteolysis
325	29		2.10386	1935.36	1.48544	1.75204e-22	CPAR2_403420		orf19.4135	PRC2		Has domain(s) with predicted serine-type carboxypeptidase activity and role in proteolysis
326	29		2.10386	2198.62	-0.295533	0.0670472	CPAR2_300220		orf19.7020		KEX1	Ortholog(s) have role in apoptotic process and fungal-type vacuole, trans-Golgi network localization
327	29		2.10386	426.864	0.952472	2.86979e-07	CPAR2_701590	NA	NA	NA		Has domain(s) with predicted serine-type carboxypeptidase activity and role in proteolysis
328	29		2.10386	43.7837	1.05183	0.000483159	CPAR2_407980	NA	NA	NA		Has domain(s) with predicted serine-type carboxypeptidase activity and role in proteolysis
329	70		2.08787	1953.57	2.26416	6.3819e-10	CPAR2_105530		orf19.781	DUR31	DUR3	Ortholog(s) have putrescine transmembrane transporter activity, spermidine transmembrane transporter activity, urea transmembrane transporter activity and role in putrescine transport, spermidine transport, urea transport
330	70		2.08787	204.343	2.0635	4.07148e-18	CPAR2_403220	NA	NA	NA		Has domain(s) with predicted transporter activity, role in transmembrane transport, transport and membrane localization
331	70		2.08787	22.6765	-1.42649	0.000195239	CPAR2_801110	NA	NA	NA		Has domain(s) with predicted transporter activity, role in transmembrane transport and membrane localization
332	70		2.08787	38.4701	1.93594	4.48109e-07	CPAR2_213700		orf19.5677	DUR4		Has domain(s) with predicted transporter activity, role in transmembrane transport and membrane localization
333	70		2.08787	28.9211	-0.31288	0.416327	CPAR2_700990	NA	NA	NA		Has domain(s) with predicted transporter activity, role in transmembrane transport and membrane localization
334	43		2.03272	3370.22	-0.266562	0.224823	CPAR2_405260		orf19.7374	CTA4	OAF1	Ortholog(s) have RNA polymerase II core promoter proximal region sequence-specific DNA binding, more
335	43		2.03272	2130.92	2.11515	1.27493e-18	CPAR2_405270	NA	NA	NA		Has domain(s) with predicted DNA binding, sequence-specific DNA binding RNA polymerase II transcription factor activity, zinc ion binding activity and role in regulation of transcription, DNA-dependent, transcription, DNA-dependent
336	43		2.03272	3363.66	1.95028	2.43038e-32	CPAR2_501570		orf19.2647	ZCF14		Ortholog(s) have role in growth of unicellular organism as a thread of attached cells, regulation of growth of unicellular organism as a thread of attached cells
337	43		2.03272	1843.53	0.545804	0.000323511	CPAR2_807270	MRR1	orf19.7372	MRR1		Regulator of MDR1 transcription; expression increased in fluconazole and voriconazole resistant strains
338	43		2.03272	1919.04	1.23473	1.88919e-18	CPAR2_704130		orf19.5133	ZCF29		Ortholog(s) have role in cellular response to biotic stimulus, cellular response to drug and cellular response to oxidative stress, more
339	43		2.03272	1532.54	0.972937	6.60285e-10	CPAR2_807260		orf19.7371	ZCF35		Has domain(s) with predicted sequence-specific DNA binding RNA polymerase II transcription factor activity, zinc ion binding activity, role in regulation of transcription, DNA-dependent and nucleus localization
340	43		2.03272	1137.56	1.44282	4.73512e-14	CPAR2_807820		orf19.6182	ZCF34		Ortholog(s) have role in cellular response to drug, growth of symbiont in host and positive regulation of cell adhesion involved in single-species biofilm formation, more
341	42		1.95785	5466.24	0.26208	0.0169181	CPAR2_205070		orf19.3854		SAT4	Ortholog(s) have protein kinase activity
342	42		1.95785	4720.01	0.695156	1.89014e-12	CPAR2_503350		orf19.5408	HRK1	HRK1	Ortholog(s) have protein serine/threonine kinase activity
343	42		1.95785	3250.69	-0.498185	0.0209943	CPAR2_206950		orf19.6232	NPR1	NPR1	Ortholog(s) have protein serine/threonine kinase activity and role in ammonium transport, negative regulation of endocytosis, protein phosphorylation, regulation of nitrogen utilization, regulation of transmembrane transporter activity
344	42		1.95785	1667.08	0.398163	0.000170441	CPAR2_405710		orf19.6980		RTK1	Has domain(s) with predicted ATP binding, protein kinase activity, protein serine/threonine kinase activity, transferase activity, transferring phosphorus-containing groups activity and role in protein phosphorylation
345	42		1.95785	893.874	0.624982	0.0076303	CPAR2_804940	NA	NA	NA		Has domain(s) with predicted ATP binding, protein kinase activity, protein serine/threonine kinase activity, transferase activity, transferring phosphorus-containing groups activity and role in protein phosphorylation
346	42		1.95785	12409.1	1.95785	3.1296e-14	CPAR2_602590		orf19.3415	PTK2	PTK2	Ortholog(s) have protein kinase activity and role in G1/S transition of mitotic cell cycle, cellular ion homeostasis, cellular response to drug, polyamine transport, protein phosphorylation, regulation of cell size
347	42		1.95785	148.168	0.659413	0.00066402	CPAR2_703650		orf19.1341	PRR2		Ortholog(s) have role in cellular response to drug
348	63		1.9135	18.8113	0.785315	0.067779	CPAR2_101640	NA	NA	NA
349	63		1.9135	227.22	1.67183	8.3428e-21	CPAR2_502600	NA	NA	NA
350	63		1.9135	29.5152	0.823349	0.0283361	CPAR2_301590	NA	NA	NA
351	63		1.9135	349.608	2.15518	9.7067e-25	CPAR2_600970	NA	NA	NA
352	63		1.9135	381.05	0.911256	7.64586e-09	CPAR2_805490	NA	NA	NA
353	36		1.91182	662.54	0.754565	6.9706e-08	CPAR2_100020	NA	NA	NA
354	36		1.91182	672.258	-0.51768	0.00481381	CPAR2_200020	NA	NA	NA		Ortholog of Candida orthopsilosis Co 90-125 : CORT_0F00120
355	36		1.91182	202.576	2.30019	4.00353e-26	CPAR2_110490	NA	NA	NA		Ortholog of Candida orthopsilosis Co 90-125 : CORT_0B11590
356	36		1.91182	1473.07	1.16642	1.22006e-28	CPAR2_600010	NA	NA	NA		Ortholog of Debaryomyces hansenii CBS767 : DEHA2B01408g, Candida orthopsilosis Co 90-125 : CORT_0G04500 and Candida guilliermondii ATCC 6260 : PGUG_02558
357	36		1.91182	283.013	0.392153	0.0249835	CPAR2_200010	NA	NA	NA		Ortholog of Candida orthopsilosis Co 90-125 : CORT_0F00110
358	36		1.91182	695.276	1.52345	2.11959e-08	CPAR2_103350		orf19.335			Ortholog of C. albicans SC5314 : orf19.335, C. dubliniensis CD36 : Cd36_83340, Candida tenuis NRRL Y-1498 : CANTEDRAFT_95730 and Pichia stipitis Pignal : PICST_34969
359	36		1.91182	652.773	1.45191	1.82782e-27	CPAR2_302000	NA	NA	NA		Ortholog of Candida orthopsilosis Co 90-125 : CORT_0E04120
360	98		1.90737	5.87796	0.663326	0.311445	CPAR2_213230		orf19.2072		HNM1	Ortholog(s) have choline transmembrane transporter activity, ethanolamine transmembrane transporter activity and role in choline transport, ethanolamine transport, glycine betaine transport
361	98		1.90737	53.0456	0.164281	0.664153	CPAR2_213240	NA	NA	NA		Has domain(s) with predicted amino acid transmembrane transporter activity, role in amino acid transmembrane transport, amino acid transport, transmembrane transport and integral to membrane, membrane localization
362	98		1.90737	1275.04	0.318153	0.166685	CPAR2_213920		orf19.2003	HNM1		Ortholog(s) have role in cellular response to drug
363	98		1.90737	96.3205	1.90737	8.28745e-17	CPAR2_401580	NA	NA	NA		Has domain(s) with predicted amino acid transmembrane transporter activity, role in amino acid transmembrane transport and membrane localization
364	105		1.88384	326.52	1.95927	1.16809e-35	CPAR2_201910	NA	NA	NA
365	105		1.88384	231.835	1.51907	8.98122e-17	CPAR2_201960		orf19.31			Ortholog of C. albicans SC5314 : orf19.31, C. dubliniensis CD36 : Cd36_20900, Candida tropicalis MYA-3404 : CTRG_04756 and Candida albicans WO-1 : CAWG_04394
366	105		1.88384	138.663	0.17674	0.413006	CPAR2_205520	NA	NA	NA		Ortholog of Candida orthopsilosis Co 90-125 : CORT_0D05640 and Candida tropicalis MYA-3404 : CTRG_03251
367	105		1.88384	356.197	2.17318	8.40828e-49	CPAR2_205800	NA	NA	NA		Ortholog of Candida orthopsilosis Co 90-125 : CORT_0D05920
368	8		1.85994	235.722	-0.42625	0.0342197	CPAR2_106910	NA	NA	NA
369	8		1.85994	135.34	0.660615	0.000341424	CPAR2_106920	NA	NA	NA
370	8		1.85994	367.075	1.72118	5.07051e-09	CPAR2_702650	NA	NA	NA
371	8		1.85994	580.242	-0.199846	0.380475	CPAR2_301300	NA	NA	NA
372	8		1.85994	250.679	2.16884	1.34109e-30	CPAR2_301310	NA	NA	NA
373	8		1.85994	73.5771	1.28511	4.29231e-07	CPAR2_404110	NA	NA	NA		Ortholog of Candida orthopsilosis Co 90-125 : CORT_0C03535
374	8		1.85994	393.789	1.08244	2.82044e-12	CPAR2_404120	NA	NA	NA
375	8		1.85994	271.707	1.88603	7.08933e-24	CPAR2_301320	NA	NA	NA
376	8		1.85994	767.025	-1.13854	2.80415e-06	CPAR2_806400	NA	NA	NA		Ortholog of Candida orthopsilosis Co 90-125 : CORT_0C02750
377	8		1.85994	421.098	1.10888	2.04024e-10	CPAR2_301290	NA	NA	NA
378	8		1.85994	148.389	-1.42648	3.23131e-08	CPAR2_600430	NA	NA	NA		Ortholog of Debaryomyces hansenii CBS767 : DEHA2C12716g
379	8		1.85994	246.514	1.66369	2.86642e-20	CPAR2_301330	NA	NA	NA
380	8		1.85994	1032.23	-0.492255	0.024868	CPAR2_806390	NA	NA	NA
381	8		1.85994	117.584	1.12969	9.9081e-07	CPAR2_702660	NA	NA	NA
382	8		1.85994	1766.01	0.670389	7.54296e-10	CPAR2_806410		orf19.2879	IFF5		Ortholog(s) have cell surface, fungal-type cell wall localization
383	8		1.85994	242.806	1.32285	1.57344e-09	CPAR2_806420		orf19.4072	IFF6	HBT1	Ortholog(s) have role in cell morphogenesis involved in conjugation with cellular fusion and cell surface, fungal-type cell wall, mating projection, plasma membrane localization
384	8		1.85994	662.48	0.00965914	0.970247	CPAR2_600440	NA	NA	NA
385	28		1.84941	1598.34	1.8336	4.17138e-49	CPAR2_106570		orf19.2958			Ortholog of C. albicans SC5314 : orf19.2958, C. dubliniensis CD36 : Cd36_02500, Candida tenuis NRRL Y-1498 : CANTEDRAFT_104345 and Debaryomyces hansenii CBS767 : DEHA2F01166g
386	28		1.84941	2611.01	0.209971	0.0857416	CPAR2_106580		orf19.2957			Ortholog(s) have plasma membrane localization
387	28		1.84941	1459.77	0.732942	3.38119e-11	CPAR2_500890		orf19.3110			Ortholog of C. albicans SC5314 : orf19.3110, C. dubliniensis CD36 : Cd36_46460, Lodderomyces elongisporus NRLL YB-4239 : LELG_05677 and Candida orthopsilosis Co 90-125 : CORT_0B01060
388	28		1.84941	3904.06	1.86522	1.43509e-28	CPAR2_212130		orf19.849		MNN4	Ortholog(s) have role in protein N-linked glycosylation, protein O-linked glycosylation, response to stress
389	28		1.84941	4999.47	0.110885	0.397213	CPAR2_207750	NA	NA	NA		Ortholog of Candida orthopsilosis Co 90-125 : CORT_0A07100
390	28		1.84941	4343.58	0.56657	0.0330427	CPAR2_207770		orf19.851			Ortholog of C. albicans SC5314 : orf19.851, C. dubliniensis CD36 : Cd36_18380, Candida tenuis NRRL Y-1498 : CANTEDRAFT_137250 and Debaryomyces hansenii CBS767 : DEHA2B04752g
391	28		1.84941	38.7087	-1.40161	8.41113e-05	CPAR2_207760	NA	NA	NA		Ortholog of Candida orthopsilosis Co 90-125 : CORT_0A07110
392	28		1.84941	5800.93	0.981469	2.95805e-14	CPAR2_208140		orf19.4771			Ortholog of C. albicans SC5314 : orf19.4771, C. dubliniensis CD36 : Cd36_08600, Candida tenuis NRRL Y-1498 : CANTEDRAFT_115246 and Debaryomyces hansenii CBS767 : DEHA2F26796g
393	46		1.83548	346.395	1.44934	1.04379e-17	CPAR2_100750	NA	NA	NA		Has domain(s) with predicted aspartic-type endopeptidase activity and role in proteolysis
394	46		1.83548	95.4727	1.6043	7.9589e-09	CPAR2_805340	NA	NA	NA		Has domain(s) with predicted aspartic-type endopeptidase activity and role in proteolysis
395	46		1.83548	3.03224	0.565063	0.498274	CPAR2_701870	NA	NA	NA		Has domain(s) with predicted aspartic-type endopeptidase activity and role in proteolysis
396	46		1.83548	4.76511	-1.1668	0.0956124	CPAR2_702040	NA	NA	NA		Has domain(s) with predicted aspartic-type endopeptidase activity and role in proteolysis
397	46		1.83548	4.82441	1.99545	0.00822673	CPAR2_701880	NA	NA	NA		Has domain(s) with predicted aspartic-type endopeptidase activity and role in proteolysis
398	46		1.83548	147.118	2.06665	3.47311e-13	CPAR2_701890	NA	NA	NA		Has domain(s) with predicted aspartic-type endopeptidase activity and role in proteolysis
399	77		1.83457	27.1177	2.6234	1.68059e-05	CPAR2_200970		orf19.7336			Ortholog(s) have endoplasmic reticulum localization
400	77		1.83457	1976.56	1.50762	8.73734e-34	CPAR2_403640		orf19.1308		VBA1	Ortholog(s) have L-asparagine transmembrane transporter activity, L-isoleucine transmembrane transporter activity, L-lysine transmembrane transporter activity
401	77		1.83457	40.2412	0.597722	0.218637	CPAR2_301750	NA	NA	NA		Has domain(s) with predicted role in transmembrane transport and integral to membrane localization
402	77		1.83457	2158.1	1.56891	3.61261e-15	CPAR2_301640		orf19.4779		VBA5	Ortholog(s) have role in arginine transport and endoplasmic reticulum, plasma membrane localization
403	77		1.83457	733.34	1.63835	4.65097e-21	CPAR2_501920		orf19.1942	SGE1		Has domain(s) with predicted transporter activity, role in transmembrane transport and integral to membrane, membrane localization
404	24		1.68467	922.656	1.11724	2.16589e-22	CPAR2_105180		orf19.5200	SIT4	SIT4	Ortholog(s) have protein serine/threonine phosphatase activity
405	24		1.68467	382.191	-1.24238	4.51616e-11	CPAR2_202510		orf19.4378	PPH3	PPH3	Ortholog(s) have protein serine/threonine phosphatase activity
406	24		1.68467	3077.71	-0.461636	0.00124201	CPAR2_503610		orf19.1683	PPH21	PPH21	Ortholog(s) have protein serine/threonine phosphatase activity
407	24		1.68467	590.908	1.68467	7.33457e-12	CPAR2_403040		orf19.3774	PPG1	PPG1	Ortholog(s) have role in glycogen metabolic process and cytoplasm, nucleus localization
408	24		1.68467	1645.95	0.098942	0.636067	CPAR2_701810	GLC7	orf19.6285	GLC7	GLC7	Ortholog(s) have protein serine/threonine phosphatase activity
409	24		1.68467	6410.58	0.620795	0.00236243	CPAR2_600760		orf19.5758	SAL6	PPQ1	Ortholog(s) have role in regulation of translation and cytoplasm localization
410	24		1.68467	2831.71	-0.129008	0.217793	CPAR2_702210		orf19.726	PPZ1	PPZ1	Ortholog(s) have 4-nitrophenylphosphatase activity, protein serine/threonine phosphatase activity and role in cellular protein localization, cellular sodium ion homeostasis, protein dephosphorylation
411	24		1.68467	3646.94	-0.697121	2.27038e-11	CPAR2_110220		orf19.6033	CMP1	CMP2	Ortholog(s) have calcium-dependent protein serine/threonine phosphatase activity
412	24		1.68467	1449.98	-0.770211	5.00169e-14	CPAR2_503110		orf19.1673	PPT1	PPT1	Ortholog(s) have protein serine/threonine phosphatase activity, role in protein dephosphorylation and cytoplasm, nucleus localization
413	16		1.6764	718.095	0.395028	0.111209	CPAR2_108270		orf19.4531		YOL075C	Ortholog(s) have fungal-type vacuole membrane localization
414	16		1.6764	525.834	0.0643665	0.685275	CPAR2_600730	NA	NA	NA		Has domain(s) with predicted ATP binding, ATPase activity, ATPase activity, coupled to transmembrane movement of substances, nucleoside-triphosphatase activity, nucleotide binding activity and role in transport
415	16		1.6764	606.407	-0.25068	0.0957586	CPAR2_603800	NA	NA	NA		Has domain(s) with predicted ATP binding, ATPase activity, ATPase activity, coupled to transmembrane movement of substances, nucleoside-triphosphatase activity, nucleotide binding activity and role in transport
416	16		1.6764	3759.13	1.78699	3.20903e-39	CPAR2_403600		orf19.1313	CDR3		Ortholog(s) have phospholipid transporter activity and role in drug export, phospholipid translocation
417	16		1.6764	869.188	-0.486366	0.00600753	CPAR2_304370	NA	NA	NA		Has domain(s) with predicted ATP binding, ATPase activity, ATPase activity, coupled to transmembrane movement of substances, nucleoside-triphosphatase activity, nucleotide binding activity and role in transport
418	16		1.6764	2056.11	-0.0167819	0.925619	CPAR2_405290	CDR1	orf19.6000	CDR1	PDR5	Ortholog(s) have ATP binding, drug binding, fluconazole transporter activity, phospholipid-translocating ATPase activity, xenobiotic-transporting ATPase activity
419	16		1.6764	5496.18	1.56581	1.17787e-19	CPAR2_405280	NA	NA	NA		Has domain(s) with predicted ATP binding, ATPase activity, ATPase activity, coupled to transmembrane movement of substances, nucleoside-triphosphatase activity, nucleotide binding activity and role in transport
420	16		1.6764	9837.29	1.06506	1.23716e-11	CPAR2_600750		orf19.5759	SNQ2	SNQ2	Ortholog(s) have xenobiotic-transporting ATPase activity
421	16		1.6764	481.126	0.710211	4.75931e-06	CPAR2_700030	NA	NA	NA		Has domain(s) with predicted ATP binding, ATPase activity, ATPase activity, coupled to transmembrane movement of substances, nucleoside-triphosphatase activity, nucleotide binding activity and role in transport
422	16		1.6764	544.448	-0.0283376	0.857634	CPAR2_300010	NA	NA	NA
423	16		1.6764	1125.42	-0.544003	0.00737869	CPAR2_205160		orf19.459	ADP1	ADP1	Ortholog(s) have endoplasmic reticulum localization
424	122		1.66632	763.433	-0.549994	0.0173044	CPAR2_400640		orf19.4610			Has domain(s) with predicted hydrolase activity, metallocarboxypeptidase activity and role in metabolic process
425	122		1.66632	1098.52	-0.0827991	0.65641	CPAR2_401550	NA	NA	NA		Ortholog(s) have fungal-type vacuole localization
426	122		1.66632	1967.06	1.71385	2.70692e-35	CPAR2_401540		orf19.2686		CPS1	Ortholog(s) have carboxypeptidase activity, role in nitrogen compound metabolic process, proteolysis involved in cellular protein catabolic process and fungal-type vacuole lumen localization
427	122		1.66632	1885.74	1.61879	5.29715e-47	CPAR2_600960	NA	NA	NA		Has domain(s) with predicted hydrolase activity, metallocarboxypeptidase activity, metallopeptidase activity and role in metabolic process, proteolysis
428	86		1.62861	504.365	-0.290749	0.0264352	CPAR2_502960		orf19.5380	LYS144		Has domain(s) with predicted sequence-specific DNA binding RNA polymerase II transcription factor activity, zinc ion binding activity, role in regulation of transcription, DNA-dependent and nucleus localization
429	86		1.62861	1191.85	1.62861	1.84616e-34	CPAR2_700900		orf19.4778	LYS142		Has domain(s) with predicted sequence-specific DNA binding RNA polymerase II transcription factor activity, zinc ion binding activity, role in regulation of transcription, DNA-dependent and nucleus localization
430	86		1.62861	1426.47	0.366995	0.0368312	CPAR2_600300		orf19.5548	LYS14		Ortholog(s) have role in filamentous growth of a population of unicellular organisms in response to biotic stimulus, positive regulation of filamentous growth of a population of unicellular organisms in response to biotic stimulus
431	86		1.62861	1417.2	-0.627067	3.79274e-06	CPAR2_700930		orf19.4776	LYS143	LYS14	Ortholog(s) have RNA polymerase II core promoter proximal region sequence-specific DNA binding activity
432	86		1.62861	1256.34	0.929762	2.95585e-07	CPAR2_700890	NA	NA	NA		Ortholog of Candida orthopsilosis Co 90-125 : CORT_0G01050
433	106		1.5677	670.718	-0.0781323	0.714266	CPAR2_202540	NA	NA	NA		Ortholog of Candida orthopsilosis Co 90-125 : CORT_0D02620
434	106		1.5677	573.396	1.5677	2.79924e-25	CPAR2_500700	NA	NA	NA
435	106		1.5677	95.7089	0.233427	0.326549	CPAR2_404720	NA	NA	NA		Ortholog of Candida orthopsilosis Co 90-125 : CORT_0C04160
436	106		1.5677	2967.52	1.10523	3.45588e-17	CPAR2_404710		orf19.199			Ortholog of C. albicans SC5314 : orf19.199, C. dubliniensis CD36 : Cd36_23230, Candida tenuis NRRL Y-1498 : CANTEDRAFT_115970 and Debaryomyces hansenii CBS767 : DEHA2B09834g
437	96		1.53342	67.4787	0.252934	0.467812	CPAR2_103600		orf19.320			Protein of unknown function; expression increased in fluconazole and voriconazole resistant strains
438	96		1.53342	489.264	1.2271	3.20812e-18	CPAR2_109390		orf19.3352			Has domain(s) with predicted oxidoreductase activity and role in metabolic process
439	96		1.53342	236.548	1.53342	3.06994e-21	CPAR2_109470	NA	NA	NA		Has domain(s) with predicted oxidoreductase activity and role in metabolic process
440	96		1.53342	922.859	0.777843	1.4645e-07	CPAR2_212790		orf19.4521		ENV9	Ortholog(s) have role in vacuolar protein processing, vacuole organization and lipid particle localization
441	89		1.50931	1078.36	-0.514873	0.0127608	CPAR2_101140		orf19.3956		HER2	Ortholog(s) have glutaminyl-tRNA synthase (glutamine-hydrolyzing) activity and role in endoplasmic reticulum organization, glutaminyl-tRNAGln biosynthesis via transamidation
442	89		1.50931	7202.59	1.5065	1.09365e-05	CPAR2_105520		orf19.780	DUR1,2	DUR1,2	Ortholog(s) have allophanate hydrolase activity, urea carboxylase activity, role in cellular response to alkalinity, nitrogen utilization, pathogenesis, urea catabolic process and cytoplasm localization
443	89		1.50931	45680.7	1.51212	5.14148e-10	CPAR2_402090		orf19.789	PYC2	PYC2	Ortholog(s) have pyruvate carboxylase activity, role in gluconeogenesis and cytosol localization
444	89		1.50931	19099	-0.719589	0.00984037	CPAR2_804060		orf19.7466	ACC1	ACC1	Ortholog(s) have acetyl-CoA carboxylase activity, biotin carboxylase activity and role in long-chain fatty acid biosynthetic process, protein import into nucleus, regulation of mitosis
445	17		1.50813	11.0484	2.32272	5.70462e-05	CPAR2_100480	NA	NA	NA		Similar to S. cerevisiae Gre2p (methylglyoxal reductase); expression increased in fluconazole and voriconazole resistant strains
446	17		1.50813	36.5592	1.40406	0.000347265	CPAR2_304270	GRP2	orf19.4309	GRP2		Similar to S. cerevisiae Gre2p (methylglyoxal reductase); expression increased in fluconazole and voriconazole resistant strains
447	17		1.50813	0.17827	-0.316345	0.545411	CPAR2_104540	NA	NA	NA		Has domain(s) with predicted catalytic activity, coenzyme binding activity and role in cellular metabolic process
448	17		1.50813	0.154192	0.270523	0.588707	CPAR2_104650	NA	NA	NA		Has domain(s) with predicted catalytic activity, coenzyme binding activity and role in cellular metabolic process
449	17		1.50813	1323.49	0.627487	6.41581e-09	CPAR2_601530		orf19.5611		GRE2	Protein of unknown function; expression increased in fluconazole and voriconazole resistant strains
450	17		1.50813	474.04	3.45016	1.78844e-52	CPAR2_104460		orf19.6868			Ortholog(s) have role in filamentous growth
451	17		1.50813	1713.25	-0.293608	0.0266994	CPAR2_208150		orf19.4781	GRP1		Has domain(s) with predicted catalytic activity, coenzyme binding activity and role in cellular metabolic process
452	17		1.50813	432.782	-2.28876	3.08845e-36	CPAR2_300340		orf19.7009			Has domain(s) with predicted catalytic activity, coenzyme binding activity and role in cellular metabolic process
453	17		1.50813	1755.86	2.01704	6.57795e-22	CPAR2_300320	NA	NA	NA		Has domain(s) with predicted catalytic activity, coenzyme binding activity and role in cellular metabolic process
454	17		1.50813	43.6893	2.03948	6.97618e-11	CPAR2_104520	NA	NA	NA
455	18		1.49199	5828.4	-0.194957	0.520523	CPAR2_101350		orf19.4317	GRE3	GRE3	Ortholog(s) have D-xylose:NADP reductase activity, glucose 1-dehydrogenase (NADP+) activity, mRNA binding activity
456	18		1.49199	5588.32	0.700666	0.00233537	CPAR2_808750		orf19.6757	GCY1	GCY1	Ortholog(s) have alditol:NADP+ 1-oxidoreductase activity, glycerol dehydrogenase [NAD(P)+] activity, mRNA binding activity
457	18		1.49199	31.7241	2.52554	3.24311e-11	CPAR2_700020	NA	NA	NA		Has domain(s) with predicted oxidoreductase activity and role in oxidation-reduction process
458	18		1.49199	1430.75	1.05325	4.29531e-06	CPAR2_808660		orf19.6816		YJR096W	Ortholog(s) have alditol:NADP+ 1-oxidoreductase activity, role in D-xylose catabolic process, arabinose catabolic process, cellular response to oxidative stress and cytosol, nucleus localization
459	18		1.49199	733.123	0.542417	0.000160229	CPAR2_806240		orf19.2172	ARA1	ARA1	Ortholog(s) have D-arabinose 1-dehydrogenase [NAD(P)+] activity, role in carboxylic acid metabolic process, cellular carbohydrate metabolic process and cytosol localization
460	18		1.49199	576.394	-0.704993	0.00315805	CPAR2_703660	CPR-C2	orf19.1340		YDL124W	Conjugated polyketone reductase
461	18		1.49199	3187.1	-2.03639	1.49393e-32	CPAR2_109870	NA	NA	NA		Conjugated polyketone reductase
462	18		1.49199	0	NA	NA	CPAR2_406850	NA	NA	NA		Has domain(s) with predicted oxidoreductase activity and role in oxidation-reduction process
463	18		1.49199	0.148951	0.264349	0.593668	CPAR2_406790		orf19.2244			Has domain(s) with predicted oxidoreductase activity and role in oxidation-reduction process
464	18		1.49199	627.113	3.98684	1.12712e-56	CPAR2_110150	NA	NA	NA		Has domain(s) with predicted oxidoreductase activity and role in oxidation-reduction process
465	111		1.2124	353.891	1.68216	1.19513e-07	CPAR2_210100		orf19.4802	FTH1	FTH1	Ortholog(s) have role in endocytosis, high-affinity iron ion transport and fungal-type vacuole membrane localization
466	111		1.2124	839.041	-1.12176	1.36568e-15	CPAR2_803120		orf19.3227	FTH2		Has domain(s) with predicted role in transmembrane transport and membrane localization
467	111		1.2124	1882.94	-2.1485	1.13429e-19	CPAR2_805630	NA	NA	NA		Has domain(s) with predicted role in transmembrane transport and membrane localization
468	111		1.2124	819.323	4.10355	3.23126e-65	CPAR2_700570	FTR1	orf19.7219	FTR1	FTR1	Ortholog(s) have ferrous iron transmembrane transporter activity, iron ion transmembrane transporter activity
469	114		1.19456	1558.03	2.40456	1.23008e-102	CPAR2_211040		orf19.802	UGA1	UGA1	Ortholog(s) have 4-aminobutyrate transaminase activity and role in gamma-aminobutyric acid catabolic process
470	114		1.19456	2470.99	1.63282	1.13503e-49	CPAR2_211400		orf19.854	UGA11		Ortholog(s) have 4-aminobutyrate transaminase activity, pyridoxal phosphate binding activity, role in gamma-aminobutyric acid catabolic process, glutamate metabolic process and cytosol localization
471	114		1.19456	1263.87	-2.05619	2.04665e-51	CPAR2_403030	ARG8	orf19.3770	ARG8	ARG8	Ortholog(s) have N2-acetyl-L-ornithine:2-oxoglutarate 5-aminotransferase activity and mitochondrial matrix, nucleus localization
472	114		1.19456	4220.21	2.79706	1.32206e-30	CPAR2_402700		orf19.5641	CAR2	CAR2	Ortholog(s) have ornithine-oxo-acid transaminase activity, role in arginine catabolic process, cellular response to drug, ornithine metabolic process and cytosol, nucleus localization
473	54		0.676003	684.726	-1.52928	1.73094e-15	CPAR2_110430	NA	NA	NA		Has domain(s) with predicted NAD binding, cofactor binding, oxidoreductase activity, acting on the CH-OH group of donors, NAD or NADP as acceptor activity and role in oxidation-reduction process
474	54		0.676003	3510.77	-1.36184	8.63929e-13	CPAR2_806620		orf19.1117			Has domain(s) with predicted NAD binding, cofactor binding, oxidoreductase activity, acting on the CH-OH group of donors, NAD or NADP as acceptor activity and role in oxidation-reduction process
475	54		0.676003	10905.3	6.10785	0	CPAR2_203450		orf19.638	FDH1	FDH1	Ortholog(s) have formate dehydrogenase (NAD+) activity, role in formate catabolic process and cytosol localization
476	54		0.676003	581.155	2.49903	7.31142e-23	CPAR2_203440	NA	NA	NA		Has domain(s) with predicted NAD binding, cofactor binding, oxidoreductase activity, acting on the CH-OH group of donors, NAD or NADP as acceptor activity and role in oxidation-reduction process
477	54		0.676003	4660.74	-2.02954	9.13291e-25	CPAR2_200520	NA	NA	NA		Has domain(s) with predicted NAD binding, cofactor binding, oxidoreductase activity, acting on the CH-OH group of donors, NAD or NADP as acceptor activity and role in oxidation-reduction process
478	54		0.676003	3310.08	-1.66805	1.29914e-14	CPAR2_805110	SER33	orf19.5263	SER33	SER3	Ortholog(s) have phosphoglycerate dehydrogenase activity, role in serine family amino acid biosynthetic process and cytosol localization
479	4		0.272099	2561.89	0.0282653	0.861667	CPAR2_104020		orf19.147	YAK1	YAK1	Ortholog(s) have protein serine/threonine kinase activity, protein tyrosine kinase activity
480	4		0.272099	852.25	-0.0147937	0.942986	CPAR2_207500		orf19.5253			Has domain(s) with predicted ATP binding, protein kinase activity, protein serine/threonine kinase activity, transferase activity, transferring phosphorus-containing groups activity and role in protein phosphorylation
481	4		0.272099	3003.18	2.30564	4.57084e-34	CPAR2_202940		orf19.4979	KNS1	KNS1	Ortholog(s) have protein serine/threonine kinase activity, protein tyrosine kinase activity, role in negative regulation of transcription from RNA polymerase III promoter, protein autophosphorylation and cytoplasm, nucleus localization
482	4		0.272099	7554.33	2.49795	8.40672e-28	CPAR2_211130		orf19.792			Has domain(s) with predicted ATP binding, protein kinase activity, protein serine/threonine kinase activity, transferase activity, transferring phosphorus-containing groups activity and role in protein phosphorylation
483	4		0.272099	2193.85	0.013371	0.908753	CPAR2_211840		orf19.895	HOG1	HOG1	Ortholog(s) have MAP kinase activity
484	4		0.272099	1520.33	-0.0532185	0.76344	CPAR2_501060	CEK1	orf19.2886	CEK1	FUS3	Ortholog(s) have MAP kinase activity
485	4		0.272099	2598.67	-0.965792	6.8421e-09	CPAR2_105250		orf19.6846	PHO85	PHO85	Ortholog(s) have cyclin-dependent protein serine/threonine kinase activity
486	4		0.272099	1333.26	-0.0964738	0.471902	CPAR2_205060		orf19.3856	CDC28	CDC28	Ortholog(s) have RNA polymerase II core binding, cyclin-dependent protein serine/threonine kinase activity, histone binding activity
487	4		0.272099	36.7305	-0.26355	0.576983	CPAR2_205170		orf19.460	CEK2		Ortholog(s) have MAP kinase activity
488	4		0.272099	1473.67	-1.90176	2.99678e-15	CPAR2_602180		orf19.3459		MCK1	Ortholog(s) have protein serine/threonine/tyrosine kinase activity
489	4		0.272099	1735.06	-0.603695	2.91822e-06	CPAR2_405120		orf19.1619		CTK1	Ortholog(s) have RNA polymerase II carboxy-terminal domain kinase activity, cyclin-dependent protein serine/threonine kinase activity
490	4		0.272099	556.052	1.06154	4.47624e-06	CPAR2_207040		orf19.6239		KIN28	Ortholog(s) have RNA polymerase II carboxy-terminal domain kinase activity, cyclin-dependent protein kinase activating kinase activity
491	4		0.272099	955.792	0.32022	0.0332794	CPAR2_211110		orf19.794	SSN3	SSN3	Ortholog(s) have RNA polymerase II carboxy-terminal domain kinase activity, cyclin-dependent protein serine/threonine kinase activity
492	4		0.272099	2831.98	0.126382	0.480431	CPAR2_210090		orf19.3523	CRK1	SGV1	Ortholog(s) have RNA polymerase II carboxy-terminal domain kinase activity, cyclin-dependent protein serine/threonine kinase activity
493	4		0.272099	1646.55	0.0652794	0.667799	CPAR2_800090		orf19.7523	MKC1	SLT2	Ortholog(s) have MAP kinase activity
494	4		0.272099	4.56991	1.51767	0.0337511	CPAR2_700280		orf19.7208	CSK1	SMK1	Ortholog(s) have MAP kinase activity, role in ascospore wall assembly, negative regulation of sporulation resulting in formation of a cellular spore, protein phosphorylation and mitochondrion localization
495	4		0.272099	978.919	-0.276384	0.105786	CPAR2_200130		orf19.7652	CKA1	CKA1	Ortholog(s) have protein serine/threonine kinase activity
496	4		0.272099	476.076	-0.0476403	0.818313	CPAR2_210000		orf19.3530	CKA2	CKA2	Ortholog(s) have protein serine/threonine kinase activity
497	4		0.272099	1.16523	-0.312475	0.721982	CPAR2_802210		orf19.2395	IME2	IME2	Ortholog(s) have protein kinase activity, role in ascospore formation, cellular response to drug, protein phosphorylation, regulation of meiosis and nucleus localization
498	4		0.272099	1329.7	-1.81344	3.15376e-41	CPAR2_206440		orf19.3561	CDC7	CDC7	Ortholog(s) have ATP binding, protein heterodimerization activity, protein serine/threonine kinase activity
499	112		0.106863	553.311	-1.51657	5.8544e-20	CPAR2_210740		orf19.1585	ZRT2	ZRT2	Ortholog(s) have low-affinity zinc ion transmembrane transporter activity
500	112		0.106863	344.973	-0.559141	0.0139687	CPAR2_806720	NA	NA	NA		Has domain(s) with predicted metal ion transmembrane transporter activity, zinc ion transmembrane transporter activity and role in metal ion transport, transmembrane transport, zinc ion transmembrane transport
501	112		0.106863	150.125	1.7303	4.90157e-16	CPAR2_806710	NA	NA	NA		Has domain(s) with predicted metal ion transmembrane transporter activity, zinc ion transmembrane transporter activity and role in metal ion transport, transmembrane transport, zinc ion transmembrane transport
502	112		0.106863	359.114	-0.911142	0.000827967	CPAR2_500170		orf19.3112	ZRT1		Ortholog(s) have role in sequestering of zinc ion
503	20		0.0905754	3283.9	-1.71847	2.7958e-11	CPAR2_104690		orf19.5493	GSP1	GSP1	Ortholog(s) have GTP binding, GTPase activity
504	20		0.0905754	2538.13	-0.545045	3.30592e-06	CPAR2_109020		orf19.3052	YPT1	YPT1	Ortholog(s) have GTPase activity, SNARE binding activity
505	20		0.0905754	1102.5	-0.0108679	0.948905	CPAR2_800840		orf19.2571	SEC4	SEC4	Ortholog(s) have GTP binding, GTPase activity
506	20		0.0905754	707.692	-0.811695	5.90802e-05	CPAR2_106090		orf19.2975	YPT7		Has domain(s) with predicted GTP binding activity and role in protein transport, small GTPase mediated signal transduction
507	20		0.0905754	990.342	0.124544	0.608802	CPAR2_406870		orf19.2245	YPT72	YPT7	Ortholog(s) have GTPase activity
508	20		0.0905754	729.95	-0.887804	2.39193e-08	CPAR2_202990		orf19.714		YPT6	Ortholog(s) have GTPase activity and role in intracellular protein transport, retrograde transport, endosome to Golgi
509	20		0.0905754	1311.68	-0.233321	0.0438114	CPAR2_700670		orf19.7216		YPT52	Ortholog(s) have GTP binding, GTPase activity
510	20		0.0905754	2115.22	-1.41877	1.57678e-40	CPAR2_202010		orf19.2622	YPT31	YPT32	Ortholog(s) have GTPase activity and role in cellular response to drug, cytokinesis, early endosome to Golgi transport, exocytosis, fungal-type cell wall organization or biogenesis, vacuole fusion, non-autophagic
511	20		0.0905754	150.585	0.237384	0.311148	CPAR2_107780		orf19.430		YPT10	Ortholog(s) have guanyl nucleotide binding activity, role in Golgi organization and cytoplasm localization
512	20		0.0905754	4452.45	1.89962	2.28631e-19	CPAR2_702090		orf19.589	VPS21	VPS21	Ortholog(s) have GTPase activity
513	59		0.0373533	6.61833	1.91877	0.00245177	CPAR2_210110	NA	NA	NA		Has domain(s) with predicted oxidoreductase activity and role in oxidation-reduction process
514	59		0.0373533	123.817	-1.03606	0.00741335	CPAR2_808120	CFL5	orf19.1930	CFL5	FRE3	Ortholog(s) have role in siderophore transport and plasma membrane localization
515	59		0.0373533	399.304	2.79944	4.91305e-43	CPAR2_808110		orf19.1932	CFL4	FRE2	Ortholog(s) have ferric-chelate reductase activity, role in copper ion import, iron ion transport and plasma membrane localization
516	59		0.0373533	760.863	1.14605	0.00612189	CPAR2_210140		orf19.3538	FRE9		Has domain(s) with predicted oxidoreductase activity and role in oxidation-reduction process
517	59		0.0373533	131.428	-2.72474	1.03356e-14	CPAR2_401740		orf19.1415	FRE10		Ortholog(s) have cupric reductase activity, ferric-chelate reductase activity, role in iron ion transport and cell surface, plasma membrane localization
518	59		0.0373533	9.95008	1.60538	0.00523936	CPAR2_210120	NA	NA	NA		Has domain(s) with predicted oxidoreductase activity and role in oxidation-reduction process
519	6		0.000998936	1987.78	0.528795	0.000359126	CPAR2_101690		orf19.4219	RIX7	RIX7	Ortholog(s) have role in hyphal growth, ribosomal large subunit biogenesis, ribosomal large subunit export from nucleus, single-species biofilm formation on inanimate substrate
520	6		0.000998936	7234.86	-1.72497	2.33785e-26	CPAR2_804190		orf19.2340	CDC48	CDC48	Ortholog(s) have ATPase activity, ubiquitin binding activity
521	6		0.000998936	2819.67	1.72697	1.6276e-18	CPAR2_300930		orf19.6460	PEX1	PEX1	Ortholog(s) have ATPase activity, protein heterodimerization activity, role in protein import into peroxisome matrix, receptor recycling and cytosol, peroxisomal membrane localization
522	6		0.000998936	1652.31	0.725196	3.16895e-16	CPAR2_209400		orf19.3573	PEX6	PEX6	Ortholog(s) have ATPase activity, protein heterodimerization activity, role in protein import into peroxisome matrix, receptor recycling, replicative cell aging and cytosol, nucleus, peroxisome localization
523	6		0.000998936	991.245	0.202327	0.0912058	CPAR2_205770		orf19.6432		AFG2	Ortholog(s) have ATPase activity, role in response to drug, ribosomal large subunit biogenesis and cytosol, preribosome, large subunit precursor localization
524	6		0.000998936	3126.96	-0.605041	0.00222953	CPAR2_502540		orf19.3949		YTA7	Ortholog(s) have chromatin binding, histone binding activity
525	6		0.000998936	1929.57	-0.997299	2.26554e-08	CPAR2_202340		orf19.482	RPT4	RPT4	Ortholog(s) have protein domain specific binding activity
526	6		0.000998936	1693.93	-0.379248	0.000814191	CPAR2_211590		orf19.5793	PR26	RPT3	Ortholog(s) have role in positive regulation of RNA polymerase II transcriptional preinitiation complex assembly, proteasome regulatory particle assembly, ubiquitin-dependent protein catabolic process
527	6		0.000998936	2465.21	-0.978787	2.03097e-12	CPAR2_404360		orf19.3593	RPT6	RPT6	Ortholog(s) have protein domain specific binding activity
528	6		0.000998936	2392.1	-0.64962	3.74421e-11	CPAR2_107860		orf19.441	RPT1	RPT1	Ortholog(s) have role in positive regulation of RNA polymerase II transcriptional preinitiation complex assembly, positive regulation of protein catabolic process and proteasome regulatory particle assembly, more
529	6		0.000998936	1438.37	-0.960146	3.86718e-16	CPAR2_302040		orf19.3123	RPT5	RPT5	Ortholog(s) have role in positive regulation of RNA polymerase II transcriptional preinitiation complex assembly, proteasome regulatory particle assembly, ubiquitin-dependent protein catabolic process
530	6		0.000998936	1425.21	-1.14146	2.3564e-17	CPAR2_504020		orf19.5440	RPT2	RPT2	Ortholog(s) have ATPase activity and role in peptide catabolic process, positive regulation of protein catabolic process, proteasomal ubiquitin-dependent protein catabolic process, proteasome regulatory particle assembly
531	6		0.000998936	1121.22	-0.621677	5.90802e-05	CPAR2_801930		orf19.4362		MSP1	Ortholog(s) have role in protein targeting to mitochondrion and mitochondrial outer membrane localization
532	6		0.000998936	843.089	-0.0976361	0.42957	CPAR2_501960		orf19.4339	VPS4	VPS4	Ortholog(s) have ATP binding, ATPase activity, protein homodimerization activity
533	6		0.000998936	3658.5	-0.775699	2.95917e-12	CPAR2_503140		orf19.1669	AFG3	AFG3	Ortholog(s) have ATPase activity, metallopeptidase activity and role in cytoplasmic translation, protein complex assembly, proteolysis, replicative cell aging, signal peptide processing
534	6		0.000998936	2809.34	-0.166488	0.368608	CPAR2_500400		orf19.1252	YME1	YME1	Ortholog(s) have ATP-dependent peptidase activity, role in misfolded or incompletely synthesized protein catabolic process, protein folding and i-AAA complex localization
535	6		0.000998936	2849.18	-0.482204	1.74836e-05	CPAR2_213130		orf19.2057		YTA12	Ortholog(s) have ATP binding, ATPase activity, metallopeptidase activity, role in protein complex assembly, proteolysis, signal peptide processing and m-AAA complex, mitochondrial inner boundary membrane localization
536	6		0.000998936	2194.71	-0.267867	0.0458773	CPAR2_202780		orf19.4993	SEC18	SEC18	Ortholog(s) have ATPase activity
537	6		0.000998936	2405.62	0.0707859	0.571046	CPAR2_200920		orf19.7558	YTA6	SAP1	Ortholog(s) have role in filamentous growth and cytoplasm localization
538	11		0	2045.46	0.177743	0.26365	CPAR2_103160	NA	NA	NA		Has domain(s) with predicted ATP binding, ATPase activity, ATPase activity, coupled to transmembrane movement of substances, nucleoside-triphosphatase activity, nucleotide binding activity and role in transmembrane transport
539	11		0	1869.47	0.761116	1.27477e-11	CPAR2_703390	NA	NA	NA	YBT1	Ortholog(s) have bile acid-exporting ATPase activity, role in bile acid and bile salt transport and fungal-type vacuole localization
540	11		0	3164.33	0.312749	0.0122279	CPAR2_702790		orf19.6478	YCF1	YCF1	Ortholog(s) have bilirubin transmembrane transporter activity, glutathione S-conjugate-exporting ATPase activity, phytochelatin transmembrane transporter activity
541	11		0	1921.49	0.676317	0.00716511	CPAR2_205610		orf19.6382		BPT1	Ortholog(s) have bilirubin transmembrane transporter activity, cadmium ion transmembrane transporter activity, role in bilirubin transport, cadmium ion transport, vacuole fusion, non-autophagic and fungal-type vacuole membrane localization
542	11		0	1461.78	0.608131	0.00019301	CPAR2_503260	NA	NA	NA		Has domain(s) with predicted ATP binding, ATPase activity, ATPase activity, coupled to transmembrane movement of substances, nucleoside-triphosphatase activity, nucleotide binding activity and role in transmembrane transport
543	11		0	2423.7	0.503085	8.81533e-06	CPAR2_207430	NA	NA	NA		Has domain(s) with predicted ATP binding, ATPase activity, ATPase activity, coupled to transmembrane movement of substances, nucleoside-triphosphatase activity, nucleotide binding activity and role in transmembrane transport
544	11		0	2726.75	-0.381576	0.00749274	CPAR2_207420	MLT1	orf19.5100	MLT1		Ortholog(s) have role in cellular response to biotic stimulus, cellular response to starvation and filamentous growth of a population of unicellular organisms in response to biotic stimulus, more
545	11		0	471.702	0.862002	1.69197e-07	CPAR2_407510	NA	NA	NA
546	11		0	489.888	1.47153	3.64736e-15	CPAR2_205440	NA	NA	NA		Has domain(s) with predicted ATP binding, ATPase activity, ATPase activity, coupled to transmembrane movement of substances, nucleoside-triphosphatase activity, nucleotide binding activity and role in transmembrane transport
547	11		0	6346.2	1.43699	1.13979e-08	CPAR2_407200		orf19.1783	YOR1	YOR1	Ortholog(s) have plasma membrane localization
548	11		0	1361.8	-0.30993	0.00770619	CPAR2_600410		orf19.1077	ATM1	ATM1	Ortholog(s) have ATPase activity, coupled to transmembrane movement of substances activity, role in cellular iron ion homeostasis, cellular response to oxidative stress and mitochondrial inner membrane localization
549	11		0	1387.75	-1.39956	2.22887e-22	CPAR2_801330		orf19.2615	MDL1	MDL1	Ortholog(s) have oligopeptide-transporting ATPase activity, role in oligopeptide export from mitochondrion and mitochondrial inner membrane localization
550	11		0	2609.11	-0.556505	0.000205364	CPAR2_600200		orf19.5599	MDL2		Ortholog(s) have plasma membrane localization
551	11		0	338.845	0.659949	4.31748e-05	CPAR2_404230		orf19.7440	HST6	STE6	Ortholog(s) have oligopeptide-transporting ATPase activity
552	37		0	1956.46	0.927716	6.21202e-12	CPAR2_100150		orf19.4033	PRP22	PRP22	Ortholog(s) have ATP-dependent RNA helicase activity, second spliceosomal transesterification activity and role in generation of catalytic spliceosome for second transesterification step, spliceosomal complex disassembly
553	37		0	2675.33	0.209048	0.0599775	CPAR2_503680		orf19.1687		PRP43	Ortholog(s) have ATP-dependent RNA helicase activity
554	37		0	1597.61	0.360021	0.0242522	CPAR2_801020		orf19.2818		PRP16	Ortholog(s) have RNA-dependent ATPase activity, second spliceosomal transesterification activity, role in generation of catalytic spliceosome for second transesterification step and U2-type catalytic step 2 spliceosome localization
555	37		0	941.894	0.0449991	0.779689	CPAR2_404140		orf19.5865		PRP2	Ortholog(s) have RNA-dependent ATPase activity, role in generation of catalytic spliceosome for first transesterification step and U2-type catalytic step 1 spliceosome localization
556	37		0	2282.97	1.01974	1.65262e-10	CPAR2_603170		orf19.107		DHR2	Ortholog(s) have RNA helicase activity, role in maturation of SSU-rRNA from tricistronic rRNA transcript (SSU-rRNA, 5.8S rRNA, LSU-rRNA) and nucleolus localization
557	37		0	2310.17	-0.543333	1.94733e-07	CPAR2_808610		orf19.6818		YLR419W	Ortholog(s) have cytosol, mitochondrion localization
558	37		0	2289.67	0.11549	0.452291	CPAR2_213320		orf19.2090		ECM16	Ortholog(s) have RNA helicase activity, role in maturation of SSU-rRNA from tricistronic rRNA transcript (SSU-rRNA, 5.8S rRNA, LSU-rRNA) and 90S preribosome, mitochondrion, nucleolus, small-subunit processome localization
559	38		0	649.475	0.183859	0.14882	CPAR2_103930		orf19.4494	KTR2	KTR2	Ortholog(s) have alpha-1,2-mannosyltransferase activity, mannosylphosphate transferase activity, role in cell wall mannoprotein biosynthetic process, protein N-linked glycosylation and Golgi apparatus localization
560	38		0	5683.17	-0.380003	0.000316611	CPAR2_503160		orf19.1665	MNT1	KTR1	Ortholog(s) have alpha-1,2-mannosyltransferase activity
561	38		0	7439.32	-1.49118	1.93882e-11	CPAR2_403590	NA	NA	NA		Ortholog(s) have role in protein O-linked mannosylation and Golgi membrane, endoplasmic reticulum localization
562	38		0	3930.32	-1.2372	1.60359e-19	CPAR2_503170	MNT2	orf19.1663	MNT2	KRE2	Alpha-1,2-mannosyltransferase; expression increased in fluconazole and voriconazole resistant strains
563	38		0	486.634	0.135738	0.469527	CPAR2_203110		orf19.1010	MNT3		Ortholog(s) have mannosylphosphate transferase activity and role in cell wall mannoprotein biosynthetic process, protein N-linked glycosylation
564	38		0	2785.67	-0.55013	0.000374197	CPAR2_107240		orf19.4475	KTR4	KTR4	Ortholog(s) have mannosylphosphate transferase activity and role in cell wall mannoprotein biosynthetic process, protein N-linked glycosylation
565	38		0	690.406	-0.711146	3.56238e-05	CPAR2_203200	NA	NA	NA		Ortholog(s) have cytosol localization
566	52		0	898.353	-0.824288	0.0400115	CPAR2_104750		orf19.5487	CDC46	MCM5	Ortholog(s) have DNA helicase activity, DNA replication origin binding, chromatin binding, single-stranded DNA binding activity
567	52		0	1188.69	-1.09986	0.00380243	CPAR2_201880		orf19.3761	CDC54	MCM4	Ortholog(s) have ATP-dependent 3'-5' DNA helicase activity, DNA replication origin binding, chromatin binding, four-way junction helicase activity and single-stranded DNA binding, more
568	52		0	1464.25	-0.932498	0.0088675	CPAR2_105020		orf19.1901	MCM3	MCM3	Ortholog(s) have ATPase activity, DNA helicase activity, DNA replication origin binding, chromatin binding activity
569	52		0	1464.44	-0.744735	0.0562459	CPAR2_202500		orf19.4354	MCM2	MCM2	Ortholog(s) have DNA helicase activity, DNA replication origin binding, chromatin binding, single-stranded DNA binding activity
570	52		0	1397.34	-1.49673	0.000396372	CPAR2_404670		orf19.202	CDC47	MCM7	Ortholog(s) have ATP binding, ATP-dependent 3'-5' DNA helicase activity, DNA replication origin binding, chromatin binding, four-way junction helicase activity and single-stranded DNA binding, more
571	52		0	1181.69	-0.737461	0.0874954	CPAR2_801440		orf19.2611	MCM6	MCM6	Ortholog(s) have ATP-dependent 3'-5' DNA helicase activity, DNA replication origin binding, four-way junction helicase activity and single-stranded DNA binding, more
572	53		0	36.4446	1.71126	0.00151688	CPAR2_105760		orf19.6070	ENA2	ENA2	Ortholog(s) have potassium-transporting ATPase activity, sodium-exporting ATPase activity, phosphorylative mechanism activity and role in calcium ion transmembrane transport, potassium ion transport, sodium ion transport
573	53		0	1632.73	0.427278	0.0463658	CPAR2_600020	NA	NA	NA		Has domain(s) with predicted cation-transporting ATPase activity, metal ion binding, nucleotide binding activity, role in cation transport and integral to membrane localization
574	53		0	4360.61	-0.875087	3.955e-11	CPAR2_301360		orf19.7089	PMR1	PMR1	Ortholog(s) have calcium ion binding, calcium-transporting ATPase activity, manganese-transporting ATPase activity
575	53		0	8217.24	-0.0894487	0.744259	CPAR2_502950	PMA1	orf19.5383	PMA1	PMA1	Plasma membrane H+-ATPase; expression increased in fluconazole and voriconazole resistant strains
576	53		0	5594.8	-0.4495	0.0450396	CPAR2_503860		orf19.1727	PMC1	PMC1	Ortholog(s) have calcium-transporting ATPase activity, role in calcium ion transport, cellular calcium ion homeostasis, cellular response to drug, transmembrane transport and fungal-type vacuole membrane localization
577	53		0	116.543	-0.456424	0.0459607	CPAR2_214180	NA	NA	NA
578	56		0	2687.45	-1.10776	5.02917e-22	CPAR2_202140		orf19.506	YDJ1	YDJ1	Ortholog(s) have ATPase activator activity, unfolded protein binding activity
579	56		0	1183.27	0.152559	0.339307	CPAR2_304140		orf19.954		XDJ1	Ortholog(s) have ATPase activator activity, role in protein import into mitochondrial matrix and endoplasmic reticulum, integral to mitochondrial outer membrane, nucleus localization
580	56		0	2923.64	-1.28575	1.02376e-16	CPAR2_602430		orf19.3438		SCJ1	Ortholog(s) have chaperone binding activity, role in ER-associated protein catabolic process, protein folding in endoplasmic reticulum, response to unfolded protein and endoplasmic reticulum lumen localization
581	56		0	930.471	0.965034	1.46587e-05	CPAR2_206000		orf19.6408			Has domain(s) with predicted heat shock protein binding, unfolded protein binding activity and role in protein folding
582	56		0	1520.62	-0.499072	2.74257e-05	CPAR2_304290		orf19.6672	MDJ1	MDJ1	Co-chaperone; involved in protein folding and refolding in the mitochodrial matrix; required for proteolysis of misfolded protein
583	56		0	2839.19	-0.876328	3.07708e-17	CPAR2_205020		orf19.3861	SIS1	SIS1	Ortholog(s) have role in protein folding, translational initiation and cytosolic small ribosomal subunit, nucleus localization
584	58		0	1285.99	-0.319016	0.00665582	CPAR2_204820		orf19.702		ECM32	Ortholog(s) have DNA helicase activity, role in regulation of translational termination and polysome localization
585	58		0	3233.3	0.939367	9.43556e-17	CPAR2_304020		orf19.939	NAM7	NAM7	Ortholog(s) have role in chromatin silencing at silent mating-type cassette, intracellular mRNA localization, nuclear-transcribed mRNA catabolic process, 3'-5' exonucleolytic nonsense-mediated decay, protein ubiquitination
586	58		0	693.002	-0.195133	0.154818	CPAR2_208840		orf19.6199		HCS1	Ortholog(s) have ATP-dependent 5'-3' DNA helicase activity and DNA helicase A complex, alpha DNA polymerase:primase complex, cytosol localization
587	58		0	3250.22	0.390047	0.0060393	CPAR2_807460		orf19.5938	SEN1	SEN1	Ortholog(s) have protein domain specific binding activity
588	58		0	830.938	0.233652	0.213586	CPAR2_603480		orf19.1192	DNA2	DNA2	Ortholog(s) have 5'-flap endonuclease activity, ATP-dependent DNA helicase activity, protein kinase binding, single-stranded DNA specific endodeoxyribonuclease activity, telomeric DNA binding activity
589	58		0	480.465	0.585133	1.91751e-06	CPAR2_208820	NA	NA	NA
590	65		0	2909.87	0.592286	4.85884e-07	CPAR2_102700		orf19.323			Ortholog(s) have plasma membrane localization
591	65		0	3860.43	0.321579	0.0160382	CPAR2_303950		orf19.932		DNF1	Putative phospholipid-translocating ATPase; expression increased in fluconazole and voriconazole resistant strains
592	65		0	2141.79	-0.645008	2.10585e-08	CPAR2_808970		orf19.6778		DRS2	Ortholog(s) have phospholipid-translocating ATPase activity and role in endocytosis, intracellular protein transport, phospholipid translocation, post-Golgi vesicle-mediated transport, ribosomal small subunit assembly
593	65		0	2303.58	0.690352	8.94696e-07	CPAR2_105400		orf19.783		NEO1	Ortholog(s) have role in endocytosis, retrograde vesicle-mediated transport, Golgi to ER, vacuole organization and COPI-coated vesicle, Golgi membrane, endosome localization
594	65		0	3638.86	0.585329	1.64025e-06	CPAR2_403840		orf19.2680		DNF3	Ortholog(s) have phospholipid-translocating ATPase activity, role in intracellular protein transport, phospholipid translocation and trans-Golgi network transport vesicle localization
595	74		0	320.069	-1.24452	1.07413e-06	CPAR2_106730		orf19.3667			Has domain(s) with predicted ATP binding, microtubule binding, microtubule motor activity, role in microtubule-based movement and microtubule associated complex localization
596	74		0	1159.92	-1.15652	2.32736e-33	CPAR2_807050		orf19.7353		KIP3	Ortholog(s) have plus-end-directed microtubule motor activity, tubulin-dependent ATPase activity
597	74		0	568.462	-0.597111	1.05943e-06	CPAR2_203010		orf19.712	KIP1	KIP1	Ortholog(s) have microtubule motor activity, structural constituent of cytoskeleton activity
598	74		0	492.609	-0.841833	8.77574e-08	CPAR2_407060		orf19.564	KAR3	KAR3	Ortholog(s) have minus-end-directed microtubule motor activity, protein heterodimerization activity
599	74		0	1451.22	-1.01005	7.25518e-12	CPAR2_405870		orf19.1747	KIP2	KIP2	Ortholog(s) have ATPase activity, microtubule binding, plus-end-directed microtubule motor activity, protein heterodimerization activity
600	78		0	2466.09	-0.344203	0.120682	CPAR2_204150		orf19.5286	YCP4	YCP4	Ortholog(s) have membrane raft, mitochondrion, plasma membrane localization
601	78		0	6240.99	-0.248372	0.369665	CPAR2_204160		orf19.5285	PST3	PST2	Ortholog(s) have histone binding activity, role in cellular response to brefeldin A, chromatin silencing at silent mating-type cassette and cytosol, membrane raft, mitochondrion, nucleus, plasma membrane localization
602	78		0	38.5248	-0.466131	0.328163	CPAR2_406820		orf19.3612	PST2		Ortholog(s) have hyphal cell wall localization
603	78		0	0.303143	0.614829	0.363718	CPAR2_406810		orf19.2241	PST1		Has domain(s) with predicted FMN binding, oxidoreductase activity and role in negative regulation of transcription, DNA-dependent
604	78		0	0	NA	NA	CPAR2_406830	NA	NA	NA		Has domain(s) with predicted FMN binding, oxidoreductase activity and role in negative regulation of transcription, DNA-dependent
605	80		0	4746.19	-0.828751	3.05726e-08	CPAR2_211720		orf19.5776	TOM1	TOM1	Ortholog(s) have ubiquitin-protein ligase activity
606	80		0	3002.07	-0.45133	0.000116455	CPAR2_406920		orf19.3628	RSP5	RSP5	Ortholog(s) have phosphatidylinositol binding, ubiquitin binding, ubiquitin-protein ligase activity
607	80		0	750.614	-0.503823	0.000240528	CPAR2_402560		orf19.4191.1		HUL5	Ortholog(s) have ubiquitin-ubiquitin ligase activity, role in ER-associated protein catabolic process, protein polyubiquitination and cytosol, nuclear envelope, proteasome complex localization
608	80		0	1234.71	1.27681	2.3379e-21	CPAR2_806060	NA	NA	NA
609	80		0	2811.45	-0.57435	0.000303865	CPAR2_803260		orf19.3237		UFD4	Ortholog(s) have cytosol, mitochondrion, nucleus localization
610	83		0	0	NA	NA	CPAR2_406800		orf19.2242	PRB1		Has domain(s) with predicted identical protein binding, serine-type endopeptidase activity and role in negative regulation of catalytic activity, proteolysis
611	83		0	0.176709	-0.314587	0.546625	CPAR2_406840	NA	NA	NA		Has domain(s) with predicted identical protein binding, serine-type endopeptidase activity and role in negative regulation of catalytic activity, proteolysis
612	83		0	2941.72	0.73111	1.52633e-10	CPAR2_703940		orf19.7196		PRB1	Ortholog(s) have serine-type endopeptidase activity
613	83		0	14.6286	-0.692607	0.150745	CPAR2_804040		orf19.7463		RRT12	Ortholog(s) have role in ascospore wall assembly and ascospore wall, nuclear envelope localization
614	83		0	50.291	-0.0603525	0.851786	CPAR2_804050		orf19.7464			Ortholog(s) have role in cellular response to drug
615	85		0	285.495	-0.296233	0.133219	CPAR2_501480		orf19.4411	HOS1	HOS1	Ortholog(s) have protein deacetylase activity, role in histone H4 deacetylation, peptidyl-lysine deacetylation, positive regulation of transcription from RNA polymerase II promoter and histone deacetylase complex localization
616	85		0	904.529	-0.762673	0.000420938	CPAR2_503000		orf19.5377	HOS2	HOS2	Ortholog(s) have NAD-dependent histone deacetylase activity, NAD-independent histone deacetylase activity, histone deacetylase activity (H4-K16 specific) activity
617	85		0	1716.3	-1.34888	3.90164e-25	CPAR2_808830		orf19.6801	RPD31	RPD3	Ortholog(s) have histone deacetylase activity, transcription coactivator activity, transcription corepressor activity
618	85		0	1819.11	0.27328	0.0253488	CPAR2_801220		orf19.2834	RPD3		Ortholog(s) have role in phenotypic switching, regulation of transcription from RNA polymerase II promoter
619	85		0	1969.82	-0.994911	9.71173e-24	CPAR2_800680		orf19.2606	HDA1	HDA1	Ortholog(s) have chromatin binding, histone deacetylase activity, histone deacetylase activity (H3-K14 specific) activity
620	93		0	2136.59	-0.824204	3.24526e-10	CPAR2_102540	AIP2	orf19.300	AIP2	DLD2	Ortholog(s) have D-lactate dehydrogenase (cytochrome) activity, actin binding activity and mitochondrial matrix localization
621	93		0	936.717	-0.27093	0.256504	CPAR2_807730		orf19.6755	DLD2	DLD1	Ortholog(s) have D-lactate dehydrogenase (cytochrome) activity, role in aerobic respiration, cellular carbohydrate metabolic process and mitochondrial inner membrane localization
622	93		0	0.656008	0.434534	0.593577	CPAR2_807740	NA	NA	NA		Has domain(s) with predicted UDP-N-acetylmuramate dehydrogenase activity, catalytic activity, flavin adenine dinucleotide binding, oxidoreductase activity, acting on CH-OH group of donors activity and role in oxidation-reduction process
623	93		0	1125.97	0.541701	0.000257115	CPAR2_212190		orf19.5805	DLD1		Has domain(s) with predicted UDP-N-acetylmuramate dehydrogenase activity, catalytic activity, flavin adenine dinucleotide binding, oxidoreductase activity, acting on CH-OH group of donors activity and role in oxidation-reduction process
624	95		0	1078.59	1.20809	1.8926e-08	CPAR2_103330	NA	NA	NA		Protein of unknown function; expression increased in fluconazole and voriconazole resistant strains
625	95		0	839.716	0.764015	6.67375e-06	CPAR2_103390		orf19.2812			Ortholog of C. albicans SC5314 : orf19.2812, C. dubliniensis CD36 : Cd36_83930, Lodderomyces elongisporus NRLL YB-4239 : LELG_02022 and Candida orthopsilosis Co 90-125 : CORT_0B04590
626	95		0	1337.42	-0.517912	1.03348e-05	CPAR2_703610		orf19.1332	SNG4		Ortholog of C. albicans SC5314 : orf19.1332/SNG4, C. dubliniensis CD36 : Cd36_73080, Candida tenuis NRRL Y-1498 : CANTEDRAFT_104467 and Pichia stipitis Pignal : PICST_48631
627	95		0	1317.94	-0.591852	1.71827e-08	CPAR2_703620		orf19.1333	SNG3		Ortholog(s) have role in cellular response to drug
628	97		0	1507.54	0.809682	1.36763e-10	CPAR2_104000		orf19.144	SNU114	SNU114	Ortholog(s) have GTPase activity, U5 snRNA binding activity
629	97		0	18950.5	-1.08256	2.30323e-05	CPAR2_211630		orf19.5788	EFT2	EFT1	Ortholog(s) have GTPase activity, drug binding, translation elongation factor activity, role in cellular response to drug and cell surface, cytosol, plasma membrane, yeast-form cell wall localization
630	97		0	2141.06	-0.769865	3.39767e-09	CPAR2_208010		orf19.4451	RIA1	RIA1	Ortholog(s) have GTPase activity, role in mature ribosome assembly and cytosol localization
631	97		0	878.367	-0.538537	2.87876e-07	CPAR2_104800		orf19.5483		GUF1	Ortholog(s) have GTPase activity, ribosome binding activity, role in positive regulation of translation and mitochondrial matrix, mitochondrial ribosome localization
632	99		0	2206.17	0.216255	0.0595212	CPAR2_104910		orf19.2193	PRS5	PRS5	Ortholog(s) have ribose phosphate diphosphokinase activity, role in 5-phosphoribose 1-diphosphate biosynthetic process, fungal-type cell wall organization and cytoplasm localization
633	99		0	1065.4	0.596515	1.74491e-07	CPAR2_206340		orf19.1575	PRS1	PRS3	Ortholog(s) have ribose phosphate diphosphokinase activity, role in 5-phosphoribose 1-diphosphate biosynthetic process, cellular response to drug, fungal-type cell wall organization, regulation of cell size and cytoplasm localization
634	99		0	675.867	0.955736	2.50281e-10	CPAR2_401280		orf19.4611		PRS4	Ortholog(s) have ribose phosphate diphosphokinase activity, role in 5-phosphoribose 1-diphosphate biosynthetic process, fungal-type cell wall organization and cytosol localization
635	99		0	3026.8	-0.692153	2.02162e-06	CPAR2_304260		orf19.969		PRS1	Ortholog(s) have ribose phosphate diphosphokinase activity, role in 5-phosphoribose 1-diphosphate biosynthetic process, fungal-type cell wall organization and cytosol, nucleus localization
636	101		0	154.863	1.13053	1.9947e-08	CPAR2_105580		orf19.762			Has domain(s) with predicted hydrolase activity
637	101		0	383.268	0.780127	3.94663e-07	CPAR2_105710	NA	NA	NA		Has domain(s) with predicted hydrolase activity
638	101		0	413.002	0.671066	3.41965e-06	CPAR2_105890		orf19.6037	ASM3		Has domain(s) with predicted hydrolase activity
639	101		0	19.5062	0.858612	0.0508578	CPAR2_303990		orf19.936			Ortholog of C. albicans SC5314 : orf19.936, C. dubliniensis CD36 : Cd36_50530, Candida tenuis NRRL Y-1498 : CANTEDRAFT_107934 and Pichia stipitis Pignal : PICST_63283
640	104		0	438.097	-1.40683	0.000172517	CPAR2_200090		orf19.7658	RFC4	RFC4	Ortholog(s) have DNA clamp loader activity and role in leading strand elongation, sister chromatid cohesion
641	104		0	1199.72	-0.98558	1.88461e-08	CPAR2_502240		orf19.3211	RCF3	RFC3	Ortholog(s) have ATPase activity, DNA clamp loader activity and role in DNA damage checkpoint, leading strand elongation, sister chromatid cohesion
642	104		0	462.921	-1.17653	0.000515597	CPAR2_300910		orf19.7035	RFC2	RFC2	Ortholog(s) have DNA clamp loader activity and role in DNA replication initiation, leading strand elongation, mitotic DNA replication checkpoint, sister chromatid cohesion
643	104		0	650.129	-1.05661	0.00160331	CPAR2_212890		orf19.2029	RFC5	RFC5	Ortholog(s) have DNA clamp loader activity and role in leading strand elongation, sister chromatid cohesion
644	107		0	2316.93	0.314951	0.00310162	CPAR2_202770		orf19.2347	MNN2		Ortholog(s) have alpha-1,2-mannosyltransferase activity
645	107		0	3348.51	1.45062	2.05264e-22	CPAR2_214010		orf19.1995			Ortholog(s) have role in mannan biosynthetic process, protein mannosylation
646	107		0	2688.36	-0.335254	0.0201723	CPAR2_404020		orf19.4874	MNN3		Ortholog(s) have role in cellular response to drug, mannan biosynthetic process, protein mannosylation
647	107		0	3280.44	-0.035238	0.830385	CPAR2_703880		orf19.6692	MNN7		Ortholog(s) have role in mannan biosynthetic process, protein mannosylation and membrane localization
648	108		0	4.11289	0.307619	0.676265	CPAR2_203620		orf19.1167		JLP1	Ortholog(s) have sulfonate dioxygenase activity and role in sulfur compound catabolic process
649	108		0	114.888	1.42507	1.24861e-08	CPAR2_702100		orf19.6398			Has domain(s) with predicted oxidoreductase activity and role in oxidation-reduction process
650	108		0	1.93301	0.837986	0.310959	CPAR2_404910		orf19.1639			Has domain(s) with predicted oxidoreductase activity and role in oxidation-reduction process
651	108		0	8.22282	1.04818	0.0626118	CPAR2_806900		orf19.355			Has domain(s) with predicted oxidoreductase activity and role in oxidation-reduction process
652	110		0	1338.58	1.29641	8.11929e-17	CPAR2_207800		orf19.656	DPP1		Has domain(s) with predicted catalytic activity and membrane localization
653	110		0	649.337	0.0319353	0.910962	CPAR2_208120	NA	NA	NA		Has domain(s) with predicted catalytic activity and membrane localization
654	110		0	386.498	0.0851377	0.678334	CPAR2_300920		orf19.6459	DPP3	DPP1	Ortholog(s) have diacylglycerol diphosphate phosphatase activity, phosphatidate phosphatase activity and role in farnesol biosynthetic process, phospholipid metabolic process
655	110		0	75.2483	0.202189	0.562216	CPAR2_603300		orf19.1181			Has domain(s) with predicted catalytic activity and membrane localization
656	115		0	290.063	0.0192032	0.928461	CPAR2_211230	NA	NA	NA		Has domain(s) with predicted oxidoreductase activity, zinc ion binding activity and role in oxidation-reduction process
657	115		0	240.141	0.998439	0.000205497	CPAR2_211280		orf19.847	YIM1	YIM1	Ortholog(s) have role in response to DNA damage stimulus and lipid particle, mitochondrion localization
658	115		0	379.93	0.610779	0.00510623	CPAR2_400880	NA	NA	NA		Ortholog(s) have Golgi apparatus, endoplasmic reticulum localization
659	115		0	170.107	1.20731	1.08618e-07	CPAR2_400890	NA	NA	NA		Has domain(s) with predicted oxidoreductase activity, zinc ion binding activity and role in oxidation-reduction process
660	118		0	1205.43	-0.174029	0.318528	CPAR2_213400		orf19.2092		STR3	Ortholog(s) have cystathionine beta-lyase activity, role in methionine biosynthetic process, transsulfuration and nucleus, peroxisome localization
661	118		0	4526.83	-0.248307	0.129654	CPAR2_702140		orf19.6402	CYS3	CYS3	Ortholog(s) have cystathionine gamma-lyase activity, role in cysteine biosynthetic process via cystathionine, transsulfuration and cytoplasm, nucleus localization
662	118		0	1050.21	-1.46279	4.63722e-10	CPAR2_402160		orf19.5645	MET15	MET17	Ortholog(s) have O-acetylhomoserine aminocarboxypropyltransferase activity, cysteine synthase activity, role in methionine biosynthetic process and cytosol, hyphal cell wall, nucleus, plasma membrane localization
663	118		0	927.302	0.151011	0.167595	CPAR2_701500		orf19.7297		YHR112C	Ortholog(s) have cytoplasm, nucleus localization
664	121		-0.0773183	20.3476	1.84888	1.09365e-05	CPAR2_304040		orf19.942	KRE62		Ortholog of C. albicans SC5314 : orf19.942/KRE62, C. dubliniensis CD36 : Cd36_50480, Candida orthopsilosis Co 90-125 : CORT_0E06220 and Candida tropicalis MYA-3404 : CTRG_05265
665	121		-0.0773183	1969.72	0.212843	0.20949	CPAR2_404750		orf19.348	SKN2		Ortholog of C. albicans SC5314 : orf19.348/SKN2, C. dubliniensis CD36 : Cd36_83510, Pichia stipitis Pignal : PICST_65263, Candida tropicalis MYA-3404 : CTRG_02540 and Candida albicans WO-1 : CAWG_02646
666	121		-0.0773183	550.935	-2.00351	1.9171e-08	CPAR2_807200		orf19.7362	SKN1		Ortholog(s) have endoplasmic reticulum localization
667	121		-0.0773183	6916.66	0.00752881	0.956879	CPAR2_807190		orf19.7363	KRE6	KRE6	Ortholog(s) have glucosidase activity and role in (1->6)-beta-D-glucan biosynthetic process, cytokinetic cell separation, fungal-type cell wall organization
668	23	SSA Peptide binding	-1.31577	9897.56	-2.00463	1.04848e-48	CPAR2_103750		orf19.2435	MSI3	SSE1	Ortholog(s) have ATP binding, adenyl-nucleotide exchange factor activity, peptide binding activity, role in cellular response to drug, pathogenesis, protein refolding and cytosol, nucleus, polysome localization
669	23		-1.31577	19373.7	-2.1193	4.65157e-55	CPAR2_213780		orf19.2013	KAR2	KAR2	Ortholog(s) have ATPase activity, unfolded protein binding activity
670	23		-1.31577	13916	-3.14292	3.24972e-123	CPAR2_106940		orf19.1065	SSA2	SSA2	Ortholog(s) have ATP binding, peptide binding, unfolded protein binding activity
671	23		-1.31577	22839.9	-1.49516	8.92804e-10	CPAR2_205670		orf19.6367	SSB1	SSB2	Ortholog(s) have ATPase activity, unfolded protein binding activity
672	23		-1.31577	12243.6	-0.637208	5.25309e-05	CPAR2_105050		orf19.1896	SSC1	SSC1	Ortholog(s) have ATPase activity, enzyme regulator activity and role in positive regulation of endodeoxyribonuclease activity, protein import into mitochondrial matrix, protein refolding, protein unfolding
673	23		-1.31577	959.771	0.430834	0.00881959	CPAR2_702380		orf19.7179		SSQ1	Mitochondrial hsp70-type molecular chaperone; required for assembly of iron/sulfur clusters into proteins after cluster synthesis
674	23		-1.31577	5021.21	-1.24451	2.45541e-27	CPAR2_302390		orf19.3812	SSZ1	SSZ1	Ortholog(s) have unfolded protein binding activity, role in cytoplasmic translation, rRNA processing, regulation of translational fidelity and cell surface, cytosol, nucleus, polysome localization
675	23		-1.31577	18905.4	2.00378	7.68165e-38	CPAR2_700380		orf19.4980	HSP70	SSA4	Ortholog(s) have peptide binding, unfolded protein binding activity
676	23		-1.31577	3640.37	-0.611488	4.86973e-07	CPAR2_212250		orf19.5830		LHS1	Ortholog(s) have ATP binding, adenyl-nucleotide exchange factor activity, unfolded protein binding activity and role in posttranslational protein targeting to membrane, translocation, response to unfolded protein
677	1	Kinases	-1.49816	5215.87	-3.11239	2.55354e-22	CPAR2_100610		orf19.4308	HSL1	HSL1	Ortholog(s) have protein kinase activity
678	1		-1.49816	4901.17	-2.15903	2.60608e-10	CPAR2_207940		orf19.663	GIN4	GIN4	Ortholog(s) have protein serine/threonine kinase activity
679	1		-1.49816	4139.2	-0.364636	0.0354703	CPAR2_303310		orf19.1936	SNF1	SNF1	Ortholog(s) have AMP-activated protein kinase activity
680	1		-1.49816	7563.21	-0.192896	0.135803	CPAR2_800460		orf19.7510	KIN2	KIN2	Ortholog(s) have protein serine/threonine kinase activity
681	1		-1.49816	4973.29	-2.13446	2.79213e-29	CPAR2_801360		orf19.3751		FRK1	Ortholog(s) have protein kinase activity, role in protein phosphorylation and cytoplasm localization
682	1		-1.49816	1510.8	-0.0995142	0.39661	CPAR2_212760		orf19.4518		YPL150W	Ortholog(s) have protein kinase activity and role in protein phosphorylation
683	1		-1.49816	982.091	0.0884882	0.593916	CPAR2_301780		orf19.6275		YPK3	Ortholog(s) have cytosol localization
684	1		-1.49816	3452.98	0.967159	4.16639e-10	CPAR2_804950		orf19.4892	TPK1		Ortholog(s) have cAMP-dependent protein kinase activity
685	1		-1.49816	1270.6	-1.00831	1.48693e-06	CPAR2_406480		orf19.2277	TPK2	TPK2	Ortholog(s) have cAMP-dependent protein kinase activity
686	1		-1.49816	5564.14	-1.02641	2.8757e-05	CPAR2_407190		orf19.1754		CMK2	Ortholog(s) have calmodulin-dependent protein kinase activity, role in activation of bipolar cell growth, protein phosphorylation, regulation of mitotic cell cycle and cytosol, nucleus localization
687	1		-1.49816	637.24	-1.30837	2.61864e-05	CPAR2_502720		orf19.4002	DUN1	DUN1	Ortholog(s) have protein kinase activity, role in DNA damage checkpoint, protein phosphorylation, replication fork protection and nucleus localization
688	1		-1.49816	467.034	-1.20659	1.27762e-05	CPAR2_503290		orf19.6936	RAD53	RAD53	Ortholog(s) have DNA replication origin binding, protein serine/threonine kinase activity, protein serine/threonine/tyrosine kinase activity
689	1		-1.49816	3349.85	-3.17239	1.05674e-99	CPAR2_109990		orf19.6010	CDC5	CDC5	Ortholog(s) have protein kinase activity
690	1		-1.49816	3968.23	0.242897	0.106565	CPAR2_502290		orf19.4242	CST20	STE20	Ortholog(s) have MAP kinase kinase kinase kinase activity, histone serine kinase activity
691	1		-1.49816	2984.29	0.304898	0.0193555	CPAR2_207170		orf19.399		YPK1	Ortholog(s) have protein serine/threonine kinase activity, role in eisosome assembly, negative regulation of phospholipid translocation, protein autophosphorylation and cellular bud neck, cytosol, plasma membrane localization
692	1		-1.49816	2801.54	0.449505	0.000344449	CPAR2_704220		orf19.5162	BCK1	BCK1	Ortholog(s) have MAP kinase kinase kinase activity
693	1		-1.49816	1449.13	-2.84101	8.01321e-93	CPAR2_104500	DBF2	orf19.1223	DBF2	DBF2	Ortholog(s) have protein kinase activity involved in regulation of protein localization to cell division site involved in cytokinesis, protein serine/threonine kinase activity
694	1		-1.49816	3281.6	-1.7264	4.64921e-69	CPAR2_207310		orf19.4909	CBK1	CBK1	Ortholog(s) have protein serine/threonine kinase activity
695	1		-1.49816	3493.54	0.58787	6.98597e-06	CPAR2_211370	SCH9	orf19.829	SCH9	SCH9	Ortholog(s) have protein serine/threonine kinase activity
696	1		-1.49816	2781.94	0.413483	7.67221e-05	CPAR2_806020		orf19.5901	PKC1	PKC1	Ortholog(s) have protein kinase C activity
697	1		-1.49816	2147.81	-0.370568	0.000832644	CPAR2_806480		orf19.223		FPK1	Ortholog(s) have protein serine/threonine kinase activity and role in activation of bipolar cell growth, positive regulation of phospholipid translocation, protein autophosphorylation, response to pheromone
698	1		-1.49816	2621.68	0.0615103	0.625612	CPAR2_603510		orf19.1196		PKH3	Ortholog(s) have protein kinase activity and role in MAPK cascade involved in cell wall biogenesis, protein phosphorylation
699	1		-1.49816	4225.31	0.161295	0.262654	CPAR2_700710		orf19.5224		PKH2	Ortholog(s) have protein kinase activity and role in MAPK cascade involved in cell wall biogenesis, cytoplasmic mRNA processing body assembly, protein phosphorylation, regulation of nuclear-transcribed mRNA poly(A) tail shortening
700	1		-1.49816	4172.59	0.274996	0.0864177	CPAR2_702250		orf19.7044	RIM15	RIM15	Ortholog(s) have protein kinase activity, role in age-dependent response to oxidative stress involved in chronological cell aging, protein phosphorylation, regulation of meiosis and cytosol, nucleus localization
701	1		-1.49816	812.64	-0.734063	3.48562e-08	CPAR2_601410		orf19.3474	IPL1	IPL1	Ortholog(s) have protein serine/threonine kinase activity
702	1		-1.49816	1947.31	0.259856	0.0572632	CPAR2_209660		orf19.191	KIC1	KIC1	Ortholog(s) have kinase activity
703	1		-1.49816	3127.09	-0.0829689	0.678704	CPAR2_403060		orf19.3775	SSK2	SSK2	Ortholog(s) have MAP kinase kinase kinase activity
704	1		-1.49816	1045.9	0.1276	0.417002	CPAR2_206610		orf19.3545		CDC15	Ortholog(s) have protein serine/threonine kinase activity, role in meiotic anaphase II, protein phosphorylation, septation initiation signaling cascade and cellular bud neck, cytoplasm, new mitotic spindle pole body, nucleus localization
705	1		-1.49816	628.041	0.73139	1.07512e-07	CPAR2_108840		orf19.3049		SPS1	Ortholog(s) have protein kinase activity, role in activation of bipolar cell growth, ascospore wall assembly, protein phosphorylation and cell division site, cytosol, nucleus, prospore membrane localization
706	1		-1.49816	805.062	1.12788	1.32534e-21	CPAR2_602210		orf19.3456			Ortholog(s) have role in septation initiation signaling cascade and cytosol, mitotic spindle pole body, nucleus localization
707	1		-1.49816	3023.47	-1.29657	7.92207e-10	CPAR2_804640		orf19.4890	CLA4	CLA4	Ortholog(s) have protein serine/threonine kinase activity
708	1		-1.49816	1679.97	0.17138	0.248098	CPAR2_211250		orf19.844	STE11	STE11	Ortholog(s) have MAP kinase kinase kinase activity, SAM domain binding activity
709	1		-1.49816	972.208	-0.395979	0.0337177	CPAR2_209520		orf19.6889	MKK2	MKK1	Ortholog(s) have protein kinase activity
710	1		-1.49816	415.817	-3.24412	8.01519e-85	CPAR2_500180		orf19.5325	KIN3	KIN3	Ortholog(s) have protein kinase activity
711	1		-1.49816	3060.38	-0.306703	0.00286377	CPAR2_202440		orf19.469	HST7	STE7	Ortholog(s) have MAP kinase kinase activity
712	1		-1.49816	10148.7	-1.70753	1.06709e-54	CPAR2_806750		orf19.7388	PBS2	PBS2	Ortholog(s) have MAP kinase kinase activity, MAP-kinase scaffold activity
713	1		-1.49816	2263.09	1.54855	2.24841e-10	CPAR2_301990		orf19.3841		ATG1	Ortholog(s) have protein serine/threonine kinase activity
714	1		-1.49816	770.261	0.494458	0.000350982	CPAR2_201280		orf19.7293	MPS1	MPS1	Ortholog(s) have protein serine/threonine/tyrosine kinase activity
715	1		-1.49816	8713.8	1.26798	6.02288e-14	CPAR2_406540		orf19.2268	RCK2	RCK2	Ortholog(s) have protein serine/threonine kinase activity
716	1		-1.49816	5940.69	3.56721	4.78428e-61	CPAR2_208870		orf19.2781			Has domain(s) with predicted ATP binding, protein kinase activity, protein serine/threonine kinase activity, transferase activity, transferring phosphorus-containing groups activity and role in protein phosphorylation
717	1		-1.49816	5964.42	1.40849	6.98286e-11	CPAR2_208590		orf19.4432	KSP1	KSP1	Ortholog(s) have protein kinase activity and role in TOR signaling cascade, cellular protein localization, cellular response to drug, negative regulation of macroautophagy, protein phosphorylation, regulation of pseudohyphal growth
718	1		-1.49816	336.28	-0.43294	0.00903252	CPAR2_805990		orf19.5911	CMK1	TDA1	Ortholog(s) have protein kinase activity, role in protein phosphorylation and cytoplasm, nucleus localization
719	1		-1.49816	5391.73	1.01905	5.54956e-18	CPAR2_808450	FUN31	orf19.7451	FUN31	PSK1	Ortholog(s) have protein serine/threonine kinase activity and role in activation of bipolar cell growth, negative regulation of glycogen biosynthetic process, protein phosphorylation, regulation of (1->6)-beta-D-glucan biosynthetic process
720	1		-1.49816	4844.58	0.617466	0.000109087	CPAR2_401830		orf19.3840		SAK1	Ortholog(s) have protein serine/threonine kinase activity, role in DNA-dependent DNA replication, glucose metabolic process, protein phosphorylation and cytoplasm localization
721	1		-1.49816	1896.85	0.242851	0.048632	CPAR2_503020		orf19.5376		ELM1	Ortholog(s) have protein serine/threonine kinase activity
722	1		-1.49816	2.22305	1.06726	0.182224	CPAR2_406290		orf19.1874		MEK1	Ortholog(s) have protein serine/threonine kinase activity, role in meiotic recombination checkpoint, protein phosphorylation, regulation of linear element assembly and cytosol, linear element localization
723	50	RHO GTPase of Rho family	-1.50528	1125.89	-0.376745	0.0916673	CPAR2_103620		orf19.2204.2		RHO2	Ortholog(s) have GTPase activity and role in establishment or maintenance of actin cytoskeleton polarity, establishment or maintenance of cell polarity regulating cell shape, regulation of alpha-glucan biosynthetic process
724	50		-1.50528	8539.1	-0.956467	0.000650756	CPAR2_800200		orf19.2843	RHO1	RHO1	Ortholog(s) have GTP binding, GTPase activity, signal transducer activity
725	50		-1.50528	736.269	-1.50528	1.25969e-07	CPAR2_209990		orf19.3534	RHO3	RHO3	Ortholog(s) have GTP binding, GTPase activity
726	50		-1.50528	2174.67	-0.780924	0.00101203	CPAR2_109210		orf19.3330	CRL1	RHO4	Ortholog(s) have GTPase activity and role in GTP catabolic process, cytokinetic cell separation, maintenance of cell polarity, positive regulation of formin-nucleated actin cable assembly
727	50		-1.50528	1810.73	-0.849573	4.72878e-07	CPAR2_207290		orf19.390	CDC42	CDC42	Ortholog(s) have GTP binding, GTPase activity
728	50		-1.50528	1262.58	-0.236228	0.106076	CPAR2_207020		orf19.6237	RAC1	RHO5	Ortholog(s) have GTP binding, GTPase activity and role in filamentous growth of a population of unicellular organisms, fungal-type cell wall organization
729	32	PGA/CHT	-1.52175	2562.57	-2.12655	2.73728e-55	CPAR2_200660		orf19.7586	CHT3	CTS1	Ortholog(s) have endochitinase activity and role in cellular bud site selection, cytokinesis, completion of separation
730	32		-1.52175	1066.23	-1.70021	0.00747261	CPAR2_800050		orf19.7517	CHT1		Ortholog(s) have role in filamentous growth of a population of unicellular organisms and extracellular region localization
731	32		-1.52175	31368.2	-2.53871	8.05269e-26	CPAR2_502140		orf19.3895	CHT2		Ortholog(s) have role in cellular response to starvation, filamentous growth of a population of unicellular organisms in response to starvation and cell surface, extracellular region, yeast-form cell wall localization
732	32		-1.52175	38.7889	0.039857	0.897071	CPAR2_502130	NA	NA	NA		Has domain(s) with predicted catalytic activity, hydrolase activity, hydrolyzing O-glycosyl compounds activity and role in carbohydrate metabolic process
733	32		-1.52175	220.74	-1.89209	1.29694e-15	CPAR2_502120	NA	NA	NA		Has domain(s) with predicted catalytic activity, hydrolase activity, hydrolyzing O-glycosyl compounds activity and role in carbohydrate metabolic process
734	32		-1.52175	122639	-0.20044	0.3046	CPAR2_403180	PGA62	orf19.2765	PGA62		Ortholog(s) have role in cellular response to drug, fungal-type cell wall organization and hyphal cell wall localization
735	32		-1.52175	497324	-3.09759	2.46747e-31	CPAR2_603340		orf19.2767	PGA59		Ortholog(s) have role in cellular response to neutral pH, filamentous growth of a population of unicellular organisms in response to neutral pH, fungal-type cell wall organization and fungal-type cell wall localization
736	32		-1.52175	3155.02	2.04617	2.06662e-20	CPAR2_403190	NA	NA	NA		Ortholog of Candida orthopsilosis Co 90-125 : CORT_0E03230
737	100	ATP	-1.64114	14610.8	-1.3008	3.32265e-05	CPAR2_105340		orf19.6854	ATP1	ATP1	Ortholog(s) have proton-transporting ATP synthase activity, rotational mechanism, proton-transporting ATPase activity, rotational mechanism activity and role in ATP synthesis coupled proton transport
738	100		-1.64114	4064.52	-0.142397	0.533522	CPAR2_205330		orf19.6634	VMA2	VMA2	Ortholog(s) have proton-transporting ATPase activity, rotational mechanism activity and role in cellular calcium ion homeostasis, transmembrane transport, vacuolar acidification
739	100		-1.64114	16658.6	-1.64114	4.20539e-07	CPAR2_402220		orf19.5653	ATP2	ATP2	Ortholog(s) have ADP binding, proton-transporting ATP synthase activity, rotational mechanism, proton-transporting ATPase activity, rotational mechanism activity and role in mitochondrial ATP synthesis coupled proton transport
740	100		-1.64114	6108.07	-1.33943	6.59104e-26	CPAR2_503580		orf19.1680	TFP1	VMA1	Ortholog(s) have role in arginine homeostasis, cellular protein metabolic process, endocytosis, histidine homeostasis, lysine homeostasis, vacuolar acidification and cytosol, fungal-type vacuole membrane localization
741	30	ARP/ACT	-1.66375	1444.79	-0.3026	0.00911512	CPAR2_108680		orf19.3027		ARP7	Ortholog(s) have DNA translocase activity
742	30		-1.66375	18436.3	-1.78718	2.88916e-20	CPAR2_201570		orf19.5007	ACT1	ACT1	Ortholog(s) have structural constituent of cytoskeleton activity
743	30		-1.66375	1417.14	-1.54033	2.23969e-35	CPAR2_600520		orf19.5623	ARP4	ARP4	Ortholog(s) have ATP-dependent 3'-5' DNA helicase activity, chromatin binding, histone acetyltransferase activity
744	30		-1.66375	2350.1	-1.25633	1.53736e-11	CPAR2_201270		orf19.7292	ARP2	ARP2	Ortholog(s) have ATP binding, ATPase activity
745	30		-1.66375	331.891	0.364726	0.0832532	CPAR2_502020		orf19.2641	ARP1	ARP1	Ortholog(s) have structural constituent of cytoskeleton activity, role in establishment of mitotic spindle orientation, nuclear migration and astral microtubule, cell cortex, dynactin complex, spindle pole body localization
746	30		-1.66375	2203.73	-1.09613	3.56918e-15	CPAR2_406380		orf19.2289	ARP3	ARP3	Ortholog(s) have ATP binding activity
747	30		-1.66375	557.042	1.12497	1.34089e-11	CPAR2_207360		orf19.4904		ARP6	Ortholog(s) have nucleosome binding activity, role in chromatin silencing at telomere, histone exchange and Swr1 complex, cytosol, nuclear chromosome, telomeric region localization
748	30		-1.66375	2077.18	-0.408246	0.002179	CPAR2_202160		orf19.504		ARP5	Ortholog(s) have ATP-dependent 3'-5' DNA helicase activity, role in nucleosome mobilization and Ino80 complex, cytosol localization
749	31	CCT Chaperonin-containing T-complexus	-1.67746	3753.03	-0.347228	0.00123475	CPAR2_109560		orf19.6099	CCT8	CCT8	Ortholog(s) have unfolded protein binding activity
750	31		-1.67746	2805.37	-1.51739	3.85908e-59	CPAR2_303650		orf19.3206	CCT7	CCT7	Ortholog(s) have unfolded protein binding activity, role in protein folding and chaperonin-containing T-complex, nucleus localization
751	31		-1.67746	2402.8	-0.302181	0.00440322	CPAR2_406390		orf19.2288	CCT5	CCT5	Ortholog(s) have unfolded protein binding activity, role in protein folding and chaperonin-containing T-complex localization
752	31		-1.67746	2088.61	-0.438401	0.000589975	CPAR2_400300		orf19.2720		CCT4	Ortholog(s) have unfolded protein binding activity, role in protein folding and chaperonin-containing T-complex, nucleus localization
753	31		-1.67746	3133.81	-1.83752	1.64303e-60	CPAR2_210450		orf19.401	TCP1	TCP1	Ortholog(s) have unfolded protein binding activity, role in protein folding and chaperonin-containing T-complex, nucleus, plasma membrane localization
754	31		-1.67746	2837.17	-1.28887	2.15194e-36	CPAR2_502750		orf19.4004	CCT3	CCT3	Ortholog(s) have unfolded protein binding activity, role in cellular response to drug, protein folding and chaperonin-containing T-complex, nucleus localization
755	31		-1.67746	2041.13	-0.734636	3.56966e-10	CPAR2_501270		orf19.3126	CCT6	CCT6	Ortholog(s) have unfolded protein binding activity, role in cellular response to drug, protein folding and chaperonin-containing T-complex, nucleus localization
756	31		-1.67746	3033.45	-0.781968	1.70149e-06	CPAR2_806300		orf19.1402	CCT2	CCT2	Ortholog(s) have unfolded protein binding activity, role in protein folding and chaperonin-containing T-complex, nucleus localization
757	102		-1.71536	1188.69	-0.00772842	0.947287	CPAR2_105800		orf19.6060	GCN20	GCN20	Ortholog(s) have role in regulation of translational elongation and cytosolic ribosome localization
758	102		-1.71536	5250.22	0.19963	0.0705681	CPAR2_407520		orf19.2183	KRE30	ARB1	Ortholog(s) have ATPase activity, uncoupled activity, role in cellular response to drug, ribosomal small subunit export from nucleus and cytosol, nucleus, ribosome localization
759	102		-1.71536	4307.73	-1.14699	7.01709e-14	CPAR2_701340		orf19.7332	ELF1	NEW1	Ortholog(s) have ATP binding, ATPase activity, role in poly(A)+ mRNA export from nucleus, ribosomal small subunit biogenesis and cytosol, mitochondrion, plasma membrane, polysome localization
760	102		-1.71536	27600.7	-1.71536	1.26272e-15	CPAR2_501710		orf19.4152	CEF3	YEF3	Ortholog(s) have ATPase activity, translation elongation factor activity, role in translational elongation, translational termination and cell surface, cytosolic ribosome, plasma membrane, yeast-form cell wall localization
761	41	PRE Proteasome subunits	-1.75786	668.201	-1.31702	1.27166e-08	CPAR2_204240		orf19.544.1	PRE6	PRE6	Ortholog(s) have role in proteasomal ubiquitin-dependent protein catabolic process, proteasomal ubiquitin-independent protein catabolic process
762	41		-1.75786	714.702	-1.99819	1.24201e-32	CPAR2_404530		orf19.350	PRE9	PRE9	Ortholog(s) have role in proteasomal ubiquitin-dependent protein catabolic process, proteasomal ubiquitin-independent protein catabolic process, proteasome core complex assembly
763	41		-1.75786	802.666	-1.04202	6.55628e-10	CPAR2_701350		orf19.7335	PRE8	PRE8	Ortholog(s) have role in proteasomal ubiquitin-dependent protein catabolic process, proteasomal ubiquitin-independent protein catabolic process
764	41		-1.75786	1063.23	-1.51753	5.01431e-26	CPAR2_204750		orf19.709	PUP2	PUP2	Ortholog(s) have role in proteasomal ubiquitin-dependent protein catabolic process, proteasomal ubiquitin-independent protein catabolic process
765	41		-1.75786	1303.77	-1.22609	4.37796e-16	CPAR2_805610		orf19.6582	PRE10	PRE10	Ortholog(s) have mRNA binding activity and role in proteasomal ubiquitin-dependent protein catabolic process, proteasomal ubiquitin-independent protein catabolic process
766	41		-1.75786	1425.28	-1.32511	3.63036e-14	CPAR2_702390		orf19.7178	PRE5	PRE5	Ortholog(s) have role in proteasomal ubiquitin-dependent protein catabolic process, proteasomal ubiquitin-independent protein catabolic process
767	41		-1.75786	1109.7	-0.963938	2.05e-13	CPAR2_502990		orf19.5378	SCL1	SCL1	Ortholog(s) have role in proteasomal ubiquitin-dependent protein catabolic process, proteasomal ubiquitin-independent protein catabolic process
768	66	BMT beta-mannosyltransferase	-1.78169	846.45	0.0864151	0.689985	CPAR2_102750		orf19.342	BMT7		Ortholog of C. albicans SC5314 : orf19.342/BMT7, C. dubliniensis CD36 : Cd36_83420, Candida tenuis NRRL Y-1498 : CANTEDRAFT_121442 and Debaryomyces hansenii CBS767 : DEHA2D07458g
769	66		-1.78169	746.579	0.545914	1.74549e-05	CPAR2_211880		orf19.860	BMT8		Ortholog(s) have role in filamentous growth
770	66		-1.78169	1307.03	-0.273024	0.154812	CPAR2_206280		orf19.3282	BMT3		Ortholog(s) have role in beta-1,2-oligomannoside metabolic process
771	66		-1.78169	3585.38	-0.0530246	0.719867	CPAR2_601550		orf19.5602	BMT6		Ortholog(s) have role in glycosphingolipid biosynthetic process
772	66		-1.78169	10958.6	-1.78169	1.12781e-23	CPAR2_601540		orf19.5612	BMT4		Ortholog(s) have role in beta-1,2-oligomannoside metabolic process
773	72	CDC 1-phosphatidylinositol binding	-1.84011	3650.53	-1.58452	6.71929e-15	CPAR2_106220		orf19.3680	SEP7	SHS1	Ortholog(s) have GTP binding activity
774	72		-1.84011	2789.35	-0.966856	1.96185e-24	CPAR2_502350		orf19.5691	CDC11	CDC11	Ortholog(s) have 1-phosphatidylinositol binding, GTP binding, structural molecule activity
775	72		-1.84011	1942.98	-1.92974	3.62643e-19	CPAR2_107060		orf19.1055	CDC3	CDC3	Ortholog(s) have 1-phosphatidylinositol binding, GTP binding, structural molecule activity and role in cellular protein localization, cytokinetic cell separation, septin ring assembly, septin ring disassembly
776	72		-1.84011	1742.26	-0.519333	0.048189	CPAR2_204200		orf19.548	CDC10	CDC10	Ortholog(s) have 1-phosphatidylinositol binding, GTP binding, GTPase activity, protein complex scaffold activity
777	72		-1.84011	3815.58	-2.00608	4.30774e-25	CPAR2_108580		orf19.3013	CDC12	CDC12	Ortholog(s) have 1-phosphatidylinositol binding, GTP binding, GTPase activity, protein complex scaffold activity
778	126	Phosphatidylinositol-3,5-bisphosphate 5-phosphatase activity	-1.84734	1372.66	0.424573	0.0166377	CPAR2_600500		orf19.5586		FIG4	Ortholog(s) have phosphatidylinositol-3,5-bisphosphate 5-phosphatase activity, role in phosphatidylinositol dephosphorylation and PAS complex, cytosol, extrinsic to membrane, fungal-type vacuole membrane localization
779	126		-1.84734	2013.04	-1.84734	5.13117e-38	CPAR2_804610		orf19.4865		SAC1	Ortholog(s) have phosphatidylinositol-3,5-bisphosphate 5-phosphatase activity, phosphatidylinositol-3-phosphatase activity, phosphatidylinositol-4-phosphate phosphatase activity and role in phosphatidylinositol dephosphorylation
780	126		-1.84734	3381.03	-0.116955	0.384026	CPAR2_703270		orf19.7052		INP52	Ortholog(s) have inositol-polyphosphate 5-phosphatase activity, phosphatidylinositol-3,5-bisphosphate 5-phosphatase activity and phosphatidylinositol-3-phosphatase activity, more
781	126		-1.84734	944.104	0.275432	0.0439672	CPAR2_806640		orf19.1373	INP51	INP51	Ortholog(s) have phosphatidylinositol-4,5-bisphosphate 5-phosphatase activity
782	57	MSH DNA mismatch repair	-1.85529	1292.41	-0.509015	0.000478815	CPAR2_202220		orf19.496		MSH1	Ortholog(s) have DNA-dependent ATPase activity, dinucleotide insertion or deletion binding, guanine/thymine mispair binding activity, role in mismatch repair, mitochondrial DNA repair and mitochondrion localization
783	57		-1.85529	844.19	-1.77016	2.06705e-05	CPAR2_500160		orf19.3093	MSH2	MSH2	Ortholog(s) have ATP binding, ATPase activity, Y-form DNA binding, double-strand/single-strand DNA junction binding, four-way junction DNA binding, guanine/thymine mispair binding and loop DNA binding, more
784	57		-1.85529	972.669	-1.12253	1.6009e-11	CPAR2_806530		orf19.3608		MSH3	Ortholog(s) have DNA insertion or deletion binding, Y-form DNA binding, double-strand/single-strand DNA junction binding, loop DNA binding activity
785	57		-1.85529	1832.52	-1.94042	1.65428e-11	CPAR2_801760		orf19.4945	MSH6	MSH6	Ortholog(s) have ATP binding, ATPase activity, four-way junction DNA binding, guanine/thymine mispair binding, single base insertion or deletion binding activity
786	57		-1.85529	311.034	1.15241	1.71771e-10	CPAR2_400330		orf19.2713		MSH5	Ortholog(s) have role in reciprocal meiotic recombination and nucleus localization
787	57		-1.85529	2183.55	0.789062	3.37377e-10	CPAR2_800790		orf19.2579		MSH4	Ortholog(s) have DNA binding activity, role in reciprocal meiotic recombination and nuclear chromosome localization
788	3	TIF RNA helicase activity	-1.89595	3205.91	0.156236	0.404708	CPAR2_101430		orf19.3962	HAS1	HAS1	Ortholog(s) have ATP-dependent RNA helicase activity, RNA binding activity, role in rRNA processing, ribosomal small subunit biogenesis and 90S preribosome, nuclear envelope, nucleolus, preribosome, large subunit precursor localization
789	3		-1.89595	1620.83	0.517018	0.00114166	CPAR2_400340		orf19.2712	HCA4	HCA4	Ortholog(s) have ATP-dependent RNA helicase activity, role in rRNA processing and cytosol, nucleus localization
790	3		-1.89595	3694.96	-0.737995	8.86908e-07	CPAR2_504190		orf19.7635	DRS1	DRS1	Ortholog(s) have role in cellular response to drug, rRNA processing, ribosomal large subunit assembly and nucleolus, preribosome, large subunit precursor localization
791	3		-1.89595	1105.42	0.951869	1.58789e-08	CPAR2_701180		orf19.7546		RRP3	Ortholog(s) have ATP-dependent RNA helicase activity, role in maturation of SSU-rRNA from tricistronic rRNA transcript (SSU-rRNA, 5.8S rRNA, LSU-rRNA) and cytosol, nucleus localization
792	3		-1.89595	897.196	0.860849	1.47372e-08	CPAR2_501730		orf19.6298	SPB4	SPB4	Ortholog(s) have role in maturation of LSU-rRNA, ribosomal large subunit assembly and 90S preribosome, nucleolus, nucleoplasm localization
793	3		-1.89595	658.39	1.12604	1.3841e-10	CPAR2_204650		orf19.6652	DBP8	DBP8	Ortholog(s) have ATP-dependent RNA helicase activity
794	3		-1.89595	2898.93	0.00592137	0.972289	CPAR2_700820		orf19.4870	DBP3	DBP3	Ortholog(s) have ATP-dependent RNA helicase activity and role in endonucleolytic cleavage in ITS1 upstream of 5.8S rRNA from tricistronic rRNA transcript (SSU-rRNA, 5.8S rRNA, LSU-rRNA)
795	3		-1.89595	5591.8	1.43139	3.25672e-16	CPAR2_404940		orf19.7392		DED1	Ortholog(s) have ATP-dependent RNA helicase activity, RNA strand annealing activity
796	3		-1.89595	426.233	-0.605414	0.00458218	CPAR2_208250		orf19.6197	DHH1	DHH1	Ortholog(s) have role in cell cycle arrest in response to nitrogen starvation, cytoplasmic mRNA processing body assembly and deadenylation-dependent decapping of nuclear-transcribed mRNA, more
797	3		-1.89595	3508.55	1.09551	2.0722e-09	CPAR2_802670		orf19.171	DBP2	DBP2	Ortholog(s) have RNA-dependent ATPase activity and role in nuclear polyadenylation-dependent mRNA catabolic process, nuclear-transcribed mRNA catabolic process, nonsense-mediated decay, rRNA processing
798	3		-1.89595	2572.2	0.709027	0.000117176	CPAR2_300390		orf19.6902	DBP7	DBP7	Ortholog(s) have role in maturation of LSU-rRNA from tricistronic rRNA transcript (SSU-rRNA, 5.8S rRNA, LSU-rRNA) and nucleolus localization
799	3		-1.89595	1434.48	0.9978	9.35939e-06	CPAR2_808500		orf19.6831	PRP5	PRP5	Ortholog(s) have RNA-dependent ATPase activity and nucleus localization
800	3		-1.89595	547.059	0.182222	0.27776	CPAR2_107400		orf19.2488	FAL1	FAL1	Ortholog(s) have role in maturation of SSU-rRNA from tricistronic rRNA transcript (SSU-rRNA, 5.8S rRNA, LSU-rRNA) and FAl1-SGD1 complex, nucleolus localization
801	3		-1.89595	3068.62	0.566057	0.0012265	CPAR2_405390		orf19.5991		DBP10	Ortholog(s) have role in maturation of 5.8S rRNA from tricistronic rRNA transcript (SSU-rRNA, 5.8S rRNA, LSU-rRNA), maturation of LSU-rRNA from tricistronic rRNA transcript (SSU-rRNA, 5.8S rRNA, LSU-rRNA)
802	3		-1.89595	492.064	0.766189	8.66365e-07	CPAR2_207840		orf19.672		PRP28	Ortholog(s) have U5 snRNP localization
803	3		-1.89595	1018.33	0.749566	2.38812e-07	CPAR2_201830		orf19.3756	CHR1	ROK1	Ortholog(s) have ATP-dependent RNA helicase activity
804	3		-1.89595	3178.35	0.668335	4.02811e-05	CPAR2_207640		orf19.4739	MSS116	MSS116	Ortholog(s) have ATP-dependent RNA helicase activity, RNA strand annealing activity, role in Group I intron splicing, Group II intron splicing, RNA folding and mitochondrial matrix localization
805	3		-1.89595	1479.44	0.438005	0.00229874	CPAR2_210170		orf19.3540	MAK5	MAK5	Ortholog(s) have role in maturation of 5.8S rRNA from tricistronic rRNA transcript (SSU-rRNA, 5.8S rRNA, LSU-rRNA), maturation of LSU-rRNA from tricistronic rRNA transcript (SSU-rRNA, 5.8S rRNA, LSU-rRNA) and nucleolus localization
806	3		-1.89595	7899.87	-1.89595	4.57866e-10	CPAR2_109150		orf19.3324	TIF	TIF2	Ortholog(s) have ATP-dependent RNA helicase activity, translation initiation factor activity and cytosol, eukaryotic translation initiation factor 4F complex, plasma membrane localization
807	3		-1.89595	2172.56	-1.10254	4.01831e-23	CPAR2_807550		orf19.1661	DBP5	DBP5	Ortholog(s) have RNA helicase activity, RNA-dependent ATPase activity, inositol hexakisphosphate binding activity and role in mRNA export from nucleus, translational termination
808	3		-1.89595	1656.13	-1.1825	4.92008e-05	CPAR2_402180		orf19.5647	SUB2	SUB2	Ortholog(s) have ATP-dependent RNA helicase activity
809	3		-1.89595	986.98	1.13997	1.61928e-12	CPAR2_602350		orf19.3393		DBP9	Ortholog(s) have ATP-dependent DNA helicase activity, ATP-dependent DNA/RNA helicase activity, ATP-dependent RNA helicase activity and role in maturation of LSU-rRNA from tricistronic rRNA transcript (SSU-rRNA, 5.8S rRNA, LSU-rRNA)
810	3		-1.89595	1862.07	0.806021	9.17268e-07	CPAR2_702020		orf19.3704		DBP6	Ortholog(s) have role in maturation of 5.8S rRNA from tricistronic rRNA transcript (SSU-rRNA, 5.8S rRNA, LSU-rRNA), maturation of LSU-rRNA from tricistronic rRNA transcript (SSU-rRNA, 5.8S rRNA, LSU-rRNA)
811	76	TEF Translation elongation factor activity	-1.96085	7105.33	-1.14489	1.33534e-05	CPAR2_110470		orf19.6047	TUF1	TUF1	Mitochondrial translation elongation factor Tu; present in purified mitochondrial nucleoids
812	76		-1.96085	18412.2	-0.908381	0.000189021	CPAR2_207060		orf19.382	TEF2	TEF2	Ortholog(s) have GDP binding, GTP binding, translation elongation factor activity, role in tRNA export from nucleus, translational elongation and cytosol, nucleus localization
813	76		-1.96085	20638.9	-1.96085	2.0516e-10	CPAR2_407690		orf19.1435	TEF1	TEF1	Ortholog(s) have GDP binding, GTP binding, translation elongation factor activity and role in interaction with host, tRNA export from nucleus, translational elongation
814	76		-1.96085	7325.44	-1.25423	5.71306e-23	CPAR2_405970	SUP35	orf19.1378	SUP35	SUP35	Ortholog(s) have protein heterodimerization activity, translation release factor activity and role in nuclear-transcribed mRNA catabolic process, deadenylation-dependent decay, translational termination
815	76		-1.96085	1064.27	0.0304009	0.799327	CPAR2_703550		orf19.7144		HBS1	Ortholog(s) have GTPase activity, ribosome binding activity, role in nonfunctional rRNA decay, nuclear-transcribed mRNA catabolic process, no-go decay, ribosome disassembly and cytosol localization
816	69	PMT Mannosyl transferase	-1.96739	4645.41	-1.89036	1.07023e-16	CPAR2_104900		orf19.4109	PMT4	PMT4	Ortholog(s) have dolichyl-phosphate-mannose-protein mannosyltransferase activity, protein heterodimerization activity
817	69		-1.96739	7964.42	-1.00552	3.24276e-07	CPAR2_704010		orf19.5171	PMT1	PMT1	Ortholog(s) have dolichyl-phosphate-mannose-protein mannosyltransferase activity, protein heterodimerization activity
818	69		-1.96739	7057.04	-2.04443	3.50827e-18	CPAR2_808690		orf19.6812	PMT2	PMT2	Ortholog(s) have dolichyl-phosphate-mannose-protein mannosyltransferase activity, protein heterodimerization activity
819	69		-1.96739	1548.65	-0.256115	0.10355	CPAR2_301980		orf19.3802	PMT6	PMT6	Ortholog(s) have role in cellular response to drug, cellular response to neutral pH, cellular response to starvation and filamentous growth of a population of unicellular organisms in response to neutral pH, more
820	69		-1.96739	1367	-0.146829	0.278995	CPAR2_701210		orf19.7549	PMT5	PMT7	Ortholog(s) have endoplasmic reticulum, plasma membrane localization
821	61	PGA Glucanosyltransferase activity	-1.96758	1150.88	0.47052	0.0143977	CPAR2_100110		orf19.4035	PGA4	GAS5	Ortholog(s) have 1,3-beta-glucanosyltransferase activity
822	61		-1.96758	23664.5	-0.925482	0.0274811	CPAR2_109660		orf19.6081	PHR2	GAS1	Ortholog(s) have 1,3-beta-glucanosyltransferase activity and role in cellular response to pH, chromatin silencing, filamentous growth, fungal-type cell wall organization, pathogenesis
823	61		-1.96758	723.037	-1.96758	8.54051e-13	CPAR2_302140		orf19.3829	PHR1		Ortholog(s) have glucanosyltransferase activity
824	61		-1.96758	35.5946	0.182528	0.595199	CPAR2_106340		orf19.3693	PGA5	GAS2	Ortholog(s) have 1,3-beta-glucanosyltransferase activity, role in ascospore wall assembly and cytoplasm localization
825	61		-1.96758	1.45784	0.388862	0.657154	CPAR2_402260		orf19.377	PHR3	GAS4	Ortholog(s) have 1,3-beta-glucanosyltransferase activity, role in ascospore wall assembly and fungal-type cell wall localization
826	91	SMC Structural Maintenance of Chromosomes	-1.9949	670.88	-1.96934	4.66232e-07	CPAR2_102110		orf19.262	SMC3	SMC3	Ortholog(s) have protein heterodimerization activity and role in ascospore formation, meiotic sister chromatid cohesion, mitotic sister chromatid cohesion, reciprocal meiotic recombination, synaptonemal complex assembly
827	91		-1.9949	1459.13	-1.01272	1.26947e-09	CPAR2_806690		orf19.3623	SMC2	SMC2	Ortholog(s) have AT DNA binding, ATPase activity, DNA secondary structure binding, double-stranded DNA binding activity and role in chromosome separation, mitotic chromosome condensation, tRNA gene clustering
828	91		-1.9949	2558.43	-0.863157	1.67912e-07	CPAR2_304190		orf19.964	SMC4	SMC4	Ortholog(s) have chromatin binding activity and role in cellular protein localization, mitotic chromosome condensation, tRNA gene clustering
829	91		-1.9949	1391.86	-2.02047	1.11212e-09	CPAR2_801900		orf19.4367	SMC1	SMC1	Ortholog(s) have AT DNA binding, DNA secondary structure binding, double-stranded DNA binding, protein heterodimerization activity and role in double-strand break repair, mitotic sister chromatid cohesion
830	55	CPR Peptidyl-prolyl cis-trans isomerase	-2.08049	1933.32	-2.08049	1.73828e-44	CPAR2_200120		orf19.7654	CPR6	CPR6	Ortholog(s) have peptidyl-prolyl cis-trans isomerase activity, unfolded protein binding activity, role in protein refolding, regulation of mitosis and cytosol, nucleus localization
831	55		-2.08049	3891.97	-1.11795	0.00257375	CPAR2_702740		orf19.6472	CYP1	CPR1	Ortholog(s) have cyclosporin A binding, peptidyl-prolyl cis-trans isomerase activity and role in ascospore formation, histone deacetylation, positive regulation of meiosis
832	55		-2.08049	349.587	0.207094	0.215714	CPAR2_502930		orf19.2499		CPR7	Ortholog(s) have peptidyl-prolyl cis-trans isomerase activity, unfolded protein binding activity, role in protein refolding, response to stress and cytosol localization
833	55		-2.08049	941.864	-0.21128	0.364364	CPAR2_210820		orf19.1552	CPR3	CPR3	Ortholog(s) have peptidyl-prolyl cis-trans isomerase activity, role in apoptotic process, protein folding and mitochondrion localization
834	55		-2.08049	2088.76	-1.4142	6.79106e-06	CPAR2_404810		orf19.7421	CYP5	CPR5	Ortholog(s) have endoplasmic reticulum, extracellular region localization
835	55		-2.08049	953.832	0.413471	0.0359356	CPAR2_503500		orf19.6990			Has domain(s) with predicted peptidyl-prolyl cis-trans isomerase activity and role in protein folding
836	90	MNT Mannosyltransferase activity	-2.08876	6966.98	-0.906944	1.27513e-10	CPAR2_101260		orf19.4279	MNN1		Has domain(s) with predicted role in protein glycosylation
837	90		-2.08876	2417.38	0.0590374	0.771325	CPAR2_201920		orf19.4900		MNT2	Ortholog(s) have alpha-1,3-mannosyltransferase activity and role in protein O-linked glycosylation
838	90		-2.08876	2446.73	-1.45855	4.60057e-11	CPAR2_105670		orf19.753		MNT4	Ortholog(s) have alpha-1,3-mannosyltransferase activity and role in protein O-linked glycosylation
839	90		-2.08876	849.042	-2.08876	7.76832e-10	CPAR2_204120		orf19.6313	MNT4		Has domain(s) with predicted role in protein glycosylation
840	12	ATPase activity	-2.12102	545.428	-1.03516	0.000325713	CPAR2_101900		orf19.1720		IRC5	Ortholog(s) have role in mitotic recombination
841	12		-2.12102	3630.15	-2.81825	8.78264e-31	CPAR2_103860		orf19.4502		MOT1	Ortholog(s) have ATPase activity, DNA binding, TBP-class protein binding activity
842	12		-2.12102	2354.2	-1.72345	2.2226e-25	CPAR2_212680		orf19.4437		ISW1	Ortholog(s) have ATPase activity, DNA binding, nucleosome binding, rDNA binding activity
843	12		-2.12102	3142.25	-0.974862	1.8932e-14	CPAR2_102820		orf19.239		STH1	Ortholog(s) have DNA translocase activity, helicase activity, histone acetyl-lysine binding activity
844	12		-2.12102	4599.36	-0.218841	0.113827	CPAR2_212010		orf19.1526	SNF2	SNF2	Ortholog(s) have DNA-dependent ATPase activity, RNA polymerase II activating transcription factor binding, histone acetyl-lysine binding, nucleosomal DNA binding activity
845	12		-2.12102	1346.25	-0.782557	1.77973e-09	CPAR2_404600		orf19.7401	ISW2	ISW2	Ortholog(s) have DNA translocase activity, single-stranded DNA binding activity
846	12		-2.12102	2552.86	-0.188045	0.154139	CPAR2_406260		orf19.1871		SWR1	Ortholog(s) have structural molecule activity, role in histone exchange and Swr1 complex localization
847	12		-2.12102	4301.86	-1.03865	1.68762e-24	CPAR2_204010		orf19.1734		INO80	Ortholog(s) have ATP-dependent 3'-5' DNA helicase activity, ATPase activity
848	12		-2.12102	3392.75	-1.82136	8.13635e-12	CPAR2_108750		orf19.3035		CHD1	Ortholog(s) have ATP-dependent DNA helicase activity, chromatin DNA binding, methylated histone residue binding, rDNA binding activity
849	12		-2.12102	1690.56	0.186679	0.121612	CPAR2_701950		orf19.6291		FUN30	Ortholog(s) have DNA binding, DNA-dependent ATPase activity, chromatin binding activity
850	12		-2.12102	1333.43	0.323982	0.000667157	CPAR2_702030		orf19.607		RAD26	Ortholog(s) have DNA-dependent ATPase activity, role in transcription-coupled nucleotide-excision repair and cytosol, nucleus localization
851	12		-2.12102	914.023	1.08056	2.08158e-13	CPAR2_201530		orf19.5004	RAD54	RAD54	Ortholog(s) have DNA translocase activity
852	12		-2.12102	372.663	0.123677	0.662666	CPAR2_407700		orf19.5367	RDH54	RDH54	Ortholog(s) have DNA translocase activity and role in DNA geometric change, heteroduplex formation, meiotic sister chromatid segregation, reciprocal meiotic recombination
853	73	ARF GTPase activity	-2.16928	59.271	-0.773322	0.0447186	CPAR2_106360		orf19.2925		CIN4	Ortholog(s) have role in protein folding, tubulin complex assembly and cytoplasm localization
854	73		-2.16928	1093.64	-2.40986	6.87782e-33	CPAR2_400730		orf19.4603	ARL1	ARL1	Ortholog(s) have GTPase activity, role in Golgi to plasma membrane protein transport, cellular response to drug, protein targeting to vacuole and Golgi apparatus, cytosol, trans-Golgi network localization
855	73		-2.16928	4370.54	-1.84314	6.61625e-54	CPAR2_405560		orf19.5964	ARF2	ARF2	Ortholog(s) have GTPase activity, role in cellular response to drug, macroautophagy and Golgi apparatus localization
856	73		-2.16928	1414.59	-2.25484	2.07783e-11	CPAR2_503710		orf19.1702	ARF3		Has domain(s) with predicted GTP binding activity, role in intracellular protein transport, protein transport, small GTPase mediated signal transduction and intracellular localization
857	73		-2.16928	3982.65	-0.00421691	0.98451	CPAR2_601350		orf19.3462	SAR1	SAR1	Ortholog(s) have GTP binding, GTPase activity and role in ER to Golgi vesicle-mediated transport, intracellular protein transport, nuclear envelope organization, regulation of COPII vesicle coating
858	88	AAC1 ATP:ADP antiporter activity	-2.28973	1040.95	-0.199313	0.116031	CPAR2_211030		orf19.804		YPR011C	Ortholog(s) have mitochondrion localization
859	88		-2.28973	2196.3	0.26612	0.127473	CPAR2_213630		orf19.2117	LEU5	LEU5	Ortholog(s) have coenzyme A transmembrane transporter activity, role in cellular response to cadmium ion, coenzyme A transport, detoxification of cadmium ion and mitochondrial inner membrane localization
860	88		-2.28973	1129.89	-0.432903	0.000690184	CPAR2_806290		orf19.1403		SAL1	Ortholog(s) have ATP:ADP antiporter activity, calcium ion binding activity, role in ADP transport, ATP transport, mitochondrial transport and mitochondrion localization
861	88		-2.28973	12286.4	-2.28973	1.73144e-17	CPAR2_303940	AAC1	orf19.930	PET9	PET9	ATP:ADP antiporter; mitochondrial ADP/ATP carrier protein; expression in S. cerevisiae aac2 aac3 mutant rescues respiratory growth on glucose and growth on glycerol
862	26	PLB Phospholipase	-2.40464	187.365	0.174876	0.350334	CPAR2_501700		orf19.4151	SPO1	SPO1	Ortholog(s) have role in meiosis, spore membrane bending pathway and endoplasmic reticulum, nucleus, prospore membrane localization
863	26		-2.40464	3454.47	-2.4425	4.79173e-17	CPAR2_701140	PLB3	orf19.6594	PLB3	PLB1	Secreted phospholipase B ortholog; likely anchored to plasma membrane; expression increased in fluconazole and voriconazole resistant strains
864	26		-2.40464	2310.58	-2.36679	4.78723e-27	CPAR2_701130	NA	NA	NA		Ortholog(s) have cytoplasm localization
865	26		-2.40464	13.1795	0.506728	0.335104	CPAR2_601730		orf19.689	PLB1		Ortholog(s) have lysophospholipase activity, role in migration in host, pathogenesis and extracellular region localization
866	26		-2.40464	3.14059	-0.0256871	0.977371	CPAR2_601750		orf19.690	PLB2		Has domain(s) with predicted phospholipase activity and role in metabolic process, phospholipid catabolic process
867	26		-2.40464	4.63977	1.56755	0.0460746	CPAR2_601760	NA	NA	NA		Has domain(s) with predicted phospholipase activity and role in metabolic process, phospholipid catabolic process
868	26		-2.40464	0.162553	0.280069	0.581378	CPAR2_601740	NA	NA	NA		Has domain(s) with predicted phospholipase activity and role in metabolic process, phospholipid catabolic process
869	26		-2.40464	1831.56	0.284282	0.0163261	CPAR2_804680		orf19.5102	PLB5		Ortholog(s) have phospholipase A2 activity, role in phospholipid metabolic process and hyphal cell wall localization
870	26		-2.40464	2190.73	-0.857423	0.0187606	CPAR2_808920	NA	NA	NA		Has domain(s) with predicted phospholipase activity and role in metabolic process, phospholipid catabolic process
871	116	IDH Dehyrogenase	-2.46052	5546.29	-1.7384	2.13878e-19	CPAR2_211610		orf19.5791	IDH2	IDH2	Ortholog(s) have isocitrate dehydrogenase (NAD+) activity, role in glutamate biosynthetic process, isocitrate metabolic process, tricarboxylic acid cycle and cytosol, mitochondrial isocitrate dehydrogenase complex (NAD+) localization
872	116		-2.46052	8777.04	-1.62012	2.0845e-20	CPAR2_803630		orf19.4826	IDH1	IDH1	Ortholog(s) have isocitrate dehydrogenase (NAD+) activity and role in glutamate biosynthetic process, isocitrate metabolic process, tricarboxylic acid cycle
873	116		-2.46052	2671.1	-2.93915	2.34639e-20	CPAR2_802940		orf19.2525	LYS12	LYS12	Ortholog(s) have NAD binding, homoisocitrate dehydrogenase activity, role in lysine biosynthetic process and mitochondrion localization
874	116		-2.46052	1169.97	-3.54442	5.63639e-76	CPAR2_805510		orf19.7080	LEU2	LEU2	Ortholog(s) have 3-isopropylmalate dehydrogenase activity, role in leucine biosynthetic process, pathogenesis and cytosol localization
875	9	OAC Transmembrane transport	-2.47028	1007.08	1.44067	1.22102e-16	CPAR2_100870	SFC1	orf19.3931	SFC1	SFC1	Mitochondrial succinate-fumarate transporter; role in ethanol and acetate utilization; present in purified mitochondrial nucleoids
876	9		-2.47028	572.481	-2.79578	5.25701e-31	CPAR2_805840		orf19.5870	CTP1	CTP1	Ortholog(s) have tricarboxylate secondary active transmembrane transporter activity, role in mitochondrial citrate transport, transmembrane transport and mitochondrion, plasma membrane localization
877	9		-2.47028	3671.04	0.108195	0.423405	CPAR2_202850		orf19.4966		AGC1	Ortholog(s) have L-aspartate transmembrane transporter activity, L-glutamate transmembrane transporter activity, antiporter activity, uniporter activity
878	9		-2.47028	1363.94	-1.18628	9.09029e-08	CPAR2_204490		orf19.3518		ODC1	Ortholog(s) have dicarboxylic acid transmembrane transporter activity, role in mitochondrial transport and mitochondrial inner membrane localization
879	9		-2.47028	1181.7	-1.55416	1.04978e-21	CPAR2_208040		orf19.4447	YMC1	YMC1	Ortholog(s) have organic acid transmembrane transporter activity, role in cellular response to cadmium ion, detoxification of cadmium ion, mitochondrial transport and mitochondrion localization
880	9		-2.47028	588.511	-0.642307	1.01636e-05	CPAR2_600780		orf19.5628		DIC1	Ortholog(s) have dicarboxylic acid transmembrane transporter activity, role in dicarboxylic acid transport and mitochondrial envelope, plasma membrane localization
881	9		-2.47028	1365.7	0.305708	0.104259	CPAR2_407600		orf19.2178	MRS4	MRS4	Ortholog(s) have iron ion transmembrane transporter activity, role in iron ion homeostasis, mitochondrial iron ion transport and mitochondrial inner membrane, plasma membrane localization
882	9		-2.47028	492.912	-1.10898	2.40284e-06	CPAR2_702410		orf19.7082		PET8	Ortholog(s) have S-adenosyl-L-methionine transmembrane transporter activity, role in S-adenosyl-L-methionine transport and mitochondrion localization
883	9		-2.47028	425.576	-0.224852	0.410764	CPAR2_104260		orf19.28		TPC1	Ortholog(s) have thiamine transmembrane transporter activity, role in thiamine pyrophosphate transport and integral to mitochondrial inner membrane localization
884	9		-2.47028	428.211	-1.22615	1.67836e-14	CPAR2_404540		orf19.5926	ARG11	ORT1	Ortholog(s) have L-ornithine transmembrane transporter activity, role in arginine biosynthetic process, mitochondrial ornithine transport and mitochondrial envelope localization
885	9		-2.47028	602.977	-0.110476	0.449832	CPAR2_107670		orf19.417		MTM1	Ortholog(s) have metallochaperone activity, role in manganese ion transport and mitochondrion localization
886	9		-2.47028	846.34	0.396461	0.00105161	CPAR2_800630		orf19.2599	CRC1	CRC1	Ortholog(s) have carnitine:acyl carnitine antiporter activity, role in fatty acid metabolic process and mitochondrial inner membrane, plasma membrane localization
887	9		-2.47028	720.703	-3.81193	7.18997e-26	CPAR2_404450		orf19.7411	OAC1	OAC1	Ortholog(s) have isopropylmalate transmembrane transporter activity, oxaloacetate secondary active transmembrane transporter activity, secondary active sulfate transmembrane transporter activity
888	9		-2.47028	91.6725	-1.71925	3.40019e-12	CPAR2_804290		orf19.4733	YMC2		Has domain(s) with predicted role in transmembrane transport
889	9		-2.47028	548.98	-0.0979005	0.662735	CPAR2_800130		orf19.2851			Ortholog(s) have mitochondrion, plasma membrane localization
890	9		-2.47028	893.318	-0.630515	0.000165013	CPAR2_401120		orf19.4159		YMR166C	Has domain(s) with predicted role in transmembrane transport
891	92	HHT Protein heterodimerization activity	-2.72331	565.212	-2.61292	1.28044e-12	CPAR2_102280		orf19.6163	CSE4	CSE4	Ortholog(s) have centromeric DNA binding activity and role in 2-micrometer plasmid partitioning, mitotic sister chromatid segregation
892	92		-2.72331	1190.01	0.284754	0.242309	CPAR2_808870		orf19.6791	HHT1		Has domain(s) with predicted DNA binding, protein heterodimerization activity, role in nucleosome assembly and nucleosome localization
893	92		-2.72331	1247.9	-2.63222	1.47109e-09	CPAR2_107010		orf19.1061	HHT21		Ortholog(s) have role in response to DNA damage stimulus and mating-type region heterochromatin, nuclear centromeric heterochromatin, telomeric heterochromatin localization
894	92		-2.72331	2789.94	-2.92478	1.72106e-15	CPAR2_203220		orf19.1853	HHT2	HHT2	Ortholog(s) have role in global genome nucleotide-excision repair, mitotic spindle assembly checkpoint, rRNA transcription, sexual sporulation resulting in formation of a cellular spore
895	68	PMU Phosphomutase	-2.88426	46.5384	0.525875	0.0841511	CPAR2_103440		orf19.7597	PGA12		Ortholog of C. albicans SC5314 : orf19.7597/PGA12, C. dubliniensis CD36 : Cd36_35200, Lodderomyces elongisporus NRLL YB-4239 : LELG_01999 and Candida orthopsilosis Co 90-125 : CORT_0B04650
896	68		-2.88426	25.1797	-0.791961	0.0972347	CPAR2_200500		orf19.7596			Ortholog of C. albicans SC5314 : orf19.7596, C. dubliniensis CD36 : Cd36_35190, Candida tenuis NRRL Y-1498 : CANTEDRAFT_96437 and Debaryomyces hansenii CBS767 : DEHA2G04422g
897	68		-2.88426	359.428	-0.933323	4.28056e-07	CPAR2_800670		orf19.2607			Ortholog of C. albicans SC5314 : orf19.2607, C. dubliniensis CD36 : Cd36_26980, Candida tenuis NRRL Y-1498 : CANTEDRAFT_112575 and Debaryomyces hansenii CBS767 : DEHA2C16940g
898	68		-2.88426	250.16	-0.0990584	0.539882	CPAR2_808720		orf19.6809		PMU1	Ortholog(s) have phosphatase activity and cytoplasm, nucleus localization
899	68		-2.88426	1580.11	-2.88426	2.23495e-39	CPAR2_804670		orf19.5103			Ortholog of C. albicans SC5314 : orf19.5103, C. dubliniensis CD36 : Cd36_07770, Candida tenuis NRRL Y-1498 : CANTEDRAFT_112200 and Debaryomyces hansenii CBS767 : DEHA2F04114g
900	47	NAMP Nucleic Acid Metabolic Process	-3.01114	91.9302	1.1118	7.35437e-06	CPAR2_100860	NA	NA	NA
901	47		-3.01114	2227.99	-0.0645026	0.635044	CPAR2_802770		orf19.2559	CDC4	CDC4	Ortholog(s) have protein binding, bridging, ubiquitin binding, ubiquitin-protein ligase activity
902	47		-3.01114	3670.71	-3.01114	3.09357e-42	CPAR2_109520		orf19.6109	TUP1	TUP1	Ortholog(s) have RNA polymerase II transcription factor binding transcription factor activity involved in negative regulation of transcription, histone binding and histone deacetylase binding, more
903	47		-3.01114	2037.96	1.13518	4.10663e-17	CPAR2_109840		orf19.3301		MET30	Ortholog(s) have protein binding, bridging, ubiquitin binding activity
904	47		-3.01114	1413.08	1.11503	2.5975e-17	CPAR2_402980		orf19.3778		RSA4	Ortholog(s) have role in cellular response to drug, ribosomal large subunit assembly and nucleolus, ribosome localization
905	47		-3.01114	673.663	0.0577306	0.693816	CPAR2_602200		orf19.3457	SWD3	SWD3	Ortholog(s) have histone methyltransferase activity (H3-K4 specific) activity, role in chromatin silencing at telomere, histone H3-K4 methylation, telomere maintenance and Set1C/COMPASS complex localization
906	120	RBT cell wall	-3.12263	1044.31	-1.92289	6.76138e-22	CPAR2_303790	NA	NA	NA		Ortholog of Candida orthopsilosis Co 90-125 : CORT_0E05950
907	120		-3.12263	796.507	0.814184	1.69278e-09	CPAR2_403520		orf19.1321	HWP1		Ortholog(s) have cell adhesion molecule binding activity
908	120		-3.12263	13314.3	-4.32236	2.33809e-33	CPAR2_403510	RBT1	orf19.1327	RBT1		Expression regulated by Bcr1p; expression induced in biofilms and hypoxia; required for normal biofilm development
909	120		-3.12263	459.664	0.819601	3.54947e-06	CPAR2_602610	NA	NA	NA		Ortholog of Candida orthopsilosis Co 90-125 : CORT_0F03580
910	79	PRY Cell wall	-3.36057	1450.46	-1.70692	0.0154948	CPAR2_208720	NA	NA	NA
911	79		-3.36057	6298.45	-0.638853	0.0524104	CPAR2_208800		orf19.6202	RBT4		Ortholog(s) have role in cellular response to drug, pathogenesis and cell surface, extracellular region localization
912	79		-3.36057	0.820169	0.173311	0.844522	CPAR2_208810		orf19.6200			Ortholog of C. albicans SC5314 : orf19.6200, C. dubliniensis CD36 : Cd36_06580, Candida tenuis NRRL Y-1498 : CANTEDRAFT_116507 and Pichia stipitis Pignal : PICST_79035
913	79		-3.36057	0.154192	0.270523	0.588707	CPAR2_210600		orf19.2336			Has domain(s) with predicted extracellular region localization
914	79		-3.36057	4472.75	-3.36057	1.85163e-33	CPAR2_700650		orf19.7218	RBE1	PRY2	Ortholog(s) have sterol binding activity, role in pathogenesis, sterol transport and cell surface, extracellular region, fungal-type vacuole localization
915	109	ACO Aconitase	-3.51601	8032.61	-4.54549	3.19981e-108	CPAR2_205320		orf19.6632	ACO2	ACO2	Ortholog(s) have mitochondrion localization
916	109		-3.51601	20463.8	0.115022	0.610525	CPAR2_205700		orf19.6385	ACO1	ACO1	Putative aconitate hydratase; present in purified mitochondrial nucleoids
917	109		-3.51601	4932.95	-2.48654	1.56866e-102	CPAR2_500690		orf19.3846	LYS4	LYS4	Ortholog(s) have role in lysine biosynthetic process via aminoadipic acid and mitochondrion localization
918	109		-3.51601	8215.41	-1.29602	1.44727e-31	CPAR2_800360		orf19.7498	LEU1	LEU1	Ortholog(s) have 3-isopropylmalate dehydratase activity, role in leucine biosynthetic process and cytosol localization

## Sheet: Comparison of C.par and C.alb
Table S5C. Comparison of gene families enriched in biofilms as shown in Fig. 6B between C. parapsilosis and C. albicans
Results are ordered by the average log2 fold change of significantly differentially expressed genes within each cluster in C. parapsilosis.
Note:	NA's indicate that the C. parapsilosis genes has no ortholog in C. albicans
	Yellow fields indicate gene families that have significantly upregulated genes
	Blue fields indicate gene families that have significantly downregulated genes
Legend:
Cluster ID C.par:		Cluster ID for C. parapsilosis identified by MCL
Cluster ID C.alb:		Cluster ID for C. albicans identified by MCL
Comment:		Summary of cluster function
Cluster log2FC C.par:		Mean log2 fold change of cluster in C. parapsilosis
Cluster log2FC C.alb:		Mean log2 fold change of cluster in C. albicans
C.par Gene ID:		Candida parapsilosis gene ID from the Candida Genome Database (CGD)
C.alb Gene ID:		Candida albicans gene ID from the Candida Genome Database (CGD)
C.par Gene Symbol:		Candida parapsilosis gene symbol from CGD
C.alb Gene Symbol:		Candida albicans gene symbol from CGD
log2FC C.par:		Log2 fold change from C. parapsilosis RNA-seq data
log2FC C.alb:		Log2 fold change from RNA-seq data from Nobile et al. (2012)
adj. p-value C.par:		Adjusted p-value for C. parapsilosis RNA-seq data
Call based on C.alb:		Experiment from Nobile et al. from which log2 fold change were chosen. Either RNA-seq, microarray or both. If empty, RNA-seq was chosen.
Figure Order C. par:		Representing the order of clusters in Figure 6B (from left to right) for Candida parapsilosis
Figure Order C. alb:		Representing the order of clusters in Figure 6B (from left to right) for Candida albicans
Cluster ID C.par	Cluster ID C.alb	Comment	Cluster log2FC C.par	Cluster log2FC C.alb	C.par Gene ID	C.alb Gene ID	C.par Gene Symbol	C.alb Gene Symbol	log2FC C.par	log2FC C.alb	adj. p-value C.par	Call based on C.alb	Figure Order C. par	Figure Order C. alb
60	27	PGA30/RHD Predicted Gpi-anchored proteins	5.39466	-0.956053	CPAR2_402000	orf19.5303	PGA30	PGA30	6.84276	NA	4.39e-151		1	837
60	27		5.39466	-0.956053	CPAR2_402010	orf19.5305	RHD3	RHD3	7.79175	-4.07287	0	RNA-seq	2	838
60	27		5.39466	-0.956053	CPAR2_808370	orf19.6484			2.22119	1.21037	3.29e-08	microarray	3	839
60	27		5.39466	-0.956053	CPAR2_808350	orf19.6487			0.205091	2.16076	0.705215		4	841
60	27		5.39466	-0.956053	CPAR2_808360	orf19.6486		LDG3	1.20318	1.22138	0.00547647	microarray	5	840
60	NA		5.39466	NA	CPAR2_808340	NA	NA	NA	4.72295	NA	2.04e-16	NA	6	NA
35	NA	CFEM	5.38085	NA	CPAR2_300110	NA	NA	NA	0.969981	NA	4.13e-08	NA	7	NA
35	88		5.38085	5.4709	CPAR2_300120	orf19.7114		CSA1	2.08452	0.557323	7.21e-11		8	24
35	88		5.38085	5.4709	CPAR2_402920	orf19.5636		RBT5	0.330028	6.71903	0.187855		9	22
35	NA		5.38085	NA	CPAR2_402910	NA	NA	NA	8.291	NA	2.96e-125	NA	10	NA
35	NA		5.38085	NA	CPAR2_500080	NA	NA	NA	3.66099	NA	2.06e-21	NA	11	NA
35	88		5.38085	5.4709	CPAR2_402900	orf19.5635		PGA7	8.94315	4.22276	3.19e-97	both	12	21
35	NA		5.38085	NA	CPAR2_402890	NA	NA	NA	3.92457	NA	1.68e-07	NA	13	NA
35	NA		5.38085	NA	CPAR2_302590	NA	NA	NA	0.110241	NA	0.410985	NA	14	NA
128	NA	POX/PXP Acyl-CoA oxidase	4.99399	NA	CPAR2_807600	orf19.1655		PXP2	5.34566	NA	2.92e-241	NA	15	NA
128	NA		4.99399	NA	CPAR2_807700	orf19.1652		POX1-3	9.6818	NA	0	NA	16	NA
128	NA		4.99399	NA	CPAR2_807710	NA	NA	NA	1.86681	NA	2.98e-25	NA	17	NA
128	NA		4.99399	NA	CPAR2_807720	NA	NA	NA	3.08171	NA	8.44e-41	NA	18	NA
39	15	ATO/FRP Ammonia transport outward	4.27536	4.38723	CPAR2_104450	orf19.1224		FRP3	2.09001	2.81346	2.99e-21	both	19	46
39	NA		4.27536	NA	CPAR2_703260	NA	NA	NA	4.2673	NA	2.45e-10	NA	20	NA
39	NA		4.27536	NA	CPAR2_502340	NA	NA	NA	1.08641	NA	1.6e-07	NA	21	NA
39	15		4.27536	4.38723	CPAR2_502800	orf19.6169		ATO1	6.30882	9.75296	2.19e-41	both	22	53
39	15		4.27536	4.38723	CPAR2_502810	orf19.2496		ATO2	6.7635	3.30664	3.37e-234	both	23	48
39	NA		4.27536	NA	CPAR2_502790	NA	NA	NA	1.94718	NA	3.24e-23	NA	24	NA
39	15		4.27536	4.38723	CPAR2_601880	orf19.3441		FRP6	1.57614	0.768101	0.0227549		25	52
67	66	MFS Histidine uptake	4.22593	2.65244	CPAR2_108860	orf19.4546		HOL4	0.355554	3.58754	0.14633	both	26	285
67	NA		4.22593	NA	CPAR2_109050	NA	NA	NA	-0.306018	NA	0.0849702	NA	27	NA
67	NA		4.22593	NA	CPAR2_808400	NA	NA	NA	4.22593	NA	4.58e-09	NA	28	NA
67	66		4.22593	2.65244	CPAR2_802890	orf19.2517			1.33981	2.7208	1.78e-20		29	283
67	66		4.22593	2.65244	CPAR2_804630	orf19.4889			0.73727	1.08347	0.000687468	RNA-seq	30	286
2	4	GAP General amino acid permease	4.13296	2.73624	CPAR2_100560	orf19.4304		GAP1	8.73245	1.45282	2.47e-82	RNA-seq	31	269
2	NA		4.13296	NA	CPAR2_100570	NA	NA	NA	-0.763126	NA	5.35e-05	NA	32	NA
2	4		4.13296	2.73624	CPAR2_503530	orf19.6993	GAP2	GAP2	4.15983	2.79819	1.29e-81	both	33	275
2	4		4.13296	2.73624	CPAR2_303550	orf19.3195	HIP1	HIP1	2.70679	1.94765	6.92e-87	RNA-seq	34	267
2	4		4.13296	2.73624	CPAR2_101760	orf19.6659		GAP6	3.74288	0.958419	9.58e-94		35	274
2	4		4.13296	2.73624	CPAR2_208240	orf19.4456		GAP4	2.23562	2.71861	1.27e-14	both	36	270
2	4		4.13296	2.73624	CPAR2_603530	orf19.1193		GNP1	2.37063	0.71525	5.84e-51		37	260
2	4		4.13296	2.73624	CPAR2_801820	orf19.4940			8.172	0.657913	7.49e-302		38	272
2	4		4.13296	2.73624	CPAR2_103310	orf19.2810		AAP1	0.264349	6.00375	0.593668	both	39	264
2	NA		4.13296	NA	CPAR2_103340	NA	NA	NA	-0.923555	NA	0.213509	NA	40	NA
2	4		4.13296	2.73624	CPAR2_200830	orf19.7566			4.27368	3.18402	9.37e-65	both	41	278
2	4		4.13296	2.73624	CPAR2_200880	orf19.7565		GNP3	1.45418	1.55492	0.00101941		42	277
2	4		4.13296	2.73624	CPAR2_603080	orf19.97		CAN1	3.16748	1.01115	2.68e-59	RNA-seq	43	281
2	4		4.13296	2.73624	CPAR2_212620	orf19.3795		AGP3	5.3368	-0.893618	1.03e-94		44	268
2	NA		4.13296	NA	CPAR2_403820	NA	NA	NA	5.99536	NA	5.83e-195	NA	45	NA
2	NA		4.13296	NA	CPAR2_106700	NA	NA	NA	2.93532	NA	2.72e-35	NA	46	NA
2	4		4.13296	2.73624	CPAR2_106690	orf19.2942		DIP5	4.59251	4.43536	7.75e-116	both	47	265
2	4		4.13296	2.73624	CPAR2_210610	orf19.2337		ALP1	0.756592	1.57632	1.67e-08	RNA-seq	48	262
2	NA		4.13296	NA	CPAR2_403670	NA	NA	NA	1.24874	NA	4.53e-06	NA	49	NA
2	NA		4.13296	NA	CPAR2_403710	NA	NA	NA	0.882141	NA	8.23e-11	NA	50	NA
2	4		4.13296	2.73624	CPAR2_301130	orf19.7056			2.57076	1.58967	6.03e-06		51	276
2	4		4.13296	2.73624	CPAR2_301120	orf19.2445			1.42195	2.11761	0.0173446		52	263
2	4		4.13296	2.73624	CPAR2_101860	orf19.4679		AGP2	1.08093	1.54151	0.000728428	RNA-seq	53	271
2	NA		4.13296	NA	CPAR2_401360	NA	NA	NA	3.07989	NA	1.21e-30	NA	54	NA
2	NA		4.13296	NA	CPAR2_106670	NA	NA	NA	1.82179	NA	3.88e-30	NA	55	NA
2	4		4.13296	2.73624	CPAR2_106680	orf19.2945		PUT4	4.36651	3.36033	2.32e-73		56	266
2	4		4.13296	2.73624	CPAR2_209340	orf19.814		SSY1	0.0317472	2.12753	0.857634	RNA-seq	57	279
2	4		4.13296	2.73624	CPAR2_203330	orf19.651		LYP1	-0.79597	1.1156	0.00438714		58	273
25	NA	ALK Alkane inducible cytochrome P450	3.96935	NA	CPAR2_203780	NA	NA	NA	4.05679	NA	1.9e-43	NA	59	NA
25	79		3.96935	2.36879	CPAR2_600870	orf19.5728			3.888	NA	2.8e-111	both	60	341
25	79		3.96935	2.36879	CPAR2_800510	orf19.7513		ALK2	3.49951	0.757461	1.77e-66		61	344
25	79		3.96935	2.36879	CPAR2_800520	orf19.7512			6.1164	1.14314	1.83e-156		62	343
25	NA		3.96935	NA	CPAR2_503950	NA	NA	NA	5.17074	NA	4e-89	NA	63	NA
25	79		3.96935	2.36879	CPAR2_204220	orf19.10		ALK8	4.37814	1.07898	4.12e-92	microarray	64	340
25	NA		3.96935	NA	CPAR2_204210	NA	NA	NA	3.31087	NA	6.06e-09	NA	65	NA
25	79		3.96935	2.36879	CPAR2_206990	orf19.6574		ALK6	3.33095	2.36879	4.35e-19		66	342
25	NA		3.96935	NA	CPAR2_301000	NA	NA	NA	1.97274	NA	6e-54	NA	67	NA
125	NA	PTR Oligopeptide transporter	3.60187	NA	CPAR2_503540	orf19.6937	PTR2	PTR22	9.09484	NA	0	NA	68	NA
125	NA		3.60187	NA	CPAR2_800760	orf19.2583		PTR2	1.9589	NA	4.55e-12	NA	69	NA
125	NA		3.60187	NA	CPAR2_804430	NA	NA	NA	1.62423	NA	2.62e-18	NA	70	NA
125	NA		3.60187	NA	CPAR2_804220	NA	NA	NA	1.72952	NA	1.7e-05	NA	71	NA
10	NA	SAPP Secreted aspartic protease	3.59766	NA	CPAR2_102580	NA	NA	NA	3.77255	NA	2.01e-19	NA	72	NA
10	14		3.59766	3.19016	CPAR2_102410	orf19.242	SAPP1	SAP8	2.25445	0.063912	8.32e-34		73	185
10	NA		3.59766	NA	CPAR2_102400	NA	NA	NA	5.14633	NA	5.41e-51	NA	74	NA
10	NA		3.59766	NA	CPAR2_102590	NA	NA	NA	2.48341	NA	8.89e-08	NA	75	NA
10	14		3.59766	3.19016	CPAR2_102610	orf19.6928		SAP9	-0.731632	2.58581	0.000525903	both	76	193
10	NA		3.59766	NA	CPAR2_102600	NA	NA	NA	2.49877	NA	1.4e-05	NA	77	NA
10	NA		3.59766	NA	CPAR2_102430	NA	NA	NA	2.1444	NA	1.19e-40	NA	78	NA
10	NA		3.59766	NA	CPAR2_702730	NA	NA	NA	3.64357	NA	3.95e-46	NA	79	NA
10	NA		3.59766	NA	CPAR2_702720	NA	NA	NA	1.43323	NA	1.05e-07	NA	80	NA
10	NA		3.59766	NA	CPAR2_302640	NA	NA	NA	1.59748	NA	8.14e-17	NA	81	NA
10	14		3.59766	3.19016	CPAR2_105640	orf19.756	SAP7	SAP7	-0.740739	-4.38693	0.0118308		82	194
10	NA		3.59766	NA	CPAR2_602730	NA	NA	NA	7.47798	NA	2.59e-150	NA	83	NA
10	14		3.59766	3.19016	CPAR2_500920	orf19.3839		SAP10	1.28914	4.10943	1.34e-05	both	84	187
10	NA		3.59766	NA	CPAR2_102420	NA	NA	NA	4.95768	NA	1.34e-30	NA	85	NA
10	14		3.59766	3.19016	CPAR2_105130	orf19.1891		APR1	0.127278	1.6194	0.627198	RNA-seq	86	184
[truncated: 832 more rows]
